# Supplementary material for: Associations Between Dog Breed and Clinical Features of Mammary Epithelial Neoplasia in Bitches: an Epidemiological Study of Submissions to a Single Diagnostic Pathology Centre Between 2008–2021
Source: J Mammary Gland Biol Neoplasia. 2023 Mar 24;28(1):6. doi: 10.1007/s10911-023-09531-3 (PMC10039094; doi:10.1007/s10911-023-09531-3)
Supplement: Supplementary file 1 — Additional file 1: Supplementary Table S1. Signalment of the complete data set including VPG Histopathology Case Number, Case Breed (the original entry from the VPG database), the consolidated and simplified breed terms and the final breed term used in this analysis (in which breeds with <130 cases were classified as ‘Other Purebred’). The age in years and months, the sex and neuter status, the classification of the case as a diagnosis of a mammary epithelial neoplasm (no/yes/triaged out) and the histological diagnosis are provided. [file 10911_2023_9531_MOESM1_ESM.xlsx]

## Sheet: WholeDataSet
CaseNumber	CaseBreed	CondolidateCaseBreed	FinalCaseBreed	CaseAnimalAgeYears	CaseAnimalAgeMonths	CaseSex	Mammary	CaseHistologicalDiagnosis
2	Jack Russell Terrier	Jack Russell Terrier	Jack Russell Terrier	2	6	Female	No	Histiocytoma, skin of left pinna.
5	Boxer	Boxer	Boxer	Not recorded	Not recorded	Female neutered	No	1. Carcinoma, low grade, stomach wall. 2. Haemorrhage, acute, gastric lymph node.
9	Irish Setter	Irish Setter	Irish Setter	Not recorded	Not recorded	Female	No	Extramedullary haematopoiesis, diffuse, marked with cloudy swelling, diffuse, moderate, liver.
12	Shetland Sheepdog	Shepherd Dog (Unspecified/Other)	Shepherd Dog (Unspecified/Other)	Not recorded	Not recorded	Female neutered	No	Transitional cell carcinoma, bladder.
13	Springer Spaniel	Springer Spaniel (Unspecified/Other)	Springer Spaniel (Unspecified/Other)	3	0	Female	No	Pleuritis, pyogranulomatous, chronic, diffuse, severe with intralesional bacterial bacilli, pleura.
15	Great Dane	Great Dane	Great Dane	1	10	Female	No	Histiocytoma, lateral canthus of left eye.
17	Tibetan Terrier	Tibetan Terrier	Tibetan Terrier	Not recorded	Not recorded	Female neutered	No	A. Sebaceous gland hyperplasia, multifocal, haired skin of leg. B. Fibroadnexal dysplasia, haired skin of leg.
21	Northern Inuit Dog	Inuit Dog	Other Purebred	2	0	Female	No	Cavitation with granulation tissue formation, diffuse, marked, subcutaneous tissues of cervical region.
29	Collie	Collie (Unspecified/Other)	Collie (Unspecified/Other)	5	0	Female neutered	No	Trichoblastoma, ear pinna.
31	Border Collie	Border Collie	Border Collie	5	0	Female neutered	No	Dermatitis, ulcerative and pustular, neutrophilic, chronic, multifocal, marked with; endothelial hypertrophy and hyperplasia, diffuse, marked; with neutrophil margination, diffuse, marked, haired skin.
32	Dachshund	Dachshund (Unspecified/Other)	Dachshund (Unspecified/Other)	7	0	Female entire	Yes	A. Tubular epitheliosis, mammary tissue. B. Basaloid adenoma, mammary tissue.
34	English Springer Spaniel	Springer Spaniel (Unspecified/Other)	Springer Spaniel (Unspecified/Other)	3	0	Female neutered	No	Hepatitis, neutrophilic, chronic, portal to diffuse, severe with hepatocyte hyperplasia, diffuse, marked and parenchymal collapse, multifocal, moderate, liver.
37	Wirehaired Miniature Dachshund	Miniature Dachshund (Unspecified/Other)	Miniature Dachshund (Unspecified/Other)	0	10	Female	No	A. Gastritis, lymphocytic and plasmacytic, diffuse, mild, stomach. B. Sample within normal limits, duodenum.
44	Labrador Retriever	Labrador Retriever	Labrador Retriever	6	10	Female neutered	No	Haemosiderosis, periportal and periacinar, diffuse, marked with periacinar endothelial hyperplasia, moderate band periacinar lymphatic dilation, moderate, liver.
47	Labrador Retriever	Labrador Retriever	Labrador Retriever	11	0	Female	No	Infundibular keratinising acanthoma, with dermatitis and cellulitis, pyogranulomatous, chronic, diffuse, severe, haired skin.
52	Miniature Dachshund	Miniature Dachshund (Unspecified/Other)	Miniature Dachshund (Unspecified/Other)	10	4	Female neutered	No	Extramedullary haematopoiesis, diffuse, moderate to marked; with congestion and haemorrhage, spleen. Haemosiderotic plaque, spleen.
56	Cocker Spaniel	Cocker Spaniel (Unspecified/Other)	Cocker Spaniel (Unspecified/Other)	5	5	Female	No	Melanoma, nasal septum.
66	Pomeranian	Pomeranian	Pomeranian	Not recorded	Not recorded	Female entire	No	Lymphoma, rectum.
67	German Shepherd Dog	German Shepherd Dog	German Shepherd Dog	8	0	Female neutered	Yes	1. Carcinoma in situ, mammary gland (Tissues A & B) 2. Squamous metaplasia, diffuse, marked; with mastitis, neutrophilic, chronic, diffuse, moderate, mammary gland (Tissues A & B) 3. Complex adenoma, mammary gland (Tissue A)
69	Labrador Retriever	Labrador Retriever	Labrador Retriever	9	5	Female	No	Fibroma, subcutaneous tissues above the right eye.
71	Labrador Retriever	Labrador Retriever	Labrador Retriever	10	8	Female neutered	No	Apocrine ductal carcinoma, with vascular invasion, multifocal, skin and subcutis of nose.
72	St. Bernard	St. Bernard	St. Bernard	0	5	Female	No	Histiocytoma, skin of face.
86	Miniature Dachshund	Miniature Dachshund (Unspecified/Other)	Miniature Dachshund (Unspecified/Other)	12	2	Female	No	Apocrine gland cystadenoma, skin of left side of neck.
89	Staffordshire Bull Terrier	Staffordshire Bull Terrier	Staffordshire Bull Terrier	11	0	Female neutered	No	A. No significant lesions, duodenum. B. Gastritis, lymphocytic and plasmacytic, chronic, diffuse, moderate, stomach.
91	German Shepherd Dog	German Shepherd Dog	German Shepherd Dog	9	0	Female neutered	No	Cystitis, neutrophilic, acute, moderate to marked, bladder exudate.
92	German Shepherd Dog	German Shepherd Dog	German Shepherd Dog	10	4	Female	No	Cystitis, neutrophilic, chronic, diffuse, moderate with luminal bacterial colonisation, diffuse, severe, bladder.
98	Labrador Retriever	Labrador Retriever	Labrador Retriever	8	0	Female neutered	No	Mesenchymal chondrosarcoma, maxilla.
102	West Highland White Terrier	West Highland White Terrier	West Highland White Terrier	12	2	Female neutered	No	A. Mast cell tumour, intermediate grade, skin of left ventral thorax. B. Fibrosis, locally extensive, mild, subcutaneous tissues of right ventral thorax.
106	Labrador Retriever	Labrador Retriever	Labrador Retriever	7	2	Female neutered	No	Tubulovillous adenoma, colon.
116	Fell Terrier	Terrier (Unspecified/Other)	Terrier (Unspecified/Other)	13	0	Female neutered	No	Enteritis, neutrophil, mild, acute, duodenum. Sinus histiocytosis, diffuse, marked, mesenteric lymph node.
117	Cocker Spaniel	Cocker Spaniel (Unspecified/Other)	Cocker Spaniel (Unspecified/Other)	11	11	Female neutered	No	Consistent with lipoma, subcutaneous tissues of left caudal mammary gland.
124	Weimaraner	Weimaraner	Weimaraner	13	9	Female neutered	No	Dermatitis and cellulitis, pyogranulomatous, chronic, diffuse, severe, interdigital skin of left forelimb.
125	Labrador Retriever	Labrador Retriever	Labrador Retriever	12	0	Female	No	Cellulitis, necrotising, diffuse, severe with infarction, segmental, marked, haired skin of right limb.
127	Jack Russell Terrier	Jack Russell Terrier	Jack Russell Terrier	16	3	Female neutered	No	Fibroma, vulva.
129	Boxer	Boxer	Boxer	3	0	Female	No	Histiocytoma, regressing, skin of pinna.
138	Cocker Spaniel	Cocker Spaniel (Unspecified/Other)	Cocker Spaniel (Unspecified/Other)	6	6	Female neutered	No	Tubulovillus adenoma, with focal carcinoma, rectum.
139	Schnauzer	Schnauzer (Unspecified/Other)	Schnauzer (Unspecified/Other)	3	0	Female neutered	No	Dermatitis, lymphocytic and plasmacytic, superficial band-like, mild, chronic with pigmentary incontinence, moderate, skin of nose.
142	Labrador Retriever	Labrador Retriever	Labrador Retriever	1	11	Female entire	No	Mast cell tumour, low and intermediate grade, multiple, haired skin.
144	Boxer	Boxer	Boxer	9	8	Female	No	Endometritis, neutrophilic, chronic, diffuse, mild with cystic endometrial hyperplasia, mild, uterus. Squamous metaplasia and keratinisation, diffuse, severe, cervix and distal uterine body.
147	Toy Poodle	Toy Poodle	Toy Poodle	4	0	Female neutered	No	Trichoblastoma, skin of chin.
149	Crossbreed	Crossbreed	Crossbreed	4	6	Female neutered	No	Histiocytoma, skin of right pinna.
152	German Shepherd Dog	German Shepherd Dog	German Shepherd Dog	7	9	Female neutered	No	Dermatitis and cellulitis, pyogranulomatous, chronic, lcoally extensive, marked, anus.
153	German Shepherd Dog	German Shepherd Dog	German Shepherd Dog	5	4	Female	No	Mast cell tumour, moderately high proliferative index, 3rd eyelid.
154	Boxer	Boxer	Boxer	3	7	Female neutered	No	Synovitis, lymphocytic and plasmacytic, chronic, diffuse, mild, joint capsule and synovium of carpus.
155	Boxer	Boxer	Boxer	6	0	Female	Yes	Cystadenoma, complex, left cranial mammary gland.
157	Rottweiler	Rottweiler	Rottweiler	2	3	Female entire	No	Tracheitis, ulcerative, chronic, diffuse, moderate with granulation tissue formation, diffuse, moderate and squamous metaplasia, segmental, moderate, trachea.
158	Border Collie	Border Collie	Border Collie	12	2	Female neutered	No	Consistent with periosteal osteogenic osteosarcoma, medial metatarsus.
159	Poodle	Poodle (Unspecified/Other)	Poodle (Unspecified/Other)	9	1	Female neutered	Yes	Adenoma, complex, caudal left mammary gland
163	Golden Retriever	Golden Retriever	Golden Retriever	8	0	Female	No	Mast cell tumour, intermediate grade, skin of left abdominal wall.
164	Rottweiler	Rottweiler	Rottweiler	10	0	Female	No	Histiocytoma, skin of lower right hind limb.
165	Boxer	Boxer	Boxer	9	0	Female neutered	No	A. Follicular cyst, skin of right forelimb. B. Infundibular keratanising acanthoma, with intralesional bony metaplasia, skin of left forelimb. C. Collagenous naevus, skin of right scapula.
167	Labrador Retriever	Labrador Retriever	Labrador Retriever	9	0	Female neutered	No	Infiltrative lipoma, masseter muscle.
172	Labrador Retriever	Labrador Retriever	Labrador Retriever	5	0	Female	Yes	Adenoma, complex, mammary glands.
175	Border Terrier	Border Terrier	Border Terrier	2	2	Female entire	No	Otitis externa, chronic, lymphocytic, diffuse, severe with epidermal hyperplasia, chronic, diffuse, severe, external ear canals.
176	Springer Spaniel	Springer Spaniel (Unspecified/Other)	Springer Spaniel (Unspecified/Other)	10	0	Female neutered	No	Rhinitis, plasmacytic and lymphocytic, chronic, proliferative, nasal cavity.
180	Jack Russell Terrier	Jack Russell Terrier	Jack Russell Terrier	8	0	Female	Yes	Mammary tumour, mixed, left cranial mammary gland.
183	Labrador Retriever	Labrador Retriever	Labrador Retriever	9	7	Female neutered	No	Collagenous naevus, with dermatitis, neutrophilic and ulcerative, chronic, segmental, marked, haired skin of left rump.
184	Newfoundland	Newfoundland	Newfoundland	5	6	Female	No	Trichoblastoma, medusoid variant, perianal skin.
185	Labrador Retriever	Labrador Retriever	Labrador Retriever	10	4	Female neutered	No	Hepatoid gland adenoma, anal sphincter.
196	Boxer	Boxer	Boxer	7	0	Female entire	Yes	Mammary tumours, mixed, multiple, caudal mammary glands.
198	Crossbreed	Crossbreed	Crossbreed	10	4	Female neutered	No	Melanoma, malignant, oral cavity.
204	Old English Sheepdog	Old English Sheepdog	Old English Sheepdog	10	0	Female	No	Extramedullary haematopoiesis, moderate; with infarction and haemorrhage, acute, diffuse, severe, spleen.
206	Golden Retriever	Golden Retriever	Golden Retriever	8	0	Female neutered	No	Fibrosis and granulation tissue formation, chronic, diffuse, severe with thrombosis, multifocal, moderate, chronic, pericardium. Sinus erythrocytosis and medullary haemosiderosis, moderate to marked, presternal lymph node.
208	Crossbreed	Crossbreed	Crossbreed	8	0	Female	No	A. Fibroadnexal dysplasia, skin of cranial antebrachium left forelimb. B. Dermatitis, plasmacytic, chronic, local extensive, marked, interdigital skin 4/5 left forelimb.
215	Golden Retriever	Golden Retriever	Golden Retriever	9	0	Female neutered	No	Folliculitis and furnculosis, pyogranulomatous, chronic, multifocal, marked, skin.
216	Crossbreed	Crossbreed	Crossbreed	10	10	Female	No	A. No significant lesions, pylorus and duodenum. B. Gastritis, lymphocytic, chronic, moderate, stomach.
217	Collie	Collie (Unspecified/Other)	Collie (Unspecified/Other)	9	10	Female neutered	No	Plasmacytoma, oral mucosa.
219	Plummer Terrier	Terrier (Unspecified/Other)	Terrier (Unspecified/Other)	6	4	Female neutered	Yes	Mammary tumour, mixed, multiple, mammary tissue.
227	Lurcher	Lurcher	Lurcher	7	0	Female	No	Hypoplasia, all lineages, left and right humerus bone marrow.
228	Labrador Retriever	Labrador Retriever	Labrador Retriever	11	10	Female neutered	No	A. Parenchymal loss, diffuse, severe, with biliary hyperplasia, diffuse, moderate and fibrosis, diffuse, moderate, liver. B. Endothelial hyperplasia, diffuse, moderate with vacuolar degeneration, centrilobular, diffuse, moderate, liver.
229	West Highland White Terrier	West Highland White Terrier	West Highland White Terrier	8	0	Female neutered	No	Nephritis, interstitial, chronic, diffuse, moderate to marked, kidney.
230	Lurcher	Lurcher	Lurcher	10	5	Female neutered	No	Consistent with transitional cell carcinoma, frontal sinus.
233	American Bulldog	American Bulldog	American Bulldog	3	9	Female neutered	No	A. Folliculitis and furunculosis, pyogranulomatous, chronic, localy extensive, moderate with intralesional dermatophytes, skin of medial right thigh. B. Mast cell tumour, low grade, skin of hock.
234	Boxer	Boxer	Boxer	2	4	Female neutered	No	Colitis, ulcerative, chronic, multifocal, severe, colon.
236	Labrador Retriever	Labrador Retriever	Labrador Retriever	3	0	Female neutered	No	A. Plasmacytoma, skin of nose. B. Vacuolar degeneration, diffuse, mild to moderate, liver.
238	Irish Setter	Irish Setter	Irish Setter	8	0	Female	No	Myelofibrosis, diffuse, marked with erythroid hypoplasia, bone marrow.
240	Bulldog	Bulldog (Unspecified/Other)	Bulldog (Unspecified/Other)	4	0	Female	No	A. Round cell tumour, skin. B. Mast cell tumour, intermediate grade, skin.
241	Collie	Collie (Unspecified/Other)	Collie (Unspecified/Other)	3	0	Female	No	Fat necrosis, locally extensive, with steatitis, granulomatous, chronic, local extensive, moderate, subcutaneous fat of sternum.
246	Staffordshire Bull Terrier	Staffordshire Bull Terrier	Staffordshire Bull Terrier	10	3	Female	No	Mast cell tumour, low-grade, skin of back.
247	Border Terrier	Border Terrier	Border Terrier	10	0	Female neutered	No	No significant lesions, stomach and duodenum.
248	Pointer	Pointer (Unspecified/Other)	Pointer (Unspecified/Other)	1	8	Female	No	A. Pneumonia, interstitial, lymphocytic and histiocytic, chronic, diffuse, marked with pneumonia, interstitial, necrotising, local extensive with intralesional foreign plant material, lung; leading to: i. Myositis, granulomatous, chronic, diffuse, severe, diaphragm. B. Follicular hyperplasia, marked, lymph node.
249	Bichon Frise	Bichon (Unspecified/Other)	Bichon (Unspecified/Other)	6	7	Female neutered	No	No significant lesions, adipose tissue.
254	Chihuahua	Chihuahua	Chihuahua	7	0	Female	No	Lymphoma, B-cell, submandibular lymph node.
257	Labradoodle	Crossbreed	Crossbreed	0	7	Female	No	Salivary mucoceole formation, diffuse, severe with: i. Cellulitis, granulomatous, chronic, multifocal, moderate and ii. Sinus tract formation, locally extensive, chronic with intralesional plastic material, left parotid salivary gland.
259	Crossbreed	Crossbreed	Crossbreed	12	4	Female neutered	No	Conjunctivitis, pyogranulomatous, chronic, locally extensive with Meibomian gland duct dilation, focal, marked, conjunctiva.
263	Jack Russell Terrier	Jack Russell Terrier	Jack Russell Terrier	12	0	Female neutered	No	A. Sebaceous gland adenoma, eyelid. B. Apocrine gland carcinoma, tail.
267	Labrador Retriever	Labrador Retriever	Labrador Retriever	3	4	Female neutered	No	Necrosis, coagulative, diffuse, severe with dermatitis and cellulitis, neutrophilic, acute, diffuse, moderate to marked, skin of groin.
269	Doberman Pinscher	Doberman	Doberman	2	10	Female	No	1. Gastritis, lymphocytic and plasmacytic, mild, diffuse, fundus, stomach. 2. Gastritis, lymphocytic, plasmacytic and neutrophilic, mild, pylorus, stomach. 3. No significant lesions, duodenum.
272	Field Spaniel	Spaniel (Unspecified/Other)	Spaniel (Unspecified/Other)	14	3	Female	No	Rhinitis, lymphocytic and plasmacytic, chronic, diffuse, mild, with congestion and haemorrhage, moderate, right nasal cavity.
274	Staffordshire Bull Terrier	Staffordshire Bull Terrier	Staffordshire Bull Terrier	9	11	Female neutered	No	Sinus tract formation, with cellulitis, pyogranulomatous, chronic, multifocal to extensive, severe, subcutaneous tissues and skeletal muscle of ventral neck. No significant lesions, parathyroid gland and thyroid gland.
275	Jack Russell Terrier	Jack Russell Terrier	Jack Russell Terrier	3	6	Female neutered	No	No significant lesions, duodenum and stomach.
276	Cocker Spaniel	Cocker Spaniel (Unspecified/Other)	Cocker Spaniel (Unspecified/Other)	13	0	Female	No	Sebaceous epithelioma, skin of left side of face.
278	Collie	Collie (Unspecified/Other)	Collie (Unspecified/Other)	7	0	Female neutered	No	Soft tissue sarcoma, intermediate grade, right hind leg.
279	Labrador Retriever	Labrador Retriever	Labrador Retriever	3	0	Female	No	Cellulitis and steatitis, pyogranulomatous, chronic, diffuse, severe with sinus tract formation, severe and thrombosis, multifocal, subcutaneous tissues of back.
287	Miniature Schnauzer	Miniature Schnauzer	Miniature Schnauzer	7	8	Female neutered	No	Cellulitis, pyogranulomatous, chronic, diffuse, severe with intralesional sinus tract and plant foreign body, 3rd and 4th interdigital space.
289	Cocker Spaniel	Cocker Spaniel (Unspecified/Other)	Cocker Spaniel (Unspecified/Other)	11	6	Female	No	Melanoma, poorly differentiated, maxilla and palatine tissue.
290	Boston Terrier	Boston Terrier	Boston Terrier	5	0	Female	No	Epitheliosis, diffuse, moderate with mastitis, lymphocytic, plasmacytic, chronic, multifocal, moderate, mammary gland.
292	Crossbreed	Crossbreed	Crossbreed	10	6	Female neutered	No	Fibromatous epulis of periodontal ligment origin, left upper rostral gingiva.
294	Weimaraner	Weimaraner	Weimaraner	1	11	Female neutered	No	Histiocytoma, skin above right eye.
295	Labrador Retriever	Labrador Retriever	Labrador Retriever	6	1	Female neutered	No	Trichoepithelioma, skin of rear, jaw and neck. Sebaceous gland adenoma, multiple, skin. Dermatitis, pyogranulomatous, chronic, locally extensive, severe, skin.
301	German Shepherd Dog	German Shepherd Dog	German Shepherd Dog	6	0	Female	No	Lymphoma, large-cell, submandibular lymph node. Gingivitis, plasmacytic and neutrophilic, chronic, moderate, oral mucosa.
303	Labrador Retriever	Labrador Retriever	Labrador Retriever	1	0	Female	No	Papilloma formation, segmental with intranuclear eosinophilic inclusion bodies; with dermatitis, mastocytic and plasmacytic, chronic, moderate marked, skin of medial metatarsus.
306	Bulldog	Bulldog (Unspecified/Other)	Bulldog (Unspecified/Other)	1	0	Female	No	1. Colitis, lymphocytic and plasmacytic, multifocal to extensive, chronic, moderate, ascending and descending colon. 2. Enteritis, lymphocytic and plasmacytic, chronic, moderate, ileum. 3. Gastritis, lymphocytic, chronic, moderate, cardia/fundus of stomach. 4. No significant lesions, duodenum and pylorus/antrum.
310	Crossbreed	Crossbreed	Crossbreed	3	3	Female neutered	No	Dermatitis, mastocytic and eosinophilic, chronic, diffuse, mild-to-moderate, skin. Furunculosis, pyogranulatomatous, chronic, focal, moderate, skin.
313	Crossbreed	Crossbreed	Crossbreed	12	8	Female neutered	No	Chondrosarcoma, low-grade, left nasal cavity.
315	Cairn Terrier	Cairn Terrier	Cairn Terrier	8	0	Female	No	Sebaceous gland hyperplasia, skin.
320	Shetland Sheepdog	Shepherd Dog (Unspecified/Other)	Shepherd Dog (Unspecified/Other)	5	11	Female neutered	No	Consistent with lipoma, subcutaneous tissues of left forelimb.
323	Northern Inuit Dog	Inuit Dog	Other Purebred	5	5	Female	No	Dermatitis, ulcerative and plasmacytic, chronic, multifocal to extensive, moderate to marked, perianal skin.
324	Kerry Blue Terrier	Kerry Blue Terrier	Kerry Blue Terrier	7	0	Female neutered	No	Enteritis, plasmacytic and lymphocytic, segmental, mild to moderate, small intestine. Gastritis, lymphocytic and plasmacytic, chronic, mild, stomach.
327	Boxer	Boxer	Boxer	2	2	Female	No	Follicular cyst, multiple; with dermatitis and cellulitis, granulomatous, multifocal to extensive, chronic, marked; with granulation tissue formation, segmental, marked, haired skin.
330	Crossbreed	Crossbreed	Crossbreed	6	0	Female	No	Pilomatricoma, skin of rump..
333	Springer Spaniel	Springer Spaniel (Unspecified/Other)	Springer Spaniel (Unspecified/Other)	Not recorded	Not recorded	Female	No	Gastritis, lymphocytic and plasmacytic, chronic, diffuse, minimal to mild, with spiral bacterial organism colonisation, marked, stomach. No significant lesions, duodenum.
336	Crossbreed	Crossbreed	Crossbreed	9	4	Female	Yes	Apocrine gland cystadenoma, skin from head. Mixed mammary tumour, 2nd mammary gland LHS Ductular carcinoma, 2nd mammary gland LHS
338	German Shepherd Dog	German Shepherd Dog	German Shepherd Dog	0	7	Female entire	No	Cellulitis, granulomatous, chronic, with intralesional cavitation, and chondroid metaplasia, dorsal arch of T4.
340	Labrador Retriever	Labrador Retriever	Labrador Retriever	Not recorded	Not recorded	Female	No	Mast cell tumour, intermediate grade, skin adjacent to vulva.
344	Crossbreed	Crossbreed	Crossbreed	13	0	Female neutered	No	Apocrine gland cystadenoma, skin.
351	Border Collie	Border Collie	Border Collie	11	10	Female	No	1. Gastritis, lymphocytic and plasmacytic, multifocal to extensive, moderate with superficial spiral bacterial organism colonisation, diffuse, moderate, stomach. 2. No significant lesions, duodenum.
354	Airedale Terrier	Airedale Terrier	Airedale Terrier	5	3	Female neutered	No	Pilomatricoma, with cellulitis, granulomatous, chronic, diffuse, severe; and metaplastic new bone formation, marked, subcutaneous tissues of tail.
357	Labrador Retriever	Labrador Retriever	Labrador Retriever	8	8	Female neutered	No	Carcinoma, rectum.
360	Bull Mastiff	Mastiff (Unspecified/Other)	Mastiff (Unspecified/Other)	11	3	Female neutered	No	Lymphoma, T-cell, diffuse, lymph node.
366	Golden Retriever	Golden Retriever	Golden Retriever	9	10	Female neutered	No	Lymphoma, submandibular lymph node. Folliculitis and thrown closest, chronic, diffuse, moderate; with fibrosis, diffuse, moderate, haired skin.
373	Bull Terrier	Bull Terrier (Unspecified/Other)	Bull Terrier (Unspecified/Other)	7	9	Female neutered	No	Sebaceous gland hyperplasia, local extensive, moderate; with dermatitis, pyogranulomatous, locally extensive, chronic, moderate, skin of head.
375	Crossbreed	Crossbreed	Crossbreed	11	0	Female neutered	No	A. Enteritis, lymphocytic, chronic, moderate, duodenum. B. Gastritis, lymphocytic and plasmacytic, mild, stomach. C. Bile stasis, diffuse, moderate, with vacuolar degeneration, diffuse, mild, liver.
377	Cocker Spaniel	Cocker Spaniel (Unspecified/Other)	Cocker Spaniel (Unspecified/Other)	10	0	Female neutered	No	Metastatic carcinoma, greater trochanter and proximal tibia.
378	Crossbreed	Crossbreed	Crossbreed	10	5	Female neutered	No	Mast cell tumour, intermediate grade, skin of brisket.
380	German Shepherd Dog	German Shepherd Dog	German Shepherd Dog	6	7	Female neutered	No	Infundibular keratinising acanthoma, multiple, skin.
383	West Highland White Terrier	West Highland White Terrier	West Highland White Terrier	9	0	Female	No	Hepatocellular carcinoma, liver.
384	German Shepherd Dog	German Shepherd Dog	German Shepherd Dog	8	4	Female neutered	No	A. Soft tissue sarcoma, intermediate grade, subcutaneous tissues of thigh. B. Infundibular keratinizing acanthoma, skin of neck.
385	Springer Spaniel	Springer Spaniel (Unspecified/Other)	Springer Spaniel (Unspecified/Other)	9	0	Female	No	Oedema, diffuse, moderate, left conjunctiva.
387	Crossbreed	Crossbreed	Crossbreed	14	0	Female neutered	No	A. Soft tissue sarcoma, intermediate grade, subcutaneous tissues of axilla. B. Lipoma, multiple, subcutaneous tissues of chest. C-E. Sebaceous gland epithelioma, skin of left flank, head and back.
394	Crossbreed	Crossbreed	Crossbreed	13	4	Female	No	A. Lipoma, sternum. B. Sebaceous gland hyperplasia, focally extensive, moderate, left antebrachium. C. Dermatitis, neutrophilic and pustular, subacute, mild, left gluteal region. D. Collagenous naevus, caudal thorax.
395	Cocker Spaniel	Cocker Spaniel (Unspecified/Other)	Cocker Spaniel (Unspecified/Other)	11	0	Female	No	Dermatitis, pustular, neutrophilic, subacute, multifocal, marked with intrapustule acantholytic cell accumulation, marked, skin.
398	Labrador Retriever	Labrador Retriever	Labrador Retriever	7	3	Female neutered	No	Adenoma, rectum and colon.
399	Crossbreed	Crossbreed	Crossbreed	2	4	Female neutered	No	Anal sacculitis, ulcerative, chronic, moderate; with sinus tract formation and cellulitis, chronic, locally extensive, marked, right perianal skin and anal sac.
400	Border Collie	Border Collie	Border Collie	13	6	Female neutered	No	Osteosarcoma, osteogenic, left caudal mandible.
401	Yorkshire Terrier	Yorkshire Terrier	Yorkshire Terrier	12	2	Female neutered	No	Inverted papilloma, skin of toe.
403	Retriever	Retriever (Unspecified/Other)	Retriever (Unspecified/Other)	10	0	Female neutered	No	Soft tissue sarcoma, high-grade, subcutaneous tissues of left elbow.
404	Corgi	Corgi (Unspecified/Other)	Other Purebred	11	3	Female neutered	No	Thrombosis, multifocal, subacute, moderate; leading to infarction, haemorrhage and congestion, marked, spleen.
406	Doberman Pinscher	Doberman	Doberman	11	0	Female neutered	No	Cellulitis, granulomatous with sinus tract formation, multiple; leading to granulation tissue formation and fibrosis, diffuse, marked, skin and subcutaneous over ischial tuberosity.
409	Flat-Coated Retriever	Flat-Coated Retriever	Flat-Coated Retriever	8	0	Female	No	Soft tissue sarcoma, left lateral elbow.
410	Doberman	Doberman	Doberman	7	4	Female neutered	No	Cholangiohepatitis, neutrophilic, subacute, diffuse, moderate, with bile stasis, diffuse, moderate to marked, liver.
419	Airedale Terrier	Airedale Terrier	Airedale Terrier	9	3	Female entire	No	A. Pilomatricoma, multiple, skin. B.i. Nodular sebaceous hyperplasia, skin. B.ii. Fibroadnexal hamartoma, skin.
420	Cavalier King Charles Spaniel	Cavalier King Charles Spaniel	Cavalier King Charles Spaniel	8	0	Female neutered	No	1. Pancreatitis, interstital, chronic, diffuse, mild, with interlobular fibrosis, moderate to marked, pancreas. 2. No significant lesions, duodenum, jejunum and ileum. 3. Hepatitis, lymphocytic and plasmacytic, chronic, diffuse, mild with fibrosis, portal, moderate and vacuolar degeneration, diffuse, moderate; with extramedullary haematopoiesis, diffuse, moderate to marked, liver.
421	Border Collie	Border Collie	Border Collie	11	0	Female entire	No	A. Lipoma, subcutaneous tissues of pre-scapular area. B. Chondroid and osseus metaplasia, diffuse, moderate, periosteum, metacarpal IV, right leg. C. Synovitis, plasmacytic and lymphocytic, chronic, diffuse, moderate, metacarpal IV, right leg.
429	Cavalier King Charles Spaniel	Cavalier King Charles Spaniel	Cavalier King Charles Spaniel	9	6	Female entire	Yes	1. Adenoma, mixed, multiple and carcinoma, complex, left 2nd caudal mammary gland. 2. Lobular hyperplasia, marked, left 2nd caudal mammary gland.
430	Labrador Retriever	Labrador Retriever	Labrador Retriever	11	2	Female neutered	No	Basal cell carcinoma, keratinizing, commisure of right lip.
433	Staffordshire Bull Terrier	Staffordshire Bull Terrier	Staffordshire Bull Terrier	10	3	Female	No	Mast cell tumour, intermediate grade, skin of back.
435	Cavalier King Charles Spaniel	Cavalier King Charles Spaniel	Cavalier King Charles Spaniel	14	1	Female neutered	No	Adenocarcinoma, oral mucosa.
436	Cocker Spaniel	Cocker Spaniel (Unspecified/Other)	Cocker Spaniel (Unspecified/Other)	0	9	Female entire	No	Dermatitis, eosinophilic, and mastocytic, diffuse, moderate with epidermal hyperplasia, diffuse, marked and intra-corneal pustule formation, moderate, skin of muzzle, ventrum and vulva.
439	Leonberger	Leonberger	Leonberger	3	7	Female neutered	No	A. Apocrine gland cyst, skin of dorsum. B. Follicular cyst, skin of dorsum. C. Infundibular keratinising acanthoma, skin of dorsum.
444	Labrador Retriever	Labrador Retriever	Labrador Retriever	3	10	Female	No	Ductular ectasia, diffuse, severe, mammary glands of medial left hind leg.
445	Springer Spaniel	Springer Spaniel (Unspecified/Other)	Springer Spaniel (Unspecified/Other)	10	0	Female neutered	No	Mast cell tumour, intermediate grade, multiple, skin and subcutis of left flank.
446	Crossbreed	Crossbreed	Crossbreed	10	11	Female neutered	No	A. Follicular cyst, skin of ventrum. B. Haemangioma, skin of ventrum.
454	Labrador Retriever	Labrador Retriever	Labrador Retriever	6	8	Female neutered	Yes	1. Sinus haemosiderosis, moderate, lymph node. 2. Ductular carcinoma, low grade, mammary gland. 3. Complex adenoma, multiple, mammary gland. 4. Mast cell tumour, intermediate grade, perineal skin.
456	Bull Terrier	Bull Terrier (Unspecified/Other)	Bull Terrier (Unspecified/Other)	4	8	Female neutered	No	Histiocytoma, skin of front right foot and rear left foot.
457	Border Collie	Border Collie	Border Collie	12	0	Female	No	Megakaryocyte hyperplasia, moderate, bone marrow.
464	Dogue de Bordeaux	Dogue de Bordeaux	Dogue de Bordeaux	0	7	Female	No	A. No significant lesions, stomach. B. Enteritis, lymphofollicular, chronic, marked, small intestine. C&D. Follicular hyperplasia, diffuse, moderate, mesenteric and ileocaecocolic lymph node. E. No significant lesions, pancreas. F. Urethritis, neutrophilic, acute, mild, urethra.
468	Labrador Retriever	Labrador Retriever	Labrador Retriever	13	0	Female	No	Dermatitis, plasmacytic and lymphocytic, chronic, focal, mild, skin of right forelimb.
471	Collie X	Crossbreed	Crossbreed	7	0	Female neutered	No	Soft tissue sarcoma, intermediate grade, subcutis of right leg.
473	Boxer	Boxer	Boxer	2	6	Female	No	Mast cell tumour, intermediate grade, skin of right thorax.
474	Boxer	Boxer	Boxer	7	0	Female	Yes	Carcinoma, mixed, mammary tissue. Lymphoid hyperplasia, moderate, paracortical, lymph node.
475	Golden Retriever	Golden Retriever	Golden Retriever	11	0	Female neutered	No	Haematoma, chronic, locally extensive, with probable haemangiosarcoma, caudal right mammary gland.
484	Labrador Retriever	Labrador Retriever	Labrador Retriever	7	2	Female neutered	No	Collagenous naevus, skin of left hindlimb. Sebaceous gland hyperplasia, locally extensive, skin of chin.
487	Irish Setter	Irish Setter	Irish Setter	11	0	Female neutered	No	Adenoma, parathyroid gland.
494	Boxer	Boxer	Boxer	4	6	Female neutered	No	Myeloid and megakaryocyte hyperplasia, moderate, bone marrow.
495	Jack Russell Terrier	Jack Russell Terrier	Jack Russell Terrier	13	0	Female	No	Paranychia, lymphocytic and neutrophilic, chronic, mild to moderate, digit 5.
497	Cocker Spaniel	Cocker Spaniel (Unspecified/Other)	Cocker Spaniel (Unspecified/Other)	11	5	Female	No	Spiral bacterial organism colonisation, mild, gastric mucosa.
498	Boxer	Boxer	Boxer	7	0	Female	No	A. Mast cell tumour, intermediate grade, subcutaneous tissues of left lateral chest. B. Trichoepithelioma, skin of dorsal midline. C. Mast cell tumour, low grade, skin of left tuber ischii.
501	Bichon Frise	Bichon (Unspecified/Other)	Bichon (Unspecified/Other)	11	0	Female neutered	No	Trichofolliculoma, skin of perianal region.
502	West Highland White Terrier	West Highland White Terrier	West Highland White Terrier	9	0	Female	No	Plasma cell tumour, multiple, right fore foot dew claw, right fore foot interdigital skin, left hind foot digit IV and right hind foot proximal digit III/IV and IV.
505	Boxer	Boxer	Boxer	2	0	Female	No	Dermatitis and folliculitis, pyogranulomatous, chronic, diffuse, marked, skin of muzzle and chin.
506	Cavalier King Charles Spaniel	Cavalier King Charles Spaniel	Cavalier King Charles Spaniel	4	0	Female neutered	No	Dermatitis, eosinophilic and plasmacytic, chronic, segmental, marked, skin of dorsum and medial thigh.
515	Labrador Retriever	Labrador Retriever	Labrador Retriever	9	3	Female neutered	No	Soft tissue sarcoma, high-grade, skin of left popliteal area.
523	Poodle	Poodle (Unspecified/Other)	Poodle (Unspecified/Other)	12	9	Female neutered	No	Mastitis, neutrophilic to pyogranulomatous, chronic, diffuse, severe, with epitheliosis, diffuse, marked, mammary gland. Lipoma, unidentified tissue.
529	Flat-Coated Retriever	Flat-Coated Retriever	Flat-Coated Retriever	9	0	Female neutered	No	Fibromatous epulis of periodontal ligament origin, with osseous metaplasia, local extensive, marked, oral mucosa medial to P3.
541	Crossbreed	Crossbreed	Crossbreed	14	6	Female	No	Infarction and haemorrhage, chronic, locally extensive, marked, spleen.
544	Bernese Mountain Dog	Mountain Dog (Unspecified/Other)	Mountain Dog (Unspecified/Other)	8	0	Female neutered	No	Pneumonia, granulomatous to pyogranulomatous, chronic, caudal lung lobe.
545	Cairn Terrier	Cairn Terrier	Cairn Terrier	10	0	Female neutered	No	Nodular hyperplasia, diffuse, moderate; with vacuolar degeneration, diffuse, mild-to-moderate; with hepatitis, lymphocytic and plasmacytic, portal, multifocal, mild; with extramedullary haematopoiesis, multifocal, moderate, liver.
546	French Bulldog	French Bulldog	French Bulldog	4	6	Female neutered	No	No significant lesions, stomach and duodenum.
548	English Springer Spaniel	Springer Spaniel (Unspecified/Other)	Springer Spaniel (Unspecified/Other)	6	0	Female	No	Acanthomatous ameloblastoma, keratinizing, maxilla.
550	King Charles Spaniel	Cavalier King Charles Spaniel	Cavalier King Charles Spaniel	0	11	Female	No	A. Consistent with regressing histiocytoma, skin of left hind limb. B. Histiocytoma, regressing, skin of right ear.
553	German Shepherd Dog	German Shepherd Dog	German Shepherd Dog	10	10	Female neutered	No	Dermatitis and cellulitis, pyogranulomatous, chronic, diffuse, severe, skin and subcutis.
556	Jack Russell Terrier	Jack Russell Terrier	Jack Russell Terrier	9	6	Female neutered	No	Histiocytoma, skin.
566	Cocker Spaniel	Cocker Spaniel (Unspecified/Other)	Cocker Spaniel (Unspecified/Other)	8	3	Female neutered	No	Dermatitis and folliculitis, chronic, diffuse, moderate with epidermal hyperplasia and follicular infundibular hyperplasia, diffuse, marked, periocular skin.
568	Miniature Yorkshire	Miniature/Toy Terrier (Unspecified/Other)	Other Purebred	5	0	Female neutered	No	Plasma cell tumour, skin of lip.
573	Labrador Retriever	Labrador Retriever	Labrador Retriever	8	0	Female	No	Neuroendocrine carcinoma, pancreas, with metastasis, mesenteric lymph node.
578	Springer Spaniel	Springer Spaniel (Unspecified/Other)	Springer Spaniel (Unspecified/Other)	3	4	Female neutered	No	Apocrine gland carcinoma, ductular, skin of left lateral thigh.
579	Foxhound	Hound (Unspecified/Other)	Hound (Unspecified/Other)	Not recorded	Not recorded	Female entire	No	Infarction and haemorrhage, chronic, marked, with granulation tissue formation, diffuse, marked, accessory splenic tissue.
581	Cavalier King Charles Spaniel	Cavalier King Charles Spaniel	Cavalier King Charles Spaniel	7	0	Female	No	Rhinitis, neutrophilic, lymphocytic and plasmacytic, chronic, diffuse, moderate, right and left nasal chambers.
585	Jack Russell Terrier	Jack Russell Terrier	Jack Russell Terrier	7	7	Female neutered	No	Mast cell tumour, intermediate grade, skin.
589	King Charles Spaniel	Cavalier King Charles Spaniel	Cavalier King Charles Spaniel	6	0	Female neutered	No	Melanoma, mucosa of right lip; with melanomacrophage accumulation, diffuse, moderate, lymph node.
595	Crossbreed	Crossbreed	Crossbreed	3	1	Female neutered	No	Histiocytoma, interscapular skin.
596	Boxer	Boxer	Boxer	7	2	Female	No	Follicular cyst, right ovary. Cystic endometrial hyperplasia, diffuse, moderate with metritis, neutrophilic, chronic, diffuse, severe, uterus.
597	Crossbreed	Crossbreed	Crossbreed	10	0	Female neutered	No	Vacuolar degeneration, diffuse, moderate to severe with bile stasis, moderate; with extramedullary haematopoiesis, multifocal, moderate, liver.
599	West Highland White Terrier	West Highland White Terrier	West Highland White Terrier	0	10	Female	No	Chondroid and osseous metaplasia, multifocal, moderate with fibrosis, bone necrosis and bony remodelling, moderate, femoral neck.
600	Collie X	Crossbreed	Crossbreed	11	0	Female neutered	No	Mast cell tumour, metastatic, lymph nodes.
601	German Shepherd Dog	German Shepherd Dog	German Shepherd Dog	Not recorded	Not recorded	Female	No	Rhabdomyosarcoma, tongue.
602	Basset Hound	Basset Hound	Basset Hound	8	0	Female neutered	No	Necrosis, liquefactive, diffuse, severe, left and right mandibular lymph nodes and right inguinal mass.
603	Boxer	Boxer	Boxer	0	11	Female	No	No significant lesions, duodenum. Spiral bacterial organism colonisation, mild, stomach.
608	Staffordshire Bull Terrier	Staffordshire Bull Terrier	Staffordshire Bull Terrier	Not recorded	Not recorded	Female	No	Histiocytoma, multiple, skin of left hind limb, left side of face and right paw.
609	Short Haired Pointer	Pointer (Unspecified/Other)	Pointer (Unspecified/Other)	Not recorded	Not recorded	Female	No	Dermatitis, plasmacytic and mastocytic, chronic, multifocal to extensive, moderate; with epidermal hyperplasia and orthokeratotic hyperkeratosis, moderate, skin of face.
616	West Highland White Terrier	West Highland White Terrier	West Highland White Terrier	5	0	Female	No	Laryngitis, neutrophilic and plasmacytic, chronic, diffuse, moderate, epiglottis.
620	Rottweiler	Rottweiler	Rottweiler	0	6	Female	No	Haemorrhage, chronic, locally extensive with granulation tissue formation, diffuse, marked, subcutaneous tissues of back.
625	Greyhound	Greyhound (Unspecified/Other)	Greyhound (Unspecified/Other)	9	0	Female neutered	No	A. Hepatoid adenoma, skin of ventral tail base. B. Follicular cyst, focal, skin of left thorax. C. Follicular cyst, focal, skin of right thorax.
629	Labrador Retriever	Labrador Retriever	Labrador Retriever	9	6	Female	No	Haemorrhage and fat necrosis, local extensive, marked with granulation tissue formation and fibrosis, diffuse, marked, subcutaneous issues of left hind leg.
630	Irish Setter	Irish Setter	Irish Setter	7	7	Female	No	No significant lesions, stomach and duodenum.
632	Old English Sheepdog	Old English Sheepdog	Old English Sheepdog	6	8	Female	No	Apocrine ductular carcinoma, skin of caudal dorsum.
634	Crossbreed	Crossbreed	Crossbreed	11	11	Female neutered	No	Furunculosis, pyogranulomatous, chronic, locally extensive, marked with fibrosis, locally extensive, marked, skin of left carpus.
637	Crossbreed	Crossbreed	Crossbreed	5	1	Female neutered	No	Follicular hyperplasia, diffuse, marked, mandibular lymph node.
638	Crossbreed	Crossbreed	Crossbreed	11	0	Female	No	Soft tissue sarcoma, low-grade, skin and subcutis of toe.
639	Staffordshire Bull Terrier	Staffordshire Bull Terrier	Staffordshire Bull Terrier	4	8	Female	No	Adenoma, tubulovillus, rectum.
642	Bull Terrier	Bull Terrier (Unspecified/Other)	Bull Terrier (Unspecified/Other)	11	5	Female	No	Fibroadnexal hamartoma, with furunculosis, pyogranulomatous, chronic, multifocal to extensive, marked, skin of medial right carpus.
645	Rottweiler	Rottweiler	Rottweiler	6	0	Female	No	Fibroadnexal hamartoma, locally extensive, with furunculosis, pyogranulomatous, focally extensive, chronic, severe, haired skin.
646	Labrador Retriever	Labrador Retriever	Labrador Retriever	10	0	Female	No	Furunculosis, pyogranulomatous, chronic, diffuse, severe, skin of lateral paw.
651	German Shepherd Dog	German Shepherd Dog	German Shepherd Dog	8	3	Female neutered	No	Haemangioma, cavernous, subcutis of left fore metacarpal area.
653	Boxer	Boxer	Boxer	5	7	Female neutered	No	Trichoepithelioma, skin of lumbar region, right axilla and left hind limb.
655	Cocker Spaniel	Cocker Spaniel (Unspecified/Other)	Cocker Spaniel (Unspecified/Other)	0	7	Female neutered	No	Histiocytoma, skin.
656	Great Dane	Great Dane	Great Dane	4	4	Female	No	A. No significant lesions, stomach. B. No significant lesions, duodenum
657	Labrador Retriever	Labrador Retriever	Labrador Retriever	13	3	Female neutered	No	Mast cell tumour, subcutis of distal thigh.
665	Labrador Retriever	Labrador Retriever	Labrador Retriever	9	0	Female	No	Lipoma, subcutis of right distal forelimb.
667	Jack Russell Terrier	Jack Russell Terrier	Jack Russell Terrier	9	0	Female	Yes	Mammary tumour, mixed, mammary skin.
671	Pug	Pug	Pug	5	6	Female neutered	No	Non-diagnostic assay.
677	German Shepherd Dog	German Shepherd Dog	German Shepherd Dog	9	1	Female	No	Soft tissue sarcoma, low grade, right elbow.
681	West Highland White Terrier	West Highland White Terrier	West Highland White Terrier	7	11	Female neutered	No	Soft tissue sarcoma, small intestine and omentum.
682	Jack Russell Terrier	Jack Russell Terrier	Jack Russell Terrier	3	0	Female neutered	No	Spiral bacterial organism colonisation, moderate, gastric mucosa.
685	Weimaraner	Weimaraner	Weimaraner	10	0	Female neutered	No	Soft tissue sarcoma, intermediate grade, subcutaneous tissues of right forelimb.
688	Labrador Retriever	Labrador Retriever	Labrador Retriever	10	1	Female	No	Mast cell tumour, intermediate grade, subcutaneous tissues of right dorsal flank.
689	Springer Spaniel	Springer Spaniel (Unspecified/Other)	Springer Spaniel (Unspecified/Other)	9	0	Female neutered	No	Folliculitis and furunculosis, pyogranulomatous, chronic, diffuse, moderate with epidermal and follicular infundibular epithelial hyperplasia, chronic, diffuse, severe with follicular and epidermal hyperkeratosis, diffuse, marked, skin of ventral chin.
691	Labrador Retriever	Labrador Retriever	Labrador Retriever	5	3	Female neutered	No	Acanthomatous ameloblastoma, gingiva adjacent to right upper canine tooth.
692	Whippet	Whippet	Whippet	8	2	Female neutered	No	Fibroadnexal hamartoma, skin of head.
700	Springer Spaniel	Springer Spaniel (Unspecified/Other)	Springer Spaniel (Unspecified/Other)	11	0	Female	No	Acanthomatous ameloblastoma, oral mucosa and maxilla
703	German Shepherd Dog	German Shepherd Dog	German Shepherd Dog	1	8	Female	No	Dermatitis, pustular and ulcerative, chronic, multifocal to extensive, moderate, skin of chin and eyelid; with furunculosis, neutrophilic, locally extensive, moderate, skin of eyelid.
704	Cocker Spaniel	Cocker Spaniel (Unspecified/Other)	Cocker Spaniel (Unspecified/Other)	3	11	Female neutered	No	Cellulitis, plasmacytic, multifocal to extensive, chronic with sinus tract formation, multifocal,subcutaneous tissues of right upper eyelid.
706	English Setter	English Setter	English Setter	7	5	Female	No	Pilomatricoma, multiple, skin.
709	Greyhound	Greyhound (Unspecified/Other)	Greyhound (Unspecified/Other)	7	1	Female neutered	No	A. Gastritis, lymphocytic and plasmacytic, chronic, diffuse, mild, gastric mucosa. B. No significant lesions, duodenum.
710	Yorkshire Terrier	Yorkshire Terrier	Yorkshire Terrier	13	4	Female neutered	No	Folliculitis, perforating, chronic, diffuse, severe with dermatitis, plasmacytic, chronic, diffuse, severe, skin of face.
713	American Bulldog	American Bulldog	American Bulldog	3	0	Female neutered	No	Dermatitis, plasmacytic and mastocytic, chronic, diffuse, moderate to marked with: i. epidermal and follicular epithelial hyperplasia, chronic, diffuse, severe ii. epidermal and follicular hyperkeratosis, chronic, diffuse, severe, skin of paws.
716	Collie	Collie (Unspecified/Other)	Collie (Unspecified/Other)	Not recorded	Not recorded	Female	No	Keratinizing basal cell carcinoma; with cellulitis, granulatomatous, diffuse, severe, subcutaneous tissues of right thoracic wall/axilla.
717	Dalmatian	Dalmatian	Dalmatian	4	5	Female	No	Dermatitis, neutrophilic, pustular and plasmacytic, chronic, diffuse, moderate, skin of dorsum.
720	Springer Spaniel	Springer Spaniel (Unspecified/Other)	Springer Spaniel (Unspecified/Other)	0	6	Female	No	Dermatitis, eosinophilic and mastocytic, subacute, diffuse, moderate, with epidermal hyperplasia, diffuse, moderate, skin.
721	Jack Russell Terrier	Jack Russell Terrier	Jack Russell Terrier	2	6	Female neutered	No	No significant lesions, gastric mucosa.
724	Rhodesian Ridgeback	Rhodesian Ridgeback	Rhodesian Ridgeback	6	8	Female neutered	No	Histiocytoma, with dermatitis, lymphocytic and plasmacytic, chronic, diffuse, moderate, skin.
726	Crossbreed	Crossbreed	Crossbreed	8	0	Female neutered	No	Lipoma, subcutaneous tissue of right caudal thigh.
729	Crossbreed	Crossbreed	Crossbreed	13	6	Female neutered	No	Soft tissue sarcoma, intermediate grade, skin of right elbow.
734	Dalmatian	Dalmatian	Dalmatian	11	0	Female neutered	No	Bronchitis, neutrophilic, mild, bronchi.
737	Jack Russell Terrier	Jack Russell Terrier	Jack Russell Terrier	13	0	Female neutered	No	Adenoma, adenovillus, dorsal wall of rectum.
738	Newfoundland	Newfoundland	Newfoundland	11	0	Female neutered	No	1. Infarction and haemorrhage, multifocal; marked; with extramedullary haematopoiesis, moderate to marked, spleen. 2. Hepatitis, necrotizing, subacute, multifocal-random, marked, liver. 3. No significant lesions, pancreas.
739	Weimaraner	Weimaraner	Weimaraner	8	4	Female neutered	No	A. Mast cell tumour, intermediate grade, skin of cranial left axilla B. Eosinophil accumulation, marked, left axillary lymph node. C. Mast cell tumour, low grade, skin of caudal left thorax.
742	Greyhound	Greyhound (Unspecified/Other)	Greyhound (Unspecified/Other)	6	4	Female	No	Histiocytoma, skin.
746	Boxer	Boxer	Boxer	11	0	Female	No	Soft tissue sarcoma, low-grade, subcutaneous tissues of hindlimb.
750	Labrador Retriever	Labrador Retriever	Labrador Retriever	10	0	Female neutered	No	Infiltrative lipoma, subcutaneous tissues of medial right antebrachium.
757	Bulldog	Bulldog (Unspecified/Other)	Bulldog (Unspecified/Other)	0	9	Female entire	No	Folliculitis, mural, lymphocytic and neutrophilic, diffuse, moderate with epithelial hyperplasia and hyperkeratosis, diffuse, chronic, severe with intrafollicular Demodex mites, haired skin.
760	Cavalier King Charles Spaniel	Cavalier King Charles Spaniel	Cavalier King Charles Spaniel	12	0	Female	Yes	Adenoma, mixed, left mammary gland 5.
761	Cocker Spaniel	Cocker Spaniel (Unspecified/Other)	Cocker Spaniel (Unspecified/Other)	9	0	Female	No	Epithelial hyperplasia and dysplasia, diffuse, moderate with stomatitis, neutrophilic, plasmacytic and lymphocytic, chronic, diffuse, moderate, tissue adjacent to left upper rostral 3rd molar.
763	Crossbreed	Crossbreed	Crossbreed	10	0	Female	No	Consistent with neuroendocrine carcinoma, nasal turbinates.
769	German Shepherd Dog	German Shepherd Dog	German Shepherd Dog	10	7	Female	No	Pancreatitis, lymphocytic and plasmacytic, chronic, diffuse, mild, with: i. exocrine pancreatic cell loss, diffuse, severe ii. ductular hyperplasia, diffuse, moderate iii. acinar cell dysplasia, nodular, marked, pancreas.
772	Cocker Spaniel	Cocker Spaniel (Unspecified/Other)	Cocker Spaniel (Unspecified/Other)	11	0	Female neutered	No	A. Gastritis, lymphocytic, chronic, mild, stomach. B. No significant lesions, duodenum.
773	Jack Russell Terrier	Jack Russell Terrier	Jack Russell Terrier	13	0	Female	No	Lymphoma, large-cell, diffuse, left popliteal lymph node.
774	Patterdale Terrier	Patterdale Terrier	Patterdale Terrier	4	10	Female neutered	No	Dermatitis, plasmacytic and neutrophilic, subacute to chronic, diffuse, moderate to marked, haired skin.
775	Labrador Retriever	Labrador Retriever	Labrador Retriever	6	0	Female	No	Mast cell tumour, intermediate grade, subtext issues of lateral thigh.
783	Lab X	Crossbreed	Crossbreed	10	5	Female neutered	No	Cystic endometrial hyperplasia, diffuse, moderate to marked, with metritis, neutrophilic and necrotizing, transmural, subacute, severe, uterus.
786	Cocker Spaniel	Cocker Spaniel (Unspecified/Other)	Cocker Spaniel (Unspecified/Other)	11	9	Female	Yes	Carcinoma, poorly differentiated; with lymphatic invasion, multifocal, marked, mammary skin.
787	Labrador Retriever	Labrador Retriever	Labrador Retriever	5	3	Female	No	Fibrosarcoma, low grade, right maxilla. No significant lesions, soft tissue and bony margins of right maxilla and right nasal turbinates.
790	German Shepherd Dog	German Shepherd Dog	German Shepherd Dog	4	0	Female neutered	No	Peripheral nerve sheath tumour, high grade, with haemorrhage, acute, locally extensive, subcutaneous tissues of right thorax.
792	Springer Spaniel	Springer Spaniel (Unspecified/Other)	Springer Spaniel (Unspecified/Other)	4	0	Female neutered	No	Pleuritis, neutrophilic to pyogranulomatous, chronic, diffuse, severe with granulation tissue formation, diffuse, marked, pleura.
793	Clumber Spaniel	Clumber Spaniel	Other Purebred	4	0	Female entire	No	Lymphoma, Burkitt-like, lymph nodes.
799	Crossbreed	Crossbreed	Crossbreed	14	0	Female	No	Hepatoma, liver.
804	Staffordshire Bull Terrier	Staffordshire Bull Terrier	Staffordshire Bull Terrier	10	0	Female neutered	Yes	Adenoma, mixed, mammary tissue.
811	Border Collie	Border Collie	Border Collie	12	7	Female	No	Cystitis, lymphofollicular, chronic, diffuse, moderate to marked, bladder.
813	Labrador Retriever	Labrador Retriever	Labrador Retriever	11	9	Female neutered	No	Rhinitis, lymphocytic, plasmacytic and neutrophilic, chronic, diffuse, mild, right nasal cavity.
814	Boxer	Boxer	Boxer	7	8	Female	No	Fibromatous epulis of periodontal ligament origin, multiple; with bony metaplasia, locally extensive and bone resorption, marked, gingiva.
818	Wheaten Terrier	Soft-Coated Wheaten Terrier	Soft-Coated Wheaten Terrier	6	6	Female	No	Follicular cysts, multiple with epidermal hyperplasia, segmental, marked, with furunculosis, pyogranulomatous, multifocal, chronic, moderate, skin of left elbow.
821	Crossbreed	Crossbreed	Crossbreed	14	0	Female neutered	No	Hepatoid gland epithelioma, right perianal region.
823	Shih Tzu	Shih Tzu	Shih Tzu	5	10	Female	No	A. Hepatocyte vacuolation, diffuse, midzonal to periacinar, moderate, liver. B. Apocrine gland cystomatosis, locally extensive, skin of right carpus.
824	Golden Retriever	Golden Retriever	Golden Retriever	12	8	Female	No	Melanoma, gingiva adjacent to lateral lower first molar.
828	Bull Terrier	Bull Terrier (Unspecified/Other)	Bull Terrier (Unspecified/Other)	7	2	Female neutered	No	A. Lipoma, subcutaneous tissue of ventral abdomen/thorax. B. Mast cell tumour, low grade with dermatitis, ulcerative, chronic, locally extensive,, moderate, skin of ventral abdomen/thorax. C. Mast cell tumour, low grade, skin of ventral abdomen/thorax D. Fibroadnexal hamartoma, focal with dermatitis, ulcerative, chronic, locally extensive, skin of ventral abdomen/thorax E. Lipoma, subcutaneous ti…
833	West Highland White Terrier	West Highland White Terrier	West Highland White Terrier	10	5	Female neutered	No	Leiomyosarcoma, low grade, rectum.
834	Husky	Husky (Unspecified/Other)	Husky (Unspecified/Other)	8	0	Female	No	Soft tissue sarcoma, low-grade, subcutaneous tissues of caudal antebrachium.
839	Hungarian Vizsla	Hungarian Vizsla	Hungarian Vizsla	4	0	Female	No	Lymphoma, diffuse large B-cell (DLBCL), lymph node.
840	Rottweiler	Rottweiler	Rottweiler	11	2	Female neutered	No	A. Melanoma, skin. B. Follicular cyst, skin.
849	Weimaraner	Weimaraner	Weimaraner	8	2	Female neutered	No	Fat necrosis, multifocal, chronic with steatitis, lymphocytic to granulomatous, chronic, multifocal, moderate with granulation tissue and fibrosis, diffuse, marked, subcutaneous tissues of dorsal neck.
852	Labrador Retriever	Labrador Retriever	Labrador Retriever	11	4	Female entire	No	A. Lipoma, left side of neck. B. Lymphoma, diffuse, large cell, tonsil.
859	Staffordshire Bull Terrier X Mastiff	Crossbreed	Crossbreed	6	0	Female neutered	No	Round cell tumour, left lower lip.
860	English Springer Spaniel	Springer Spaniel (Unspecified/Other)	Springer Spaniel (Unspecified/Other)	12	8	Female neutered	No	A&B. Follicular cyst, multiple, with cellulitis, granulomatous and plasmacytic, chronic, diffuse, severe, skin. C. Follicular cyst, focal, skin.
862	Pointer	Pointer (Unspecified/Other)	Pointer (Unspecified/Other)	11	5	Female neutered	No	Sarcoma, with rhinitis, neutrophilic and necrotising, diffuse, severe, left nasal cavity.
863	Jack Russell Terrier	Jack Russell Terrier	Jack Russell Terrier	3	10	Female entire	No	Ductal hyperplasia, cystic, marked, cranial mammary gland.
864	Golden Retriever	Golden Retriever	Golden Retriever	9	0	Female neutered	No	Mast cell tumour, intermediate grade, skin of left forefoot.
866	Cocker Spaniel	Cocker Spaniel (Unspecified/Other)	Cocker Spaniel (Unspecified/Other)	7	2	Female neutered	No	A. Epithelial hyperplasia, chronic, marked with gingivitis, ulcerative, chronic, multifocal, moderate, gingiva overlying cyst. B. Epidermal inclusion cyst, with cellulitis, pyogranulomatous, chronic, multifocal to extensive, marked, maxilla.
871	Jack Russell Terrier	Jack Russell Terrier	Jack Russell Terrier	6	6	Female	No	Trichoepithelioma, haired skin.
877	English Springer Spaniel	Springer Spaniel (Unspecified/Other)	Springer Spaniel (Unspecified/Other)	1	8	Female	No	Cellulitis, chronic, locally extensive with fibrosis, diffuse, moderate and fat necrosis, multifocal, moderate, subcutaneous tissues of sublumbar region.
885	Jack Russell Terrier	Jack Russell Terrier	Jack Russell Terrier	4	8	Female neutered	No	Mast cell tumour, intermediate grade, subcutis of vulval region.
886	German Shepherd Dog X	Crossbreed	Crossbreed	9	4	Female neutered	No	Haemangiosarcoma, multifocal, spleen.
890	Rhodesian Ridgeback	Rhodesian Ridgeback	Rhodesian Ridgeback	6	6	Female neutered	No	Fibroadnexal hamartoma, locally extensive, mild, skin of right side tail base.
896	Boxer	Boxer	Boxer	10	0	Female	No	Stomatitis, ulcerative, neutrophilic and plasmacytic, locally extensive, chronic, moderate, frenulum.
900	German Shepherd Dog	German Shepherd Dog	German Shepherd Dog	6	7	Female	No	Dermatitis, neutrophilic, plasmacytic and lymphocytic, chronic, diffuse, severe with superficial pustule formation, multifocal, nasal planum.
901	Collie X Labrador	Crossbreed	Crossbreed	14	1	Female	No	Lipoma, subcutaneous tissues of left thorax.
903	Labrador Retriever	Labrador Retriever	Labrador Retriever	7	0	Female neutered	No	No significant lesions, stomach and duodenum.
906	Miniature Schnauzer	Miniature Schnauzer	Miniature Schnauzer	9	0	Female	No	Mast cell tumour, intermediate grade, skin and subcutis of ventral midline and medial left stifle. Mast cell tumour, low grade, skin of shoulder. Sebaceous gland hyperplasia, marked, focal, skin of right rump.
911	Toy Poodle	Toy Poodle	Toy Poodle	12	1	Female neutered	No	Melanocytoma, skin of lip.
919	West Highland White Terrier	West Highland White Terrier	West Highland White Terrier	13	3	Female	No	A. Sebaceous epithelioma, skin of right ear. B. Sebaceous gland hyperplasia, multifocal, moderate with dermatitis, ulcerative, chronic, multifocal, moderate, skin.
926	Golden Retriever	Golden Retriever	Golden Retriever	9	0	Female	No	Round cell tumour, bone marrow.
927	German Shepherd Dog	German Shepherd Dog	German Shepherd Dog	Not recorded	Not recorded	Female	No	Dermatitis, pustular and plasmacytic, chronic, diffuse, moderate to marked with epidermal hyperplasia and hyperkeratosis, diffuse, marked, skin of head.
932	Boxer	Boxer	Boxer	7	2	Female neutered	No	A. Soft tissue sarcoma, intermediate grade, skin of right elbow. B. Haemangioma, cavernous, mammary tissue.
934	Staffordshire Bull Terrier	Staffordshire Bull Terrier	Staffordshire Bull Terrier	14	0	Female neutered	No	Soft tissue sarcoma, low grade, with haemorrhage and cavitation, marked; with peripheral granulation tissue formation, moderate, diffuse, subcutis of lumbar region.
935	Boxer	Boxer	Boxer	8	3	Female neutered	No	Follicular cyst, subcutis of left lateral thigh.
938	Crossbreed	Crossbreed	Crossbreed	8	11	Female neutered	No	Cystadenoma, subsurface epithelial structures, with oophoritis and cellulitis, neutrophilic to pyogranulomatous, chronic, diffuse, severe, right ovary.
943	Labrador Retriever	Labrador Retriever	Labrador Retriever	13	9	Female	No	Extramedullary haematopoiesis, multifocal, marked with fibrohistiocytic hyperplasia, multifocal, marked, spleen. Nodular hyperplasia, diffuse, moderate to marked, liver.
948	Golden Retriever	Golden Retriever	Golden Retriever	4	10	Female	No	Mast cell tumour, intermediate grade, skin.
949	Jack Russell Terrier	Jack Russell Terrier	Jack Russell Terrier	5	11	Female neutered	No	A. Mast cell tumour, intermediate grade, subcutaneous tissues of left shoulder. B. Sinus histiocytosis and haemosiderosis, moderate, left pre-scapular lymph node.
953	Labrador Retriever	Labrador Retriever	Labrador Retriever	7	0	Female neutered	No	Mast cell tumour, intermediate grade, subcutis of haired skin.
954	Golden Retriever	Golden Retriever	Golden Retriever	9	0	Female	No	Mast cell tumour, intermediate grade, skin, subcutis and deep margin of left fore foot.
955	Cairn Terrier	Cairn Terrier	Cairn Terrier	7	6	Female	No	Dermatitis, plasmacytic and neutrophilic, chronic, diffuse, moderate with intra-corneal pustule formation, multifocal, moderate, skin of ventrum and medial right thigh.
957	Labrador Retriever	Labrador Retriever	Labrador Retriever	7	0	Female neutered	No	Follicular cyst, skin of left upper flank.
960	Lurcher	Lurcher	Lurcher	1	0	Female neutered	No	Dermatitis, neutrophilic, focal, minimal to mild, haired skin.
962	Boxer	Boxer	Boxer	10	0	Female neutered	No	Mast cell tumour, intermediate grade, skin of left lateral abdomen.
967	Border Collie	Border Collie	Border Collie	4	2	Female	No	Fibrosis, locally extensive, rectus muscle of midline.
969	Cocker Spaniel	Cocker Spaniel (Unspecified/Other)	Cocker Spaniel (Unspecified/Other)	12	0	Female neutered	No	Extramedullary haematopoiesis, diffuse, moderate with infarction and haemorrhage, multifocal, marked, spleen.
970	Labrador Retriever	Labrador Retriever	Labrador Retriever	7	0	Female neutered	No	Fibrosarcoma, high grade, right maxilla, with metastasis, right mandibular lymph node. Gingivitis, neutrophilic and plasmacytic, chronic, diffuse, severe, right maxillary gingiva.
972	German Shepherd Dog	German Shepherd Dog	German Shepherd Dog	6	2	Female neutered	No	Soft tissue sarcoma, intermediate grade, skin of right axillary fold.
975	Bearded Collie	Bearded Collie	Bearded Collie	4	8	Female neutered	No	Dermatitis, chronic, eosinophilic and plasmacytic, local extensive, severe with folliculitis, neutrophilic, multifocal, moderate, skin of cranial mammary gland one.
978	Shih Tzu	Shih Tzu	Shih Tzu	9	3	Female	No	Tubulovillous adenoma, rectum.
979	Crossbreed	Crossbreed	Crossbreed	11	0	Female neutered	No	Mast cell tumour, intermediate grade, skin from distal quadriceps area. Mast cell tumour, low grade, skin from proximal quadriceps area. Lipoma, subcutis of inguinal region.
982	Staffordshire Bull Terrier	Staffordshire Bull Terrier	Staffordshire Bull Terrier	7	9	Female entire	No	A. Soft tissue sarcoma, low-grade, subcutaneous tissues of right hindlimb. B. Acrochordon, skin of left shoulder.
983	Golden Retriever	Golden Retriever	Golden Retriever	8	2	Female entire	No	Cystadenoma, perirenal tissue.
985	Siberian Husky	Husky (Unspecified/Other)	Husky (Unspecified/Other)	2	0	Female	No	Orthokeratotic and parakeratotic hyperkeratosis, diffuse, severe, with pododermatitis, plasmacytic and eosinophilic, chronic, multifocal, moderate, skin of footpad.
987	Bernese Mountain Dog	Mountain Dog (Unspecified/Other)	Mountain Dog (Unspecified/Other)	1	0	Female entire	No	Folliculitis and furnuculosis, pyogranulomatous, chronic, multifocal to extensive, severe with intrafollicular Demodex mites, haired skin of muzzle, back and abdomen.
992	Crossbreed	Crossbreed	Crossbreed	10	8	Female neutered	No	Soft tissue sarcoma, low grade, subcutaneous tissues of right axilla.
993	Springer Spaniel	Springer Spaniel (Unspecified/Other)	Springer Spaniel (Unspecified/Other)	5	0	Female	Yes	Complex adenoma with lobular hyperplasia, marked, right caudal mammary glands.
994	Crossbreed	Crossbreed	Crossbreed	11	11	Female	No	Mast cell tumour, intermediate grade, skin and subcutis of left antebrachium.
996	Beagle	Beagle (Unspecified/Other)	Beagle (Unspecified/Other)	6	9	Female neutered	Yes	Carcinoma, tubulopapillary, low grade, mammary gland. Adenoma, mixed, focal, mammary gland.
1002	Boxer	Boxer	Boxer	Not recorded	Not recorded	Female	No	Fibromatous epulis of periodontal ligment origin with gingivitis, ulcerative, chronic, marked, maxillary gingiva.
1004	Cocker Spaniel	Cocker Spaniel (Unspecified/Other)	Cocker Spaniel (Unspecified/Other)	9	6	Female	No	Trichoblastoma, medusoid variant, skin rostral to left ear.
1009	Labrador Retriever	Labrador Retriever	Labrador Retriever	2	4	Female neutered	No	A&B. Orthokeratotic hyperkeratosis, diffuse, marked with dermatitis, acute, neutrophilic, focal, mild, skin of rump. C. No significant lesions, skin ventral abdomen.
1012	Short Haired Pointer	Pointer (Unspecified/Other)	Pointer (Unspecified/Other)	8	0	Female neutered	No	Cavitation with granulation tissue formation, diffuse, marked and cellulitis, neutrophilic and lymphocytic, chronic, diffuse, moderate to marked, oral mucosa.
1013	Crossbreed	Crossbreed	Crossbreed	12	0	Female	No	Granular cell tumour, tongue.
1017	English Springer Spaniel	Springer Spaniel (Unspecified/Other)	Springer Spaniel (Unspecified/Other)	12	0	Female neutered	No	A. Soft tissue sarcoma, intermediate grade, skin and subcutis of left thigh. B. Apocrine gland cyst, skin of neck. C. Pilomatricoma, skin of right shoulder.
1021	Crossbreed	Crossbreed	Crossbreed	1	6	Female	No	Histiocytoma, skin of nose.
1022	Staffordshire Bull Terrier	Staffordshire Bull Terrier	Staffordshire Bull Terrier	0	11	Female	No	Dermatitis, mastocytic, chronic, diffuse, mild-to-moderate with follicular loss, multisegmental, moderate, haired skin.
1023	Dalmatian	Dalmatian	Dalmatian	11	0	Female entire	Triaged	A. Ducutular carcinoma in situ, mammary tissue. B. Histiocytoma, skin of left pinna.
1024	Labrador Retriever	Labrador Retriever	Labrador Retriever	7	0	Female entire	Yes	A. Fibrolipoma, skin of left falling. B. Carcinoma, mammary gland.
1025	West Highland White Terrier	West Highland White Terrier	West Highland White Terrier	12	8	Female	No	Pilomatricoma with intralesional metaplastic bone, subcutis of caudal left hind limb.
1026	Golden Retriever	Golden Retriever	Golden Retriever	5	5	Female entire	No	Granulosus cell tumour, ovary.
1029	Labrador Retriever	Labrador Retriever	Labrador Retriever	8	0	Female	No	Mast cell tumour, intermediate grade, skin of lateral thigh.
1030	Newfoundland	Newfoundland	Newfoundland	3	0	Female	No	Megakaryocyte hyperplasia and myeloid series hyperplasia, moderate with erythroid hypoplasia, moderate, bone marrow.
1033	Rottweiler	Rottweiler	Rottweiler	10	4	Female neutered	No	Mast cell tumour, high grade, with lymphatic invasion, multifocal, skin and subcutis.
1034	Labrador Retriever	Labrador Retriever	Labrador Retriever	3	6	Female	No	Bulla formation, focal with atelectasis, diffuse, moderate, accessory lung lobe.
1036	Rough Collie	Rough Collie	Rough Collie	4	8	Female neutered	No	A.1. Gastritis, ulcerative and lymphocytic, chronic, diffuse, moderate to marked, pylorus. A.2. No significant lesions, duodenum. B. Myofibre degeneration, multifocal, mild, skeletal muscle.
1046	Staffordshire Bull Terrier	Staffordshire Bull Terrier	Staffordshire Bull Terrier	8	3	Female neutered	No	Soft tissue sarcoma, low grade, neck.
1048	German Shepherd Dog	German Shepherd Dog	German Shepherd Dog	11	0	Female neutered	No	Infarction and haemorrhage, chronic, multifocal, marked, spleen.
1049	Rottweiler	Rottweiler	Rottweiler	8	0	Female neutered	No	A. Acrochordon, skin of dorsoventral right thigh. B. Lipoma, subcutis of lateral thigh. C. Lipoma, skin of right lateral chest. D. Melanocytoma, skin of right medial aspect below stifle. E. Follicular cyst, skin of chest-neck junction. F. Sebaceous adenoma, skin of right upper eyelid.
1056	Jack Russell Terrier	Jack Russell Terrier	Jack Russell Terrier	9	0	Female	No	Dermatitis, lymphocytic and plasmacytic, multifocal to extensive, mild-to-moderate, with epidermal hyperplasia and hyperkeratosis, diffuse, moderate to marked, skin of left and right fore feet.
1062	Australian Silky Terrier	Terrier (Unspecified/Other)	Terrier (Unspecified/Other)	11	8	Female neutered	No	Round cell tumour, skin of upper lip.
1064	English Springer Spaniel	Springer Spaniel (Unspecified/Other)	Springer Spaniel (Unspecified/Other)	10	7	Female neutered	No	A. Mast cell tumour, intermediate grade, skin of groin with metastasis, lymph node of mammary region. B. Leiomyoma, vulva.
1074	Staffordshire Bull Terrier	Staffordshire Bull Terrier	Staffordshire Bull Terrier	3	0	Female neutered	No	Haemangioma, cavernous, subcutaneous tissues of right-hand side of neck.
1075	Crossbreed	Crossbreed	Crossbreed	13	0	Female neutered	No	Sinus tract formation, chronic, locally extensive, with granulation tissue formation, diffuse, moderate, deep dermis and subcutis.
1076	Crossbreed	Crossbreed	Crossbreed	10	0	Female neutered	No	Infundibular keratinising acanthomacoma, skin.
1079	Crossbreed	Crossbreed	Crossbreed	6	0	Female neutered	No	Cellulitis, pyogranulomatous, chronic, locally extensive, marked with sinus tract formation and intraluminal keratin accumulation, perianal tissue.
1080	Staffordshire Bull Terrier	Staffordshire Bull Terrier	Staffordshire Bull Terrier	4	4	Female	No	Mast cell tumour, intermediate grade, skin and subcutis.
1083	Springer Spaniel	Springer Spaniel (Unspecified/Other)	Springer Spaniel (Unspecified/Other)	Not recorded	Not recorded	Female	No	Pneumonia, neutrophilic, interstitial, acute, diffuse, severe with laceration and haemorrhage, focally extensive, moderate, lung.
1085	Labrador Retriever	Labrador Retriever	Labrador Retriever	7	4	Female	No	Dermatitis, mastocytic and eosinophilic, chronic, diffuse, mild-to-moderate, with orthokeratotic hyperkeratosis, diffuse, marked, skin of the left shoulder, sternum and flank.
1087	Whippet	Whippet	Whippet	8	0	Female neutered	No	Rhinitis, plasmacytic, chronic, diffuse, moderate, nasal turbinates.
1088	Staffordshire Bull Terrier	Staffordshire Bull Terrier	Staffordshire Bull Terrier	5	0	Female neutered	No	Granulation tissue formation with intralesional suture material, skin of right ear pinna. No significant lesions, surgical margins of right ear pinna.
1089	Labrador Retriever	Labrador Retriever	Labrador Retriever	7	0	Female neutered	No	Mast cell tumour, intermediate grade, skin of left caudal lateral thigh. Reactive mastocytosis and haemosiderosis, lymph node.
1090	Jack Russell Terrier	Jack Russell Terrier	Jack Russell Terrier	11	10	Female entire	Yes	Carcinoma, mammary gland.
1091	American Cocker Spaniel	American Cocker Spaniel	Cocker Spaniel (Unspecified/Other)	3	0	Female neutered	No	Otitis externa, lymphocytic, plasmacytic and neutrophilic, chronic, diffuse, severe with fibrosis and osseous metaplasia, multifocal, marked, left ear canal.
1092	Rhodesian Ridgeback	Rhodesian Ridgeback	Rhodesian Ridgeback	6	0	Female neutered	No	1. Colitis, lymphocytic and plasmacytic, chronic, moderate, descending colon. 2. Gastritis, lymphocytic and plasmacytic, chronic, mild to moderate, stomach. 3. No significant lesions, duodenum, pylorus/antrum, ileum and ascending colon/caecum.
1093	Tibetan Terrier	Tibetan Terrier	Tibetan Terrier	10	0	Female neutered	No	Soft tissue sarcoma, intermediate grade, subcutaneous tissues of dorsal lumbar region.
1097	Jack Russell Terrier	Jack Russell Terrier	Jack Russell Terrier	7	6	Female neutered	No	Thymoma, cranial mediastinum. Pneumonia, interstitial, granulomatous, chronic, diffuse, moderate, lung.
1099	German Shepherd X	Crossbreed	Crossbreed	6	4	Female neutered	No	Ulceration, multifocal, chronic, moderate with fibrosis and granulation tissue formation, moderate, skin and subcutis of right shoulder.
1102	German Shepherd Dog	German Shepherd Dog	German Shepherd Dog	0	10	Female neutered	No	Enteritis, eosinophilic, diffuse, mild, small intestine. No significant lesions, stomach.
1103	Lab X	Crossbreed	Crossbreed	9	4	Female neutered	No	Lipoma, subcutis of hock and shoulder. Sebaceous gland hyperplasia, marked, skin of hock.
1104	Flat-Coated Retriever	Flat-Coated Retriever	Flat-Coated Retriever	4	10	Female	No	Atelectasis, foetal, diffuse, lung.
1106	Staffordshire Bull Terrier	Staffordshire Bull Terrier	Staffordshire Bull Terrier	11	2	Female	No	1. Mast cell tumour, low grade, skin of cranial right axilla. 2. Mast cell tumour, intermediate grade, skin of caudal right axilla, right ventral flank and right thigh. 3. Furunculosis, pyogranulomatous, multifocal, moderate to marked, skin of right lumbar region. 4. Follicular atrophy and follicular hyperkeratosis, moderate, haired skin.
1111	Greyhound	Greyhound (Unspecified/Other)	Greyhound (Unspecified/Other)	7	0	Female	No	No significant lesions, kidney and liver.
1114	Lurcher	Lurcher	Lurcher	8	2	Female neutered	No	Myelofibrosis, diffuse, moderate to marked with granulocytic series hypoplasia, moderate, and erythroid series hyperplasia, moderate, bone marrow.
1119	Crossbreed	Crossbreed	Crossbreed	7	7	Female neutered	No	Mast cell tumour, intermediate grade, skin and subcutis of left lateral thigh.
1120	Lab X	Crossbreed	Crossbreed	9	0	Female neutered	No	Haemangiosarcoma, spleen and omentum; with haemorrhage, subacute, multifocal to extensive, marked, spleen.
1121	Otterhound	Hound (Unspecified/Other)	Hound (Unspecified/Other)	Not recorded	Not recorded	Female	No	Follicular cyst, with dermatitis and cellulitis, pyogranulatomous, chronic, locally extensive, marked, skin of anteromedial hock. Trichoepithelioma, skin of neck.
1122	Whippet	Whippet	Whippet	8	4	Female	No	Consistent with squamous papilloma, soft palate.
1124	Boxer	Boxer	Boxer	4	0	Female neutered	Yes	Mast cell tumour, intermediate grade, subcutis of right iliac region. Mixed mammary tumour, left mammary gland 4/5.
1127	Bichon Frise	Bichon (Unspecified/Other)	Bichon (Unspecified/Other)	8	6	Female neutered	No	Glossitis, ulcerative, focal, chronic, severe, frenulum of tongue.
1128	Staffordshire Bull Terrier	Staffordshire Bull Terrier	Staffordshire Bull Terrier	11	0	Female	No	Dermatitis, lymphocytic, plasmacytic and ulcerative, local extensive, chronic, moderate, skin of a inner pinna.
1130	Collie	Collie (Unspecified/Other)	Collie (Unspecified/Other)	15	0	Female neutered	No	Hepatoid gland adenoma with central cystic degeneration, perianal skin.
1131	Weimaraner	Weimaraner	Weimaraner	10	11	Female	No	Thrombosis, infarction and haemorrhage, subacute, diffuse, severe with extramedullary haematopoiesis, moderate, spleen.
1134	German Shepherd Dog	German Shepherd Dog	German Shepherd Dog	10	10	Female entire	No	Dermatitis, chronic, neutrophilic and histiocytic, multifocal, moderate; with folliculitis, neutrophilic and histiocytic, multifocal, chronic, moderate, skin of left elbow, left thigh and left flank.
1147	Staffordshire Bull Terrier	Staffordshire Bull Terrier	Staffordshire Bull Terrier	7	0	Female neutered	No	A. Mast cell tumour, intermediate grade, skin of ventral chest. B. Follicular hamartoma, skin of right rump.
1148	Labrador Retriever	Labrador Retriever	Labrador Retriever	0	7	Female	No	Gastritis, lymphocytic and plasmacytic, mild to moderate, gastric mucosa. No significant lesions, duodenum.
1151	Cocker Spaniel	Cocker Spaniel (Unspecified/Other)	Cocker Spaniel (Unspecified/Other)	9	9	Female	Yes	Adenoma, intraductular, tubulopapillary, mammary skin. Mixed mammary tumour, multiple, mammary skin.
1163	Crossbreed	Crossbreed	Crossbreed	8	8	Female	Yes	Mixed mammary tumour, right and left mammary gland 2.
1166	Basset Hound	Basset Hound	Basset Hound	2	9	Female	No	Mast cell tumour, intermediate grade, subcutis of right thigh.
1168	West Highland White Terrier	West Highland White Terrier	West Highland White Terrier	11	10	Female neutered	No	Dermatitis, chronic, plasmacytic, mastocytic and eosinophilic, chronic, diffuse, moderate with epidermal hyperplasia, follicular epithelial hyperplasia and hyperkeratosis, diffuse, moderate to marked; with mineralisation, multifocal, moderate, skin.
1169	Jack Russell Terrier	Jack Russell Terrier	Jack Russell Terrier	7	7	Female	Yes	Carcinoma, tubulopapillary, mammary gland.
1171	Labrador Retriever	Labrador Retriever	Labrador Retriever	10	3	Female neutered	No	Fibroadnexal hamartoma, right forelimb digit 3.
1174	Yorkshire Terrier	Yorkshire Terrier	Yorkshire Terrier	14	0	Female	No	Granulosa cell tumour, left and right ovary.
1176	King Charles Spaniel	Cavalier King Charles Spaniel	Cavalier King Charles Spaniel	Not recorded	Not recorded	Female	No	Histiocytoma, skin.
1177	Greyhound	Greyhound (Unspecified/Other)	Greyhound (Unspecified/Other)	Not recorded	Not recorded	Female	No	Granulation tissue formation, locally extensive, interdigital skin.
1178	Staffordshire Bull Terrier	Staffordshire Bull Terrier	Staffordshire Bull Terrier	Not recorded	Not recorded	Female	No	Mast cell tumour, intermediate grade, skin and subcutis of mammary region.
1179	Border Collie	Border Collie	Border Collie	1	4	Female	No	Dermatitis, plasmacytic and neutrophilic, chronic, multifocal to extensive, moderate with intracorneal pustule formation, multifocal, moderate; and dermatitis, eosinophilic and mastocytic, multifocal, moderate, skin.
1181	Springer Spaniel	Springer Spaniel (Unspecified/Other)	Springer Spaniel (Unspecified/Other)	8	6	Female neutered	No	Infundibular keratinising acanthoma, skin of right carpus.
1190	Labrador Retriever	Labrador Retriever	Labrador Retriever	9	6	Female neutered	Yes	Carcinoma, left caudal mammary gland.
1196	Yorkshire Terrier	Yorkshire Terrier	Yorkshire Terrier	2	0	Female	No	Endothelial hyperplasia, portal and diffuse, moderate, liver.
1198	Golden Retriever	Golden Retriever	Golden Retriever	11	0	Female	No	Probable inductive ameloblastoma, maxilla.
1202	Newfoundland	Newfoundland	Newfoundland	6	0	Female	No	Congestion, diffuse, moderate; with extramedullary haematopoiesis, diffuse, moderate and haemosiderotic plaque, spleen. Accessory splenic tissue, omentum.
1205	Labrador Retriever	Labrador Retriever	Labrador Retriever	1	3	Female neutered	No	Histiocytoma, skin of right thorax.
1215	Labrador Retriever	Labrador Retriever	Labrador Retriever	7	6	Female	No	Meibomian gland epithelioma, right lower eyelid.
1218	Labrador Retriever	Labrador Retriever	Labrador Retriever	1	7	Female neutered	No	Periosteal chondroid and osseus metaplasia, moderate, medial proximal tibia.
1219	Cocker Spaniel	Cocker Spaniel (Unspecified/Other)	Cocker Spaniel (Unspecified/Other)	13	5	Female neutered	No	A. Histiocytoma, left upper lip. B. Hyperplasia, chronic, local extensive, left buccal mucosa. C. Dermatitis, lymphocytic and plasmacytic, superficial, chronic, band-like, moderate with intracorneal pustule formation, skin of nose.
1220	Miniature Schnauzer	Miniature Schnauzer	Miniature Schnauzer	Not recorded	Not recorded	Female	No	Nodular sebaceous hyperplasia, locally extensive, chronic, marked with otitis externa, lymphocytic and plasmacytic, chronic, diffuse, moderate, left external ear canal.
1221	English Springer Spaniel	Springer Spaniel (Unspecified/Other)	Springer Spaniel (Unspecified/Other)	7	11	Female neutered	No	1. Gastritis, chronic, lymphocytic and plasmacytic, mild, with superficial spiral bacterial organism colonisation, moderate, fundus/cardia. 2. Colitis, neutrophilic, chronic, segmental, moderate, descending colon. 3. No significant lesions, pylorus, antrum, ileum, duodenum and caecum/ascending colon.
1222	Collie	Collie (Unspecified/Other)	Collie (Unspecified/Other)	Not recorded	Not recorded	Female	Yes	Mixed mammary tumour, with osseous and chondroid metaplasia, marked, mammary tissue.
1225	Spaniel X	Crossbreed	Crossbreed	5	0	Female neutered	No	Histiocytoma, skin of left shoulder.
1226	German Shepherd Dog	German Shepherd Dog	German Shepherd Dog	10	0	Female entire	No	Possible fibrosarcoma with intralesional haemorrhage.
1227	English Springer Spaniel	Springer Spaniel (Unspecified/Other)	Springer Spaniel (Unspecified/Other)	4	0	Female entire	No	Myositis, pyogranulomatous, chronic, multifocal to extensive, severe with sinus tract formation, multifocal, marked, skeletal muscle. Fibrosis, chronic, diffuse, moderate, adipose connective tissue.
1229	Flat-Coated Retriever	Flat-Coated Retriever	Flat-Coated Retriever	3	0	Female neutered	No	Haemangiosarcoma, subcutis cranial to sternum.
1230	Staffordshire Bull Terrier	Staffordshire Bull Terrier	Staffordshire Bull Terrier	5	0	Female neutered	No	Mast cell tumour, intermediate grade, skin and subcutis of right caudal thigh. Sinus histiocytosis, moderate, lymph node.
1231	Shar Pei X	Crossbreed	Crossbreed	4	0	Female neutered	No	Cartilaginous metaplasia, diffuse, marked, infraspinatous muscle tendon, left and right shoulder.
1232	Lurcher	Lurcher	Lurcher	11	0	Female neutered	No	Gastritis, lymphocytic and plasmacytic, multifocal, chronic, mild, stomach. Enteritis, plasmacytic, chronic, diffuse, moderate with crypt dilation, multifocal, moderate; and lacteal dilation, moderate, duodenum.
1235	Springer Spaniel	Springer Spaniel (Unspecified/Other)	Springer Spaniel (Unspecified/Other)	13	0	Female	No	Soft tissue sarcoma, intermediate grade, subcutaneous tissues of left elbow.
1236	Collie X	Crossbreed	Crossbreed	9	0	Female	No	Transitional cell carcinoma, bladder; with metastasis, lymph node.
1237	Springer Spaniel	Springer Spaniel (Unspecified/Other)	Springer Spaniel (Unspecified/Other)	6	0	Female neutered	No	Keratinising ameloblastoma, mandible.
1241	Labrador Retriever	Labrador Retriever	Labrador Retriever	7	0	Female neutered	No	Mast cell tumour, intermediate grade, skin of left hind limb and right thigh.
1242	Cairn Terrier	Cairn Terrier	Cairn Terrier	13	3	Female neutered	No	Melanocytoma, compound, skin. Tricholemmoma, isthmic type, skin.
1249	Crossbreed	Crossbreed	Crossbreed	6	3	Female neutered	No	Meibomian gland adenoma, right lower eyelid.
1255	Border Collie	Border Collie	Border Collie	12	10	Female neutered	No	Hepatocellular adenoma, middle lobe of liver.
1256	Rhodesian Ridgeback	Rhodesian Ridgeback	Rhodesian Ridgeback	5	8	Female neutered	No	Apocrine ductular adenoma, skin.
1258	Golden Retriever	Golden Retriever	Golden Retriever	11	9	Female neutered	No	Round cell tumour, right lower lip.
1266	Crossbreed	Crossbreed	Crossbreed	11	4	Female neutered	No	Mast cell tumour, intermediate grade, skin and subcutis of mammary skin.
1277	Terrier X	Crossbreed	Crossbreed	10	3	Female neutered	No	Histiocytoma, skin of medial aspect of eye.
1280	Golden Retriever	Golden Retriever	Golden Retriever	8	0	Female neutered	No	Mast cell tumour, intermediate grade, skin and subcutis of left hind foot.
1281	West Highland White Terrier	West Highland White Terrier	West Highland White Terrier	1	9	Female	No	Proctitis and anusitis, neutrophilic and ulcerative, chronic, severe, rectum and anus.
1287	Tiberan Spaniel	Tibetan Spaniel	Other Purebred	8	0	Female	No	Stomatitis, neutrophilic and plasmacytic, chronic, diffuse, moderate to severe, oral mucosa.
1288	Labrador Retriever	Labrador Retriever	Labrador Retriever	10	0	Female neutered	No	Squamous cell carcinoma, skin of medial carpus.
1294	Cavalier King Charles Spaniel	Cavalier King Charles Spaniel	Cavalier King Charles Spaniel	Not recorded	Not recorded	Female	No	Cholangitis, chronic, diffuse, mild to moderate with bile stasis, diffuse, moderate and microvesicular vacuolation, diffuse, moderate to marked; with extramedullary haematopoiesis, moderate, liver. No significant lesions, stomach. No significant lesions, pancreas.
1297	Hungarian Vizsla	Hungarian Vizsla	Hungarian Vizsla	2	1	Female neutered	No	Rhinitis, lymphocytic and plasmacytic, chronic, diffuse, moderate, left nasal mucosa. Rhinitis, neutrophilic, chronic, diffuse, marked, right nasal mucosa.
1303	Crossbreed	Crossbreed	Crossbreed	Not recorded	Not recorded	Female	No	Round cell tumour, high grade, with leukaemia, spleen.
1306	Terrier X	Crossbreed	Crossbreed	11	9	Female	No	Mast cell tumour, intermediate grade, skin of neck. Fibroadnexal hamartoma, focal, with dermatitis, chronic, focal, moderate, skin of left stifle.
1307	Springer Spaniel	Springer Spaniel (Unspecified/Other)	Springer Spaniel (Unspecified/Other)	9	0	Female neutered	No	Vacuolar degeneration, diffuse, marked with hepatitis, portal, lymphocytic, plasmacytic and neutrophilic, chronic, diffuse, mild; with extramedullary haematopoiesis, multifocal, moderate, liver.
1309	Pointer	Pointer (Unspecified/Other)	Pointer (Unspecified/Other)	2	8	Female	No	Dermatitis, chronic, mastocytic and eosinophilic, multifocal to extensive, moderate, with epidermal hyperplasia and orthokeratotic hyperkeratosis, moderate to marked, skin.
1311	American Bull Terrier X	Crossbreed	Crossbreed	0	9	Female	No	Papilloma, squamous, multiple, skin of cheek.
1315	Collie X	Crossbreed	Crossbreed	11	0	Female neutered	No	Neuroendocrine carcinoma, right cranial lung lobe.
1316	Cavalier King Charles Spaniel	Cavalier King Charles Spaniel	Cavalier King Charles Spaniel	3	0	Female	No	Amyloidosis, diffuse, severe, liver and kidney. Pneumonia, interstitial, acute, diffuse, severe with mineralisation, multifocal, moderate, lung. Myofibre degeneration and mineralisation, multifocal, moderate, quadriceps muscles. No significant lesions, tibial muscle.
1317	German Shepherd Dog X	Crossbreed	Crossbreed	11	0	Female neutered	No	Infundibular keratinising acanthoma, skin just above right hip. Lipoma, subcutaneous tissues of right lateral abdomen, right lateral chest, right elbow, left inguinal mammary region, left ventral/lateral abdomen, left lateral chest deep to rib cage and dorsal left lateral chest.
1320	Cocker Spaniel	Cocker Spaniel (Unspecified/Other)	Cocker Spaniel (Unspecified/Other)	8	7	Female	Yes	Mixed mammary tumour, with chondroid metaplasia, mammary tissue.
1322	Boxer	Boxer	Boxer	1	1	Female	No	Follicular cysts, multiple, skin of forehead.
1323	Chinese Crested Dog	Chinese Crested Dog	Other Purebred	9	4	Female neutered	No	Histiocytoma, skin of left hind limb.
1324	Golden Retriever	Golden Retriever	Golden Retriever	11	9	Female	No	Melanoma, dorsal tongue.
1325	Springer Spaniel	Springer Spaniel (Unspecified/Other)	Springer Spaniel (Unspecified/Other)	12	0	Female neutered	No	Soft tissue sarcoma, intermediate grade, subcutis of right shoulder.
1327	Greyhound	Greyhound (Unspecified/Other)	Greyhound (Unspecified/Other)	5	0	Female neutered	No	Dermatitis, lymphocytic, plasmacytic and neutrophilic, chronic, diffuse, moderate to marked with epidermal hyperplasia and orthokeratotic hyperkeratosis, marked, haired skin of digit IV, right forelimb.
1328	German Shepherd Dog	German Shepherd Dog	German Shepherd Dog	9	5	Female neutered	No	Ciliary body adenoma, eye.
1330	Golden Retriever	Golden Retriever	Golden Retriever	11	2	Female neutered	No	Cellulitis, neutrophilic, subacute, diffuse, severe with thrombosis and infarction, multifocal to extensive, severe, subacute to acute, maxillary flap.
1336	Staffordshire Bull Terrier	Staffordshire Bull Terrier	Staffordshire Bull Terrier	0	3	Female	No	Enteritis, erosive, lymphocytic and plasmacytic, chronic, moderate with villous collapse, diffuse, severe, small intestine.
1337	Collie	Collie (Unspecified/Other)	Collie (Unspecified/Other)	13	11	Female	Yes	Carcinoma, solid, mammary gland.
1338	Border Collie	Border Collie	Border Collie	8	0	Female neutered	No	Fibromatous epulis of periodontal ligment origin, gingiva over left incisor 2.
1340	Springer Spaniel	Springer Spaniel (Unspecified/Other)	Springer Spaniel (Unspecified/Other)	12	4	Female neutered	No	Soft tissue sarcoma, high grade, gingiva.
1342	Crossbreed	Crossbreed	Crossbreed	8	0	Female	No	Squamous cell carcinoma, nail bed.
1344	Labrador Retriever	Labrador Retriever	Labrador Retriever	7	0	Female neutered	No	Tubular adenoma, pylorus.
1347	Flat-Coated Retriever	Flat-Coated Retriever	Flat-Coated Retriever	3	0	Female neutered	No	Follicular cyst, multiple, skin of right flank.
1351	Shar Pei	Shar Pei	Shar Pei	3	0	Female neutered	No	Mucinosis, chronic, locally extensive, moderate to marked, skin of dorsum.
1354	Crossbreed	Crossbreed	Crossbreed	0	4	Female neutered	No	Nephroblastoma, kidney, right body wall and omentum.
1356	Labrador Retriever	Labrador Retriever	Labrador Retriever	6	8	Female neutered	No	Gastritis, lymphocytic and plasmacytic, chronic, minimal to mild, gastric mucosa.
1360	Crossbreed	Crossbreed	Crossbreed	2	4	Female neutered	No	Apocrine gland carcinoma, anal mass.
1362	Border Collie	Border Collie	Border Collie	6	0	Female neutered	No	Histiocytoma, regressing, skin of chin.
1364	Collie	Collie (Unspecified/Other)	Collie (Unspecified/Other)	Not recorded	Not recorded	Female	No	Melanoma, malignant, iris, eye.
1367	Labrador Retriever	Labrador Retriever	Labrador Retriever	9	8	Female neutered	No	Fibroadnexal hamartoma, skin of right forelimb.
1371	Golden Retriever	Golden Retriever	Golden Retriever	12	3	Female neutered	No	Gastritis, ulcerative, multifocal, moderate with crypt epithelial hyperplasia and dysplasia, multifocal, moderate to marked, stomach. No significant lesions, duodenum.
1375	Jack Russell Terrier	Jack Russell Terrier	Jack Russell Terrier	2	0	Female neutered	No	Dermatitis, lymphocytic and plasmacytic, chronic, diffuse, mild with epidermal hyperplasia and pigmentary incontinence, segmental, moderate, haired skin of perianal region.
1377	German Shepherd Dog	German Shepherd Dog	German Shepherd Dog	8	9	Female neutered	No	Fibroadnexal hamartoma, skin of elbow.
1378	Greyhound	Greyhound (Unspecified/Other)	Greyhound (Unspecified/Other)	2	8	Female	No	A. Dermatitis, ulcerative, eosinophilic and neutrophilic, subacute, diffuse, moderate to marked, skin of lip. B. Dermatitis, ulcerative, eosinophilic and neutrophilic, subacute, diffuse, moderate to marked, with folliculitis and furunculosis, neutrophilic, multifocal, acute, moderate, skin of dorsal nose.
1379	Red Setter	Irish Setter	Irish Setter	7	0	Female neutered	No	Stomatitis, neutrophilic, chronic, diffuse, severe, oral mucosa.
1387	Golden Retriever	Golden Retriever	Golden Retriever	11	9	Female neutered	No	Anal sac gland carcinoma, left anal region.
1388	Labrador Retriever	Labrador Retriever	Labrador Retriever	8	0	Female	No	Enteritis, lymphocytic and plasmacytic, chronic, mild to moderate with lymphatic dilation, diffuse, mild to moderate, small intestine.
1393	Crossbreed	Crossbreed	Crossbreed	9	5	Female neutered	No	Onychitis, plasmacytic and neutrophilic, chronic, locally extensive, mild to moderate, right fore dew claw.
1398	Spaniel X	Crossbreed	Crossbreed	1	0	Female neutered	No	Dermatitis, ulcerative, chronic, locally extensive, marked, skin of toe.
1401	English Bull Terrier	Bull Terrier (Unspecified/Other)	Bull Terrier (Unspecified/Other)	5	10	Female neutered	No	Histiocytoma, skin of left forelimb.
1402	English Springer Spaniel	Springer Spaniel (Unspecified/Other)	Springer Spaniel (Unspecified/Other)	8	7	Female	No	Soft tissue sarcoma, low grade, subcutaneous tissues of right side.
1403	Dachshund	Dachshund (Unspecified/Other)	Dachshund (Unspecified/Other)	12	5	Female neutered	No	Mast cell tumour, intermediate grade, subcutis of right hind limb. Fibromatous epulis of periodontal ligament origin, oral mucosa.
1409	West Highland White Terrier	West Highland White Terrier	West Highland White Terrier	9	0	Female neutered	No	Papillary adenocarcinoma, right caudal lung lobe.
1415	Crossbreed	Crossbreed	Crossbreed	12	0	Female neutered	No	Lipoma, subcutis adjacent to left caudal mammary gland.
1416	Jack Russell Terrier	Jack Russell Terrier	Jack Russell Terrier	13	7	Female neutered	No	Infundibular keratinising acanthoma, skin of right thigh.
1419	Collie	Collie (Unspecified/Other)	Collie (Unspecified/Other)	6	6	Female neutered	No	Cystitis, chronic, lymphocytic, plasmacytic and neutrophilic, diffuse, mild, bladder.
1420	Labrador Retriever	Labrador Retriever	Labrador Retriever	8	6	Female neutered	No	Consistent with infiltrative lipoma, skin of flank.
1424	Crossbreed	Crossbreed	Crossbreed	8	0	Female	Yes	Mixed mammary tumour, mammary mass.
1425	Italian Spinone	Italian Spinone	Italian Spinone	5	7	Female	No	Panniculitis, pyogranulomatous, chronic, diffuse, severe, subcutaneous tissues of left axilla.
1430	Staffordshire Bull Terrier	Staffordshire Bull Terrier	Staffordshire Bull Terrier	10	0	Female	No	Osteosarcoma, chondroblastic, jaw.
1432	Labrador Retriever	Labrador Retriever	Labrador Retriever	7	0	Female	No	Fibromatous epulis of periodontal ligament origin, mandible.
1433	Chihuahua	Chihuahua	Chihuahua	2	0	Female neutered	No	Dermatitis, chronic, lymphocytic plasmacytic and mastocytic, diffuse, moderate; with superficial pustule formation, multifocal, mild, haired skin.
1436	Greyhound	Greyhound (Unspecified/Other)	Greyhound (Unspecified/Other)	6	5	Female neutered	No	Glomerulosclerosis, multifocal, mild, kidney. Cortical adenoma, right adrenal gland.
1439	Great Dane	Great Dane	Great Dane	8	0	Female	No	Paranychia, ulcerative, chronic, diffuse, severe, digit V, left forelimb.
1444	Jack Russell Terrier	Jack Russell Terrier	Jack Russell Terrier	12	4	Female	Yes	Carcinoma, tubulopapillary, mammary tissue.
1446	Jack Russell Terrier	Jack Russell Terrier	Jack Russell Terrier	8	0	Female	No	Meibomian gland adenoma, left eyelid. Infundibular keratinising acanthoma, skin of right shoulder and right thigh. Lipoma, subcutis of sternum.
1448	Crossbreed	Crossbreed	Crossbreed	11	11	Female neutered	No	Infundibular keratinising epithelioma, skin of right thorax.
1449	Shih Tzu	Shih Tzu	Shih Tzu	1	11	Female neutered	No	No significant lesions, stomach, duodenum and colon.
1452	Toy Poodle	Toy Poodle	Toy Poodle	10	0	Female	No	Mast cell tumour, low grade with lipoma, skin. Trichoepithelioma, skin.
1455	Patterdale Terrier	Patterdale Terrier	Patterdale Terrier	Not recorded	Not recorded	Female	No	Folliculitis and furunculosis, pyogranulomatous, chronic, diffuse, severe with intracorneal pustule formation, diffuse, severe; and intrafollicular fungal hyphae, skin of right mandible and mid right brachium.
1457	Cocker Spaniel	Cocker Spaniel (Unspecified/Other)	Cocker Spaniel (Unspecified/Other)	11	11	Female neutered	No	Sebaceous gland hyperplasia, focal, marked, skin of forehead. Glossitis, neutrophilic, chronic, diffuse, moderate, tongue. Gingivitis, plasmacytic and neutrophilic, chronic, locally extensive, marked, left mandible.
1461	Rottweiler	Rottweiler	Rottweiler	Not recorded	Not recorded	Female	No	Granulation tissue formation, marked, synovium of stifle joint.
1462	Crossbreed	Crossbreed	Crossbreed	7	7	Female neutered	No	Follicular cyst, skin (’mass’) Infundibular keratinizing acanthoma, skin (’cyst’)
1463	Cavalier King Charles Spaniel	Cavalier King Charles Spaniel	Cavalier King Charles Spaniel	5	6	Female	No	No significant lesions, fibrovascular and adipose connective tissue.
1465	Boxer	Boxer	Boxer	5	7	Female	No	Dermatitis, lymphocytic, chronic, multifocal, mild to moderate, skin of right 5th front interdigital space, left 3rd interdigital space hind limb and left and right inner ear margins.
1467	Jack Russell Terrier	Jack Russell Terrier	Jack Russell Terrier	11	6	Female neutered	No	Gastritis, lymphocytic, chronic, multifocal, mild, gastric mucosa. No significant lesions, duodenum. Hepatitis, portal, lymphocytic and plasmacytic, chronic, multifocal, mild with lipogranuloma formation, multifocal, moderate and cloudy swelling, diffuse, mild to moderate, liver.
1470	Cavalier King Charles Spaniel	Cavalier King Charles Spaniel	Cavalier King Charles Spaniel	Not recorded	Not recorded	Female	No	Perforation, duodenum; with peritonitis, fibrin necrotic, diffuse, moderate, mesentery and pancreas. Oedema, acute, diffuse, moderate, lung.
1473	Golden Retriever	Golden Retriever	Golden Retriever	9	0	Female neutered	No	Mast cell tumour, intermediate grade, skin and subcutis of right proximal antebrachium.
1474	Staffordshire Bull Terrier	Staffordshire Bull Terrier	Staffordshire Bull Terrier	8	9	Female neutered	No	Soft tissue sarcoma, low grade, skin and subcutis of right deltoid region.
1476	Cocker Spaniel	Cocker Spaniel (Unspecified/Other)	Cocker Spaniel (Unspecified/Other)	11	4	Female neutered	No	Squamous cell carcinoma, skin of zygomatic region.
1481	Scottish Terrier	Scottish Terrier	Scottish Terrier	6	6	Female neutered	No	Cloudy swelling, diffuse, moderate with haemosiderosis, multifocal, mild to moderate, liver.
1482	Cavalier King Charles Spaniel	Cavalier King Charles Spaniel	Cavalier King Charles Spaniel	7	2	Female	No	Cellulitis and lymphadenitis, neutrophilic to pyogranulomatous, chronic, diffuse, severe with thrombosis, multifocal, moderate, right submandibular region and lymph node.
1483	West Highland White Terrier	West Highland White Terrier	West Highland White Terrier	Not recorded	Not recorded	Female neutered	No	Lymphoma, epitheliotropic T-cell, skin of base of right ear.
1486	Crossbreed	Crossbreed	Crossbreed	8	0	Female neutered	No	Perforation, chronic, locally extensive, severe with cellulitis, neutrophilic, locally extensive, marked and granulation tissue formation, diffuse, marked, duodenum.
1488	Poodle	Poodle (Unspecified/Other)	Poodle (Unspecified/Other)	8	0	Female neutered	No	A. Oedema, diffuse, marked, tonsils. C. Gastritis, lymphocytic and plasmacytic, chronic, diffuse, mild, with superficial spiral bacterial organism colonisation, moderate, stomach. D. Enteritis, lymphocytic and plasmacytic, diffuse, mild, duodenum.
1490	Border Collie	Border Collie	Border Collie	8	6	Female	No	Urethritis, lymphocytic, plasmacytic and neutrophilic, chronic, moderate, urethra.
1493	Golden Retriever	Golden Retriever	Golden Retriever	10	0	Female neutered	No	Gastritis, lymphocytic and plasmacytic, multifocal, mild, stomach. No significant lesions, duodenum.
1497	Labrador Retriever	Labrador Retriever	Labrador Retriever	4	3	Female neutered	No	Infiltrative lipoma, subcutaneous tissues of right axilla.
1498	Miniature Schnauzer	Miniature Schnauzer	Miniature Schnauzer	4	11	Female neutered	No	Arteriolar duplication and endothelial hyperplasia, portal with portal vein hypoplasia, diffuse, moderate; with clooudy swelling, diffuse, mid-zonal and lipogranuloma formation, multifocal, moderate, liver.
1504	Labrador Retriever	Labrador Retriever	Labrador Retriever	7	0	Female	No	Lipoma, skin of left groin. Mast cell tumour, intermediate grade, skin of right hock and left thigh.
1506	Labrador Retriever	Labrador Retriever	Labrador Retriever	5	2	Female neutered	No	Bony remodelling, diffuse, moderate with retained cartilage cores, medial coronoid process of left elbow.
1510	Crossbreed	Crossbreed	Crossbreed	8	6	Female	No	Adipose tissue, subcutaneous tissue of right flank.
1513	Cocker Spaniel	Cocker Spaniel (Unspecified/Other)	Cocker Spaniel (Unspecified/Other)	5	0	Female neutered	No	Otitis externa, plasmacytic, lymphocytic and neutrophilic, chronic, diffuse, severe, left and right ear canals.
1514	Deerhound	Deerhound (Unspecified/Other)	Other Purebred	8	10	Female neutered	No	Gastritis, eosinophilic, lymphocytic and plasmacytic, mild-to-moderate, stomach. No significant lesions, duodenum and jejunum.
1515	Rottweiler	Rottweiler	Rottweiler	5	0	Female	No	Gastritis, lymphocytic and plasmacytic and eosinophilic, chronic, diffuse, mild, stomach.
1519	Great Dane	Great Dane	Great Dane	4	5	Female	No	Dermatitis and folliculitis, pyogranulomatous, chronic, multifocal, moderate, skin of face, left hock and chin.
1521	Crossbreed	Crossbreed	Crossbreed	7	6	Female neutered	No	Thymoma with branchial cyst formation, multifocal, cranial mediastinum.
1524	Labrador Retriever	Labrador Retriever	Labrador Retriever	8	0	Female neutered	No	Mast cell tumour, high grade, left philtrum and deeper tissues.
1528	Crossbreed	Crossbreed	Crossbreed	11	3	Female neutered	No	Soft tissue sarcoma, intermediate grade, subcutaneous tissues of right inguinal region.
1532	Cocker Spaniel	Cocker Spaniel (Unspecified/Other)	Cocker Spaniel (Unspecified/Other)	5	0	Female neutered	No	1. Fat necrosis, multifocal to extensive, marked, with steatitis, granulomatous, chronic, moderate; with intralesional suture material, abdomen. 2. Pancreatitis and steatitis, necrotizing, chronic, multifocal to extensive, marked, pancreas and mesentery.
1535	Crossbreed	Crossbreed	Crossbreed	11	2	Female neutered	No	Congestion, diffuse, severe with extramedullary haematopoiesis, diffuse, marked, spleen. Congestion and haemorrhage, diffuse, severe, abdominal lymph node.
1538	Labrador Retriever	Labrador Retriever	Labrador Retriever	10	5	Female neutered	No	Nodular hyperplasia, diffuse, moderate with bridging fibrosis, multifocal, mild, liver.
1547	Boxer	Boxer	Boxer	Not recorded	Not recorded	Female	No	Dermatitis and folliculitis, pyogranulomatous, chronic, multifocal, marked with sebaceous gland loss, diffuse, severe, haired skin of face.
1552	Springer Spaniel	Springer Spaniel (Unspecified/Other)	Springer Spaniel (Unspecified/Other)	10	0	Female	No	A. Vacuolar degeneration with microvesicular and macrovesicular lipidosis, diffuse, severe, liver. B. Nodular hyperplasia and dysplasia, multifocal, mild, pancreas.
1553	Golden Retriever	Golden Retriever	Golden Retriever	13	0	Female neutered	No	Lymphoma, epitheliotropic T-cell, lower lip.
1555	Doberman	Doberman	Doberman	9	0	Female neutered	No	Lymphoma, large diffuse B-cell, popliteal lymph node.
1556	West Highland White Terrier	West Highland White Terrier	West Highland White Terrier	4	11	Female neutered	No	Atelectasis, diffuse, marked with alveolar emphysema, moderate, right middle lung lobe.
1562	Labrador Retriever	Labrador Retriever	Labrador Retriever	7	0	Female	No	Neuroendocrine tumour, right thyroid gland.
1563	Yorkshire Terrier	Yorkshire Terrier	Yorkshire Terrier	11	0	Female	No	Melanocytoma, skin of nose.
1565	Belgian Shepherd Dog	Shepherd Dog (Unspecified/Other)	Shepherd Dog (Unspecified/Other)	12	9	Female neutered	No	Adenocarcinoma, cygnet ring, stomach.
1567	Golden Retriever	Golden Retriever	Golden Retriever	2	0	Female neutered	No	Spiral bacterial organism colonisation, diffuse, moderate, stomach. No significant lesions, duodenum.
1573	Shih Tzu	Shih Tzu	Shih Tzu	11	11	Female neutered	No	A. No significant lesions, ileocolic junction. B. Ileitis, neutrophilic, chronic, diffuse, mild to moderate with villous atrophy, diffuse, severe and fibrosis, multisegmental, moderate, ileum.
1574	Bernese Mountain Dog	Mountain Dog (Unspecified/Other)	Mountain Dog (Unspecified/Other)	9	0	Female neutered	No	Mast cell tumour, intermediate grade, skin of sternum. Mast cell tumour, intermediate grade, skin of left caudoventral abdominal wall. Lipoma, left axilla.
1576	Crossbreed	Crossbreed	Crossbreed	2	6	Female	No	Folliculitis, mural, lymphocytic and plasmacytic, chronic, multifocal, marked, haired skin.
1580	Labrador Retriever	Labrador Retriever	Labrador Retriever	10	0	Female neutered	No	No significant lesions, stomach, duodenum and oesophagus.
1582	Jack Russell Terrier	Jack Russell Terrier	Jack Russell Terrier	11	0	Female	No	Furunculosis, pyogranulomatous, chronic, focally extensive, marked with epidermal hyperplasia and orthokeratotic hyperkeratosis, segmental, marked, skin of left lateral metatarsal area.
1583	Saluki	Saluki	Other Purebred	8	9	Female neutered	Yes	Malignant mixed carcinoma, mammary gland.
1587	Rottweiler	Rottweiler	Rottweiler	7	5	Female neutered	No	Infundibular keratinizing acanthoma, skin of right stifle. Apocrine gland cystadenoma, ‘dorsal’ skin.
1596	English Springer Spaniel	Springer Spaniel (Unspecified/Other)	Springer Spaniel (Unspecified/Other)	11	0	Female neutered	No	Transitional cell carcinoma, bladder.
1599	English Springer Spaniel	Springer Spaniel (Unspecified/Other)	Springer Spaniel (Unspecified/Other)	7	1	Female	No	Extramedullary haematopoiesis, diffuse, marked with thrombosis and haemorrhage, acute, multifocal, moderate, spleen.
1600	West Highland White Terrier	West Highland White Terrier	West Highland White Terrier	9	0	Female neutered	No	Meibomian gland adenoma, lower eyelid.
1601	Labrador Retriever	Labrador Retriever	Labrador Retriever	5	0	Female neutered	No	Dermatitis, pyogranulomatous, chronic, diffuse, severe, skin of nose.
1604	Rottweiler	Rottweiler	Rottweiler	5	0	Female	No	Gastritis, ulcerative, chronic, locally extensive, severe with granulation tissue formation, locally extensive, marked, pylorus.
1609	Labrador Retriever	Labrador Retriever	Labrador Retriever	10	0	Female neutered	No	A. Dermatitis and cellulitis, plasmacytic and lymphocytic, chronic, locally extensive, severe with intralesional Splendore-Hoeppli material, skin of ventral abdomen. B. Leiomyoma, distal oesophagus.
1611	Jack Russell Terrier	Jack Russell Terrier	Jack Russell Terrier	11	6	Female neutered	No	A. Cholangitis, lymphcytic and plasmacytic, chronic, multifocal, mild, liver. B. Cholecystitis, lymphocytic and plasmacytic, chronic, diffuse, marked, gall bladder.
1614	Labrador Retriever	Labrador Retriever	Labrador Retriever	6	6	Female	No	Myelofibrosis, diffuse, marked with hypoplasia, severe, erythroid series and hypoplasia, moderate, myeloid series, bone marrow.
1616	Golden Retriever	Golden Retriever	Golden Retriever	10	8	Female neutered	No	A. Rhinitis, lymphocytic and plasmacytic, chronic, mild, left nasal cavity. B. Adenoid cystic carcinoma, right nasal cavity.
1623	Border Collie	Border Collie	Border Collie	12	5	Female neutered	No	Carcinoma, with lymphatic invasion, multifocal, stomach.
1628	Springer Spaniel	Springer Spaniel (Unspecified/Other)	Springer Spaniel (Unspecified/Other)	Not recorded	Not recorded	Female	No	Lymphoma, diffuse, right and left nasal cavities and right popliteal lymph node.
1629	Hungarian Puli	Hungarian Puli	Other Purebred	6	8	Female neutered	No	Mineralisation and degeneration, diffuse, severe, intervertebral disk material, vertebral canal.
1631	Miniature Dachshund	Miniature Dachshund (Unspecified/Other)	Miniature Dachshund (Unspecified/Other)	8	0	Female neutered	No	A. Gastritis, lymphocytic and plasmacytic, chronic, diffuse, mild, with superficial spiral bacterial organism colonisation, stomach. B. Enteritis, plasmacytic and eosinophilic, chronic, diffuse, mild with villous blunting, diffuse, moderate, duodenum.
1635	Bull Terrier	Bull Terrier (Unspecified/Other)	Bull Terrier (Unspecified/Other)	3	4	Female	No	Histiocytoma, skin of right front paw.
1636	Staffordshire Bull Terrier	Staffordshire Bull Terrier	Staffordshire Bull Terrier	8	6	Female neutered	No	Adipose connective tissue, perineum.
1640	Newfoundland	Newfoundland	Newfoundland	10	0	Female neutered	No	Chondrosarcoma, mandible.
1645	Golden Retriever	Golden Retriever	Golden Retriever	6	0	Female neutered	No	Mast cell tumour, intermediate grade, skin.
1646	Rottweiler	Rottweiler	Rottweiler	9	0	Female neutered	No	Melanoma, nail bed.
1649	Springer Spaniel	Springer Spaniel (Unspecified/Other)	Springer Spaniel (Unspecified/Other)	6	0	Female neutered	No	Lipoma, skin of left leg.
1675	Akita Inu	Akita (Unspecified/Other)	Akita (Unspecified/Other)	11	0	Female neutered	No	A. Crypt dilation and degeneration, multifocal, mild, duodenum. B. Gastritis, lymphocytic and plasmacytic, chronic, diffuse, mild to moderate, pylorus/antrum. C. Gastritis, lymphocytic and plasmacytic, chronic, diffuse, mild, cardia/fundus. D. No significant lesions, ileum. E. No significant lesions, ascending colon/caecum. F. No significant lesions, descending colon.
1677	Staffordshire Bull Terrier	Staffordshire Bull Terrier	Staffordshire Bull Terrier	8	0	Female neutered	No	Gastritis, lymphocytic and plasmacytic, chronic, mild, stomach. Intraepithelial lymphocyte accumulation, diffuse, mild, duodenum.
1679	Boxer	Boxer	Boxer	6	11	Female neutered	No	Mast cell tumour, intermediate grade, subcutis of left caudal thigh.
1683	German Shepherd Dog	German Shepherd Dog	German Shepherd Dog	6	3	Female neutered	No	Transitional cell carcinoma, vagina.
1685	Crossbreed	Crossbreed	Crossbreed	3	1	Female neutered	No	Histiocytoma, skin of dorsal right hind leg.
1686	Shar Pei	Shar Pei	Shar Pei	6	8	Female	No	Gastritis, lymphocytic and plasmacytic, mild, diffuse, stomach. No significant lesions, duodenum.
1687	Staffordshire Bull Terrier	Staffordshire Bull Terrier	Staffordshire Bull Terrier	6	0	Female	No	Mast cell tumour, intermediate grade, skin of left lateral thigh.
1690	Cocker Spaniel	Cocker Spaniel (Unspecified/Other)	Cocker Spaniel (Unspecified/Other)	6	6	Female neutered	No	Hyperplasia, moderate, megakaryocytic and granulocytic series, with hypoplasia, moderate, erythroid series, bone marrow.
1691	Dachshund	Dachshund (Unspecified/Other)	Dachshund (Unspecified/Other)	Not recorded	Not recorded	Female	Yes	Ductular adenoma, central mammary gland.
1694	Rottweiler	Rottweiler	Rottweiler	Not recorded	Not recorded	Female neutered	No	Lymphoma, spleen and liver.
1698	Greyhound	Greyhound (Unspecified/Other)	Greyhound (Unspecified/Other)	8	6	Female neutered	No	Histiocytoma, regressing, skin of right fore dorsal paw.
1701	Staffordshire Bull Terrier	Staffordshire Bull Terrier	Staffordshire Bull Terrier	9	6	Female neutered	No	Mast cell tumour, low grade, skin of left ventral thorax.
1706	Crossbreed	Crossbreed	Crossbreed	6	0	Female neutered	No	Follicular atrophy with hyperkeratosis, moderate, haired skin.
1710	Crossbreed	Crossbreed	Crossbreed	13	8	Female neutered	No	Lymphoma, diffuse, left prescapular lymph node.
1713	Boxer	Boxer	Boxer	Not recorded	Not recorded	Female neutered	No	Mast cell tumour, low grade, perivulval skin.
1715	Bearded Collie	Bearded Collie	Bearded Collie	9	0	Female neutered	No	Soft tissue sarcoma, low-grade, subcutaneous tissues of carpus.
1717	Bulldog	Bulldog (Unspecified/Other)	Bulldog (Unspecified/Other)	6	0	Female neutered	No	Furunculosis, dermatitis and cellulitis, pyogranulomatous, chronic, diffuse, severe, interdigital skin.
1719	Labrador Retriever	Labrador Retriever	Labrador Retriever	9	4	Female neutered	No	Haemangiosarcoma, spleen
1720	Crossbreed	Crossbreed	Crossbreed	4	0	Female	No	Follicular infundibular cyst, skin of right shoulder.
1721	Crossbreed	Crossbreed	Crossbreed	Not recorded	Not recorded	Female neutered	No	Hepatoid gland adenoma, multiple, skin of perineum.
1722	Springer Spaniel	Springer Spaniel (Unspecified/Other)	Springer Spaniel (Unspecified/Other)	Not recorded	Not recorded	Female neutered	No	Soft tissue sarcoma, low grade, skin and subcutis.
1725	West Highland White Terrier	West Highland White Terrier	West Highland White Terrier	Not recorded	Not recorded	Female neutered	No	Histiocytoma, skin of right ear.
1728	Hungarian Vizsla	Hungarian Vizsla	Hungarian Vizsla	2	1	Female neutered	No	Myeloid series hyperplasia, with erythroid series hypoplasia, moderate, bone marrow.
1729	Labrador Retriever	Labrador Retriever	Labrador Retriever	6	0	Female neutered	No	Lymphoma, liver. Acute tubular necrosis, multifocal, moderate, kidney. No significant lesions, pancreas, pylorus.
1735	Labrador Retriever	Labrador Retriever	Labrador Retriever	9	6	Female neutered	No	Mast cell tumour, intermediate grade, skin.
1739	Polish Lowland Sheepdog	Shepherd Dog (Unspecified/Other)	Shepherd Dog (Unspecified/Other)	10	6	Female neutered	No	Cholangiohepatitis, neutrophilic, plasmacytic and lymphocytic, chronic, diffuse, severe: i. Vacuolar degeneration, diffuse, marked ii. Nodular hyperplasia, multifocal, moderate iii. Bridging fibrosis, multifocal, moderate to marked iv. Extramedullary haematopoiesis, multifocal, marked, liver.
1743	Rottweiler	Rottweiler	Rottweiler	1	10	Female entire	No	Dermatitis, lymphocytic and plasmacytic, chronic, local extensive with epidermal hyperplasia and orthokeratotic hyperkeratosis, segmental, marked, skin of right hind toe 3.
1746	Labrador Retriever	Labrador Retriever	Labrador Retriever	2	4	Female	No	Follicular hamartoma, skin.
1750	Bichon Frise	Bichon (Unspecified/Other)	Bichon (Unspecified/Other)	9	8	Female	No	Dermatitis, pustular, neutrophilic, eosinophilic and mastocytic, chronic, diffuse, moderate, haired skin.
1753	German Shepherd Dog	German Shepherd Dog	German Shepherd Dog	7	0	Female neutered	No	Hepatoid gland adenoma, skin of dorsal perianal region.
1757	German Shepherd Dog	German Shepherd Dog	German Shepherd Dog	7	7	Female	No	Leiomyosarcoma, low grade, uterus.
1759	Labrador Retriever	Labrador Retriever	Labrador Retriever	Not recorded	Not recorded	Female neutered	No	Rhinitis, neutrophilic, lymphocytic and plasmacytic, chronic, mild, nasal mucosa.
1766	Staffordshire Bull Terrier	Staffordshire Bull Terrier	Staffordshire Bull Terrier	5	0	Female neutered	No	Follicular atrophy and follicular hyperkeratosis, diffuse, moderate, haired skin.
1767	Crossbreed	Crossbreed	Crossbreed	8	8	Female neutered	No	A. Haemorrhage and necrosis, acute, marked, omentum. B. Hepatitis, chronic, portal, diffuse, moderate with vacuolar degeneration, periacinar, diffuse, moderate to marked, and piecemeal necrosis, multifocal, moderate, liver. C. Extramedullary haematopoiesis, marked, spleen.
1771	Dalmatian	Dalmatian	Dalmatian	3	4	Female	No	Follicular atrophy, diffuse, with follicular hyperkeratosis, mild to moderate, and telogen arrest, moderate, skin of alopecia areas.
1775	Crossbreed	Crossbreed	Crossbreed	1	9	Female	No	Epidermal hyperplasia and orthokeratotic hyperkeratosis, diffuse, severe; with dermatitis, mastocytic, plasmacytic and lymphocytic, multifocal, mild to moderate, interdigital skin of right forepaw.
1776	German Shepherd Dog	German Shepherd Dog	German Shepherd Dog	Not recorded	Not recorded	Female	No	Anal sacculitis, ulcerative, diffuse, chronic, severe, left anal sac.
1779	Jack Russell Terrier	Jack Russell Terrier	Jack Russell Terrier	9	0	Female entire	Yes	Carcinoma, tubulopapillary, right caudal mammary gland.
1781	Springer Spaniel	Springer Spaniel (Unspecified/Other)	Springer Spaniel (Unspecified/Other)	5	0	Female neutered	No	1. Pleuritis and mediastinitis, pyogranulomatous, chronic, diffuse, severe with mesothelial hyperplasia and hypertrophy, diffuse, severe, and intralesional bacterial colonisation, marked, mediastinum and lungs. 2. Sinus histiocytosis. diffuse, marked, mediastinal lymph node.
1788	Miniature Dachshund	Miniature Dachshund (Unspecified/Other)	Miniature Dachshund (Unspecified/Other)	8	0	Female neutered	No	Soft tissue sarcoma, intermediate grade, skin of left hind foot.
1794	Crossbreed	Crossbreed	Crossbreed	4	5	Female neutered	No	A. Colitis, chronic, lymphocytic, plasmacytic and neutrophilic, moderate, descending colon. B. Non-diagnostic sample, bone marrow.
1795	Staffordshire Bull Terrier	Staffordshire Bull Terrier	Staffordshire Bull Terrier	9	0	Female	No	Mast cell tumour, intermediate grade, mammary skin. Dermatitis and cellulitis, pyogranulomatous, chronic, local extensive, severe, skin of hock.
1799	Greyhound	Greyhound (Unspecified/Other)	Greyhound (Unspecified/Other)	9	6	Female neutered	No	1. Steatitis, necrotizing, subacute, multifocal, moderate, peripancreatic adipose tissue. 2. Thrombosis, subacute, multifocal, leading to: infarction and haemorrhage, multifocal, marked, spleen. 3. Enteritis, lymphocytic and plasmacytic, chronic, mild with crypt necrosis, multifocal, moderate, duodenum. 4. No significant lesions, jejunum and ileum.
1802	German Shepherd Dog	German Shepherd Dog	German Shepherd Dog	9	4	Female neutered	No	Multilobular tumour of bone, frontal bone
1804	Labrador Retriever	Labrador Retriever	Labrador Retriever	4	0	Female	No	Anal sacculitis, chronic, diffuse, mild to moderate, anal sacs.
1805	Labrador Retriever	Labrador Retriever	Labrador Retriever	9	2	Female	No	Mast cell tumour, intermediate grade, skin of ventral sternum.
1810	Crossbreed	Crossbreed	Crossbreed	8	0	Female neutered	No	A. Soft tissue sarcoma, intermediate grade, subcutaneous tissue of left carpus. B. Lipoma, right cranial chest. C. Infiltrative lipoma, right inguinal region.
1814	Golden Retriever	Golden Retriever	Golden Retriever	11	6	Female neutered	No	Mast cell tumour, intermediate grade, subcutaneous tissues of dorsal cervical region.
1817	Labrador Retriever	Labrador Retriever	Labrador Retriever	8	7	Female neutered	No	Mast cell tumour, intermediate grade, perineal mass.
1822	Rhodesian Ridgeback	Rhodesian Ridgeback	Rhodesian Ridgeback	Not recorded	Not recorded	Female	No	Furnuculosis, pyogranulomatous, locally extensive, severe with epidermal hyperplasia and fibrosis, local extensive, marked, skin of left side of thorax.
1824	Labrador Retriever	Labrador Retriever	Labrador Retriever	2	0	Female	No	Sarcoma of neural crest origin, right upper eyelid.
1825	Gordon Setter	Setter (Unspecified/Other)	Setter (Unspecified/Other)	7	9	Female neutered	No	Necrosis, locally extensive, moderate with haemorrhage, locally extensive, moderate, chronic; leading to: cartilaginous metaplasia, mineralisation and osseous metaplasia, local extensive, marked, tendon.
1830	Crossbreed	Crossbreed	Crossbreed	14	3	Female	No	Haemangiosarcoma, with haemorrhage and extramedullary haematopoiesis, marked, spleen.
1832	Staffordshire Bull Terrier	Staffordshire Bull Terrier	Staffordshire Bull Terrier	8	2	Female	Yes	Fibroadenoma, left 4th mammary gland. Lipoma, left 4th mammary gland. Collagenous hamartoma, focal, skin.
1835	Labrador Retriever	Labrador Retriever	Labrador Retriever	4	10	Female neutered	No	Mast cell tumour, intermediate grade, skin of right hind limb.
1836	Airedale Terrier	Airedale Terrier	Airedale Terrier	5	2	Female	No	Round cell tumour, haired skin.
1839	Dogue de Bordeaux	Dogue de Bordeaux	Dogue de Bordeaux	1	5	Female	No	Histiocytoma, skin of left axilla.
1840	Golden Retriever	Golden Retriever	Golden Retriever	14	4	Female neutered	No	Adenoid cystic carcinoma, with rhinitis, ulcerative, chronic, diffuse, severe with granulation tissue formatin, marked, left nasal cavity.
1844	English Setter	English Setter	English Setter	0	5	Female	No	Colitis, neutrophilic, subacute, focal, marked, colon. No significant lesions, caecum.
1845	Poodle	Poodle (Unspecified/Other)	Poodle (Unspecified/Other)	12	0	Female neutered	No	Congestion and oedema, diffuse, severe, lymph node.
1846	Blue Heeler	Blue Heeler	Other Purebred	9	0	Female	No	Histiocytoma, skin of hock.
1848	Cocker Spaniel	Cocker Spaniel (Unspecified/Other)	Cocker Spaniel (Unspecified/Other)	12	0	Female neutered	No	Lymphoma, diffuse, spleen.
1852	Labrador Retriever	Labrador Retriever	Labrador Retriever	9	10	Female	No	Gastritis, ulcerative, chronic, locally extensive, severe, stomach.
1853	Rhodesian Ridgeback	Rhodesian Ridgeback	Rhodesian Ridgeback	5	5	Female neutered	No	Melanocytoma, skin of forehead, right muzzle and left side of nose. Acrochordon, skin of right submandibular area and left hind limb.
1854	Labrador Retriever	Labrador Retriever	Labrador Retriever	9	0	Female neutered	No	Mast cell tumour, intermediate grade, subcutaneous tissue of left thigh.
1856	Crossbreed	Crossbreed	Crossbreed	6	9	Female neutered	No	Cystic endometrial hyperplasia, diffuse, marked with adenomyosis, moderate to marked, uterus.
1857	Irish Setter	Irish Setter	Irish Setter	1	10	Female neutered	No	Consistent with papilloma, ventral aspect of right fore paw
1859	Miniature Poodle	Miniature Poodle	Miniature Poodle	11	10	Female entire	Yes	Carcinoma, ductular, tubulopapillary, mammary gland. Mixed mammary tumour, mammary gland.
1861	Lurcher	Lurcher	Lurcher	13	0	Female neutered	No	Thrombosis, haemorrhage and congestion, chronic, diffuse, severe with granulation tissue formation, diffuse, marked, middle right lung lobe.
1863	Poodle	Poodle (Unspecified/Other)	Poodle (Unspecified/Other)	9	0	Female neutered	No	Carcinoma, pylorus.
1868	Labrador Retriever	Labrador Retriever	Labrador Retriever	8	0	Female neutered	No	Infundibular keratinizing acanthoma, skin of tail.
1874	Crossbreed	Crossbreed	Crossbreed	0	10	Female neutered	No	Histiocytoma, pinna.
1877	Crossbreed	Crossbreed	Crossbreed	10	6	Female neutered	No	Hepatoid gland adenoma, perianal skin.
1881	Airedale Terrier	Airedale Terrier	Airedale Terrier	9	0	Female	No	Congestion and haemorrhage, acute, multifocal to extensive, marked with extramedullary haematopoiesis, moderate to marked and lymphoid hyperplasia, multifocal, moderate, spleen.
1884	German Shepherd Dog	German Shepherd Dog	German Shepherd Dog	7	3	Female	No	Cellulitis, lymphocytic and plasmacytic, chronic, locally extensive, moderate, tissue adjacent to larynx.
1885	Poodle	Poodle (Unspecified/Other)	Poodle (Unspecified/Other)	6	0	Female	No	Fibromatous epulis of periodontal ligament origin with osseous metaplasia, marked, oral mucosa.
1888	Staffordshire Bull Terrier	Staffordshire Bull Terrier	Staffordshire Bull Terrier	13	6	Female neutered	No	Fibroma, subcutaneous tissues of right hind limb.
1889	Crossbreed	Crossbreed	Crossbreed	Not recorded	Not recorded	Female neutered	No	Furnuculosis, pyogranulomatous, chronic, locally extensive, severe, skin of left carpus.
1897	Cocker Spaniel	Cocker Spaniel (Unspecified/Other)	Cocker Spaniel (Unspecified/Other)	9	6	Female	No	Sebaceous epithelioma, skin ventral neck.
1899	Border Collie	Border Collie	Border Collie	14	0	Female neutered	No	Fibroadnexal hamartoma, with furunculosis, pyogranulomatous, chronic, locally extensive, marrked, skin of stifle.
1902	Golden Retriever	Golden Retriever	Golden Retriever	11	0	Female neutered	No	Mast cell tumour, intermediate grade, skin of right shoulder. Anaplastic plasmacytoma, skin of right elbow.
1903	Mastiff	Mastiff (Unspecified/Other)	Mastiff (Unspecified/Other)	3	0	Female	No	Pericarditis, lymphocytic, plasmacytic and neutrophilic, chronic, diffuse, mild to moderate, pericardial.
1911	Labrador Retriever	Labrador Retriever	Labrador Retriever	3	0	Female	No	Fibrosarcoma, low grade, subcutaneous tissues of dorsal head.
1913	West Highland White Terrier	West Highland White Terrier	West Highland White Terrier	9	4	Female neutered	No	A. Vacuolar degeneration, diffuse, severe, with nodular hyperplasia, moderate; with hepatitis, portal, lymphocytic and plasmacytic, chronic multifocal, moderate and fibrosis, multifocal, moderate, liver. B. Basal cell hyperplasia, diffuse, marked; spongiosis, diffuse, marked and parakeratotic hyperkeratosis, diffuse, marked, skin.
1922	Springer Spaniel	Springer Spaniel (Unspecified/Other)	Springer Spaniel (Unspecified/Other)	4	5	Female	No	Infundibular keratinizing acanthoma with dermatitis, pyogranulomatous, chronic, locally extensive, skin of interscapular region.
1923	Fox Terrier	Fox Terrier	Fox Terrier	9	0	Female	No	Anal sacculitis and cellulitis, pyogranulomatous, chronic, multifocal to extensive, severe, anal sac.
1926	Rough Collie	Rough Collie	Rough Collie	10	6	Female neutered	No	Myelolipoma; with thrombosis and infarction, locally extensive, marked; with extramedullary haematopoiesis, diffuse, marked, spleen.
1927	Labrador Retriever	Labrador Retriever	Labrador Retriever	10	0	Female neutered	No	Soft tissue sarcoma, intermediate grade, mesentery.
1928	Labrador Retriever	Labrador Retriever	Labrador Retriever	11	0	Female	No	Anal sac gland carcinoma, anal sac.
1932	Crossbreed	Crossbreed	Crossbreed	0	9	Female	No	Endothelial hyperplasia and arteriolar proliferation, portal, diffuse, moderate; with vacuolar degeneration, midzonal to periacinar, diffuse, moderate; with lipogranuloma formation, multifocal, moderate, liver.
1934	Golden Retriever	Golden Retriever	Golden Retriever	12	0	Female neutered	No	Mast cell tumour, high grade, skin of left ventral thorax. Lipoma, skin of left ventral thorax.
1935	Boxer	Boxer	Boxer	6	0	Female entire	No	Mast cell tumour, intermediate grade, skin of right front leg
1938	Miniature Pinscher	Miniature Pinscher	Other Purebred	0	7	Female neutered	No	Endothelial hyperplasia, multifocal, portal, mild with hepatitis, lymphocytic and plasmacytic, multifocal, portal, minimal, liver.
1940	Doberman	Doberman	Doberman	Not recorded	Not recorded	Female neutered	No	Osteosarcoma, right thorax.
1941	Boxer	Boxer	Boxer	2	0	Female	No	Furunculosis and folliculitis, pyogranulomatous, chronic, locally extensive, severe, skin of ventral chin.
1943	Staffordshire Bull Terrier	Staffordshire Bull Terrier	Staffordshire Bull Terrier	7	0	Female entire	Yes	Ductular adenoma, tubulopapillary, with epithelial hyperplasia, diffuse, moderate, caudal mammary gland.
1944	German Shepherd Dog	German Shepherd Dog	German Shepherd Dog	8	6	Female neutered	No	Dermatitis, neutrophilic, lymphocytic and plasmacytic, chronic, diffuse, severe with folliclulitis and furunculosis, pyogranulomatous, chronic, multifocal, marked, skin of face.
1950	Golden Retriever	Golden Retriever	Golden Retriever	9	6	Female	No	Soft tissue sarcoma, low grade, subcutis.
1953	Bull Terrier	Bull Terrier (Unspecified/Other)	Bull Terrier (Unspecified/Other)	10	0	Female entire	Yes	A. Mixed mammary tumour, mammary tissue. B-D. Fibroadnexal hamartoma, skin of left shoulder and left stifle, with furunculosis, pyogranulomatous, chronic, focally extensive, moderate, skin of left shoulder.
1959	Springer Spaniel	Springer Spaniel (Unspecified/Other)	Springer Spaniel (Unspecified/Other)	2	0	Female	No	Dermatitis and cellulitis, granulomatous to pyogranulomatous, chronic, diffuse, marked, skin and subcutis adjacent to left ear pinna.
1963	Beagle	Beagle (Unspecified/Other)	Beagle (Unspecified/Other)	7	6	Female neutered	No	A. Mast cell tumour, intermediate grade, skin of head. B. Lipoma, subcutis of right flank.
1965	Cavalier King Charles Spaniel	Cavalier King Charles Spaniel	Cavalier King Charles Spaniel	8	8	Female neutered	No	Pilomatricoma with rupture, chronic; leading to: dermatitis and cellulitis, granulomatous, chronic, diffuse, severe, skin of interscapular region.
1966	Crossbreed	Crossbreed	Crossbreed	13	7	Female	No	Stomatitis, ulcerative and neutrophilic, chronic, diffuse, severe, buccal mucosa.
1967	Yorkshire Terrier	Yorkshire Terrier	Yorkshire Terrier	10	5	Female	No	No significant lesions, salivary gland.
1969	Crossbreed	Crossbreed	Crossbreed	9	6	Female neutered	No	Fibroadnexal hamartoma, skin of left flank and right side behind ear. Lipoma, skin of right side of chest.
1973	Labrador Retriever	Labrador Retriever	Labrador Retriever	9	5	Female neutered	No	A. Non-diagnostic sample, left popliteal lymph node. B. Lipoma, subcutis of left hind leg.
1976	Springer Spaniel	Springer Spaniel (Unspecified/Other)	Springer Spaniel (Unspecified/Other)	9	10	Female neutered	No	A. Follicular cyst, skin of left shoulder. B. Trichoblastoma with outer root sheath differentiation, skin of lumbar region. C. Fibroadnexal hamartoma, skin of tail.
1978	Staffordshire Bull Terrier	Staffordshire Bull Terrier	Staffordshire Bull Terrier	0	2	Female	No	Haemorrhage, subacute, multifocal, moderate to marked, liver, lung, perirenal tissue and peri-jugular tissue.
1979	German Shepherd Dog	German Shepherd Dog	German Shepherd Dog	5	0	Female neutered	No	Dermatitis, pustular, neutrophilic and plasmacytic, locally extensive, marked, skin.
1987	Cocker Spaniel	Cocker Spaniel (Unspecified/Other)	Cocker Spaniel (Unspecified/Other)	10	9	Female neutered	No	Pilomatricoma, skin of rump.
1991	Labrador Retriever	Labrador Retriever	Labrador Retriever	8	0	Female neutered	No	A. Lipoma, subcutaneous tissues of left hindlimb. B. Calcinosis circumscripta, right side of face.
1994	Labrador Retriever	Labrador Retriever	Labrador Retriever	Not recorded	Not recorded	Female neutered	No	Haemangioma, skin of medial hock.
1995	Crossbreed	Crossbreed	Crossbreed	Not recorded	Not recorded	Female neutered	No	A. Granular cell tumour, tongue. B. Hyperplasia, moderate, lymph ndde.
1996	Springer Spaniel	Springer Spaniel (Unspecified/Other)	Springer Spaniel (Unspecified/Other)	0	10	Female	No	Rhinitis, ulcerative and neutrophilic, diffuse, severe with superficial fungal colonisation, diffuse, severe, nasal mucosa.
1998	Labrador Retriever	Labrador Retriever	Labrador Retriever	Not recorded	Not recorded	Female	No	Mast cell tumour, intermediate grade, skin of left lateral thigh; with metastasis, left popliteal lymph node. Lipoma, subcutis of right axilla and left inguinal region. Mastocytosis, diffuse, mild, skin of sternum, right axilla and left inguinal region.
1999	German Shepherd Dog	German Shepherd Dog	German Shepherd Dog	7	7	Female	No	Leiomyosarcoma, low grade, vagina. Cystic endometrial hyperplasia, minimal to mild, uterus. No significant lesions, ovaries.
2003	Staffordshire Bull Terrier	Staffordshire Bull Terrier	Staffordshire Bull Terrier	8	9	Female neutered	No	Consistent with lipoma, subcutaneous tissues of perineum.
2005	Staffordshire Bull Terrier	Staffordshire Bull Terrier	Staffordshire Bull Terrier	10	0	Female	No	Haematoma, chronic, locally extensive with granulation tissue formation, local extensive, moderate, subcutaneous tissues of left side of neck.
2006	Labrador Retriever	Labrador Retriever	Labrador Retriever	4	6	Female neutered	No	Otitis externa, lymphocytic and plasmacytic, chronic, diffuse, moderate; with epidermal hyperplasia and orthokeratotic hyperkeratosis, diffuse, moderate, the canal.
2007	Basenji	Basenji	Other Purebred	12	1	Female neutered	No	A. Fibromatous epulis of periodontal ligament origin, gingiva. B. Follicular cyst, skin of left side of face ventral to ear. C. Melanocytoma, skin of right neck.
2008	West Highland White Terrier	West Highland White Terrier	West Highland White Terrier	7	0	Female	No	Lymphoma, diffuse large B-cell, submandibular and popliteal lymph nodes
2010	Kerry Blue Terrier	Kerry Blue Terrier	Kerry Blue Terrier	5	0	Female neutered	No	A. Acute tubular necrosis, multifocal, marked, with tubular proteinosis, moderate, kidney. B. Congestion, periacinar, subacute, moderate, diffuse, with bile stasis, moderate, liver.
2011	Labrador Retriever	Labrador Retriever	Labrador Retriever	13	0	Female neutered	No	Apocrine gland carcinoma, metastatic, right and left medial iliac lymph nodes
2017	Lurcher	Lurcher	Lurcher	7	0	Female	No	Soft tissue sarcoma, low-grade with infarction and haemorrhage, locally extensive, severe, subcutaneous tissues of thigh.
2019	Husky	Husky (Unspecified/Other)	Husky (Unspecified/Other)	0	10	Female neutered	No	Histiocytoma, skin of right forelimb.
2021	Springer Spaniel	Springer Spaniel (Unspecified/Other)	Springer Spaniel (Unspecified/Other)	11	0	Female neutered	No	Consistent with carcinoma, nasal cavity.
2025	Belgian Shepherd Dog	Shepherd Dog (Unspecified/Other)	Shepherd Dog (Unspecified/Other)	11	0	Female	No	Rhinitis, lymphocytic, plasmacytic and neutrophilic, chronic, diffuse, mild to moderate, nasal turbinates.
2027	Flat-Coated Retriever	Flat-Coated Retriever	Flat-Coated Retriever	4	0	Female	No	Pyelonephritis, neutrophilic, chronic, diffuse, mild-to-moderate with fibrosis, diffuse, severe; with nephron degeneration and loss, diffuse, marked, kidneys.
2031	Yorkshire Terrier	Yorkshire Terrier	Yorkshire Terrier	Not recorded	Not recorded	Female	No	Endothelial hyperplasia, portal, mild-to-moderate with portal vein hypoplasia, diffuse, makred; with fatty change, periportal, moderate and Ito cell proliferation, periportal to mid-zonal, diffuse, marked, liver.
2032	Jack Russell Terrier	Jack Russell Terrier	Jack Russell Terrier	7	0	Female neutered	No	Oedema, diffuse, moderate, left parotid salivary gland.
2034	West Highland White Terrier	West Highland White Terrier	West Highland White Terrier	3	0	Female	No	A. Pododermatitis, neutrophilic, chronic, diffuse, severe with folliculitis and furunculosis, chronic, diffuse, moderate to marked, with intrafollicular Demodex mite colonisation, marked, skin of feet. B. Lymphadenitis, neutrophilic, chronic, moderate, right prescapular lymph node.
2036	Crossbreed	Crossbreed	Crossbreed	12	0	Female neutered	No	Haemangioma, skin.
2037	Springer Spaniel	Springer Spaniel (Unspecified/Other)	Springer Spaniel (Unspecified/Other)	3	6	Female neutered	No	Acanthomatous amelobastoma, rostral maxilla.
2039	Jack Russell Terrier	Jack Russell Terrier	Jack Russell Terrier	6	9	Female	No	A. No significant lesions, stomach. B. Enteritis, plasmacytic and lymphocytic, diffuse, mild; with villous blunting and fusion, moderate and crypt necrosis and ectasia, diffuse, moderate to marked, duodenum.
2040	Whippet	Whippet	Whippet	5	0	Female neutered	No	Rhinitis, lymphocytic, chronic, diffuse, severe, left nostril.
2041	Golden Retriever	Golden Retriever	Golden Retriever	9	7	Female	No	Apocrine cystomatosis, skin of head.
2043	Cocker Spaniel	Cocker Spaniel (Unspecified/Other)	Cocker Spaniel (Unspecified/Other)	7	3	Female	No	Consistent with leiomyoma, vulva.
2047	Labrador Retriever	Labrador Retriever	Labrador Retriever	9	6	Female neutered	No	Hepatitis, chronic, portal, neutrophilic; with bridging fibrosis, diffuse, moderate; Ito cell proliferation, diffuse, portal, marked; with nodular hyperplasia and hepatocyte apoptosis and necrosis, moderate, liver.
2056	Japanese Akita	Akita (Unspecified/Other)	Akita (Unspecified/Other)	2	0	Female	No	Dermatitis, mastocytic and eosinophilic, chronic, multifocal, mild, haired skin.
2057	Labrador Retriever	Labrador Retriever	Labrador Retriever	6	9	Female	No	1. Fibroadnexal hamartoma, skin of left hind limb. 2. Dermatitis and furunculosis, pyogranulomatous, chronic, multifocal to coalescing, severe with intrafollicular and intralesional Demodex parasites, skin of right forelimb and throat.
2059	Boxer	Boxer	Boxer	5	0	Female	No	1. Fibrosis, multifocal, moderate with dermatitis, granulomatous, multifocal, mild-to-moderate with intralesional suture material, skin. 2. Collagenous naevus, skin of mammary region. 3. Fibroadnexal dysplasia, locally extensive, skin of lateral elbow.
2063	Rottweiler	Rottweiler	Rottweiler	7	0	Female neutered	No	Lymphangitis, pyogranulomatous, chronic, diffuse, severe with lymphangiectasia, mild, diffuse, ileum and proximal small intestine; with enteritis, neutrophilic, chronic, diffuse, mild, ileum and proximal small intestine.
2064	Miniature Schnauzer	Miniature Schnauzer	Miniature Schnauzer	11	0	Female	No	Pyelonephritis, lymphocytic, plasmacytic and neutrophilic, chronic, diffuse, moderate with fibrosis, diffuse, severe, kidney.
2070	Staffordshire Bull Terrier	Staffordshire Bull Terrier	Staffordshire Bull Terrier	9	0	Female neutered	No	Follicular cyst; with rupture and dermatitis, granulomatous, chronic, local extensive, severe, skin of right antebrachium.
2073	Crossbreed	Crossbreed	Crossbreed	11	0	Female neutered	No	Consistent with epithelial neoplasm, with haemorrhage, severe, right nasal cavity.
2076	Jack Russell Terrier	Jack Russell Terrier	Jack Russell Terrier	6	0	Female neutered	No	Pancreatitis, diffuse, chronic, moderate; with acute pancreatic necrosis, multifocal, marked; with fat necrosis, multifocal to extensive, chronic, severe, pancreas and omentum.
2083	Labrador Retriever	Labrador Retriever	Labrador Retriever	2	2	Female neutered	No	A. Enteritis, neutrophilic, moderate, jejunum. B. Enteritis, neutrophilic, mild, duodenum.
2085	Crossbreed	Crossbreed	Crossbreed	11	6	Female neutered	No	A. Soft tissue sarcoma, low grade, skin of left lateral leg. B. Haemangiosarcoma, perianal skin.
2088	Yorkshire Terrier	Yorkshire Terrier	Yorkshire Terrier	4	0	Female	No	Dermatitis, mastocytic, chronic, diffuse, mild with melanomacrophage accumulation, diffuse, moderate, skin of left flank.
2092	Boxer	Boxer	Boxer	Not recorded	Not recorded	Female	No	Soft tissue sarcoma, low grade, skin.
2094	West Highland White Terrier	West Highland White Terrier	West Highland White Terrier	3	9	Female neutered	No	Dermatitis, pustular, neutrophilic and plasmacytic, chronic, diffuse, moderate to marked, with intrapustule acantholytic cells, skin.
2095	Norfolk Terrier	Norfolk Terrier	Other Purebred	8	0	Female	No	Soft tissue sarcoma, intermediate grade, skin.
2096	Labrador Retriever	Labrador Retriever	Labrador Retriever	2	0	Female neutered	No	Pharyngitis, ulcerative, segmental; with fibrosis and metaplastic new bone formation, diffuse, severe, nasopharynx.
2098	Labrador Husky	Crossbreed	Crossbreed	8	1	Female	Yes	A. Carcinoma, complex, low grade, mammary gland. B. Basaloid carcinoma, mammary gland.
2102	West Highland White Terrier	West Highland White Terrier	West Highland White Terrier	4	8	Female neutered	No	Histiocytoma, skin of upper left lip.
2105	Collie	Collie (Unspecified/Other)	Collie (Unspecified/Other)	13	0	Female	No	Cellulitis, pyogranulomatous, chronic, diffuse, severe with intralesional sinus tract formation, marked, left perianal skin.
2112	Labrador Retriever	Labrador Retriever	Labrador Retriever	3	0	Female	No	Seroma formation, multifocal, moderate with granulation tissue formation, marked, subcutaneous tissues of head.
2113	Crossbreed	Crossbreed	Crossbreed	11	0	Female neutered	No	Pawpad keratoma, multiple, digits IV and V left forelimb.
2114	Crossbreed	Crossbreed	Crossbreed	7	0	Female neutered	No	A. No significant lesions, pylorus. B. Enteritis, neutrophilic, chronic, diffuse, moderate; with lymphatic dilation, diffuse, moderate, and crypt necrosis, moderate, duodenum.
2116	Shar Pei	Shar Pei	Shar Pei	6	7	Female neutered	No	A. Amyloidosis, multifocal, moderate, liver. B. Amyloidosis, disease, marked; with tubular proteinosis, moderate, kidney.
2121	Whippet	Whippet	Whippet	7	11	Female neutered	No	Mast cell tumour, intermediate grade, skin.
2124	Crossbreed	Crossbreed	Crossbreed	14	0	Female neutered	No	A. Carcinoma, with infiltration, transmural, jejunum. B. Follicular hyperplasia, mild, mesenteric lymph node.
2132	Jack Russell Terrier	Jack Russell Terrier	Jack Russell Terrier	9	0	Female	Yes	Mixed mammary tumour, mammary gland.
2134	Cocker Spaniel	Cocker Spaniel (Unspecified/Other)	Cocker Spaniel (Unspecified/Other)	4	11	Female	No	Trichoblastoma, medusoid variant, skin of right stifle.
2139	Doberman	Doberman	Doberman	Not recorded	Not recorded	Female neutered	No	Dermatitis, ulcerative, neutrophilic and plasmacytic, chronic, diffuse, moderate to marked, skin of right fore foot and hind foot.
2149	Springer Spaniel	Springer Spaniel (Unspecified/Other)	Springer Spaniel (Unspecified/Other)	10	0	Female neutered	No	1. Lipoma, skin of right hind caudal leg, right lower cranial flank, left flank, left hind leg, right lower caudal flank and left axilla. 2. Cellulitis, granulomatous to pyogranulomatous, chronic, severe, right hind cranial leg.
2151	Yorkshire Terrier	Yorkshire Terrier	Yorkshire Terrier	11	7	Female neutered	Yes	Carcinoma, ductular, mammary gland.
2153	Crossbreed	Crossbreed	Crossbreed	12	5	Female neutered	No	Anal sac gland carcinoma, left anal sac.
2155	Crossbreed	Crossbreed	Crossbreed	12	0	Female	No	Mast cell tumour, subcutis of left shoulder.
2159	West Highland White Terrier	West Highland White Terrier	West Highland White Terrier	10	8	Female neutered	No	A. Mast cell tumour, low grade, skin of right axilla. B. Fibroadnexal hamartoma, skin of tail base. C. Nodular sebaceous hyperplasia, skin of left fore plantar foot.
2160	Border Collie	Border Collie	Border Collie	11	0	Female entire	No	Extramedullary haematopoiesis, diffuse, moderate to marked, with haemorrhage and necrosis, acute, multifocal, moderate, spleen.
2162	Springer Spaniel	Springer Spaniel (Unspecified/Other)	Springer Spaniel (Unspecified/Other)	3	4	Female	No	Fibroadnexal hamartoma, ear canal.
2164	Crossbreed	Crossbreed	Crossbreed	8	6	Female neutered	No	Hepatoid gland adenoma, anal mass.
2165	Pug	Pug	Pug	0	6	Female	No	Thrombosis, locally extensive, marked with infarction and necrosis, locally extensive, marked, left cranial lung lobe.
2169	Labrador Retriever	Labrador Retriever	Labrador Retriever	9	0	Female neutered	No	Congestion, chronic, locally extensive, marked, with gastritis, plasmacytic and lymphocytic, chronic, mild, gastric mucosa.
2178	Crossbreed	Crossbreed	Crossbreed	1	2	Female neutered	No	1. Apocrine ductular cyst, skin ventral to left eye. 2. Carcinoma, rectum.
2184	Poodle	Poodle (Unspecified/Other)	Poodle (Unspecified/Other)	10	8	Female	No	Pilomatricoma, with intralesional osseus metaplasia, skin of right carpus.
2189	Bulldog	Bulldog (Unspecified/Other)	Bulldog (Unspecified/Other)	0	11	Female entire	No	Dermatitis and folliculiits, lymphocytic and plasmacytic, chronic, multifocal, moderate; with intrafollicular Demodex parasite colonisation, moderate, skin of distal limbs.
2193	Crossbreed	Crossbreed	Crossbreed	11	5	Female neutered	No	Soft tissue sarcoma, intermediate grade, subcutaneous tissues.
2195	Whippet	Whippet	Whippet	12	3	Female neutered	No	Follicular cyst, focal, skin of chest. Follicular cyst, multiple; with rupture and dermatitis/cellulitis, pyogranulomatous, chronic, locally extensive, moderate, skin of right sternum.
2201	Mastiff	Mastiff (Unspecified/Other)	Mastiff (Unspecified/Other)	5	8	Female neutered	No	Cystitis, neutrophilic and lymphocytic, chronic, diffuse, moderate, bladder.
2205	Crossbreed	Crossbreed	Crossbreed	8	0	Female	No	A. Infundibular keratinizing acanthoma, skin of lumbar spine. B. Follicular cyst, skin of cervical spine.
2212	Gordon Setter	Setter (Unspecified/Other)	Setter (Unspecified/Other)	7	0	Female	No	Adenosis, moderate, caudal mammary glands.
2213	Hungarian Vizsla	Hungarian Vizsla	Hungarian Vizsla	Not recorded	Not recorded	Female	No	Histiocytoma, skin of left pinna.
2216	Labrador Retriever	Labrador Retriever	Labrador Retriever	16	4	Female neutered	No	Squamous cell carcinoma, toe.
2217	Staffordshire Bull Terrier	Staffordshire Bull Terrier	Staffordshire Bull Terrier	7	7	Female neutered	No	1. Collagenous naevus, haired skin. 2. Lipoma, subcutaneous tissues. 3. Cellulitis, mastocytic, eosinophilic and lymphocytic, chronic, focally extensive, marked, subcutaneous tissue. 4. Lipoma, subcutaneous tissues of haired skin.
2218	Crossbreed	Crossbreed	Crossbreed	5	0	Female neutered	No	Infundibular keratinising acanthoma, skin of back.
2219	Crossbreed	Crossbreed	Crossbreed	10	8	Female neutered	No	Nodular sebaceous hyperplasia, locally extensive, marked, skin.
2220	Irish Setter	Irish Setter	Irish Setter	9	10	Female	No	Infundibular keratinizing acanthoma, skin of tail.
2221	Crossbreed	Crossbreed	Crossbreed	0	6	Female	No	Endothelial hyperplasia, portal, diffuse, moderate; with arteriolar proliferation, multifocal, moderate, and portal vein hypoplasia, moderate, liver.
2222	Border Collie	Border Collie	Border Collie	4	0	Female	No	Papilloma, squamous, skin of left shoulder.
2224	Welsh Terrier	Welsh Terrier	Other Purebred	12	0	Female neutered	No	Rhinitis, neutrophilic, plasmacytic and lymphocytic, chronic, diffuse, severe with fibrinosupurative exudate, marked, with intralesional bacterial colonies, nasal cavity.
2225	Yorkshire Terrier	Yorkshire Terrier	Yorkshire Terrier	6	0	Female neutered	No	Meibomian gland duct dilation, multiple, moderate; with conjunctivitis, chronic, mild, conjunctiva of medial canthus.
2228	Labrador Retriever	Labrador Retriever	Labrador Retriever	7	6	Female entire	No	Trichoblastoma, skin of lateral neck.
2229	Cocker Spaniel	Cocker Spaniel (Unspecified/Other)	Cocker Spaniel (Unspecified/Other)	10	0	Female neutered	No	Transitional cell carcinoma, bladder.
2230	Giant Schnauzer	Giant Schnauzer	Schnauzer (Unspecified/Other)	0	8	Female neutered	Yes	Mixed mammary tumour, with osseous and cartilaginous metaplasia, marked, left caudal mammary gland.
2237	Cocker Spaniel	Cocker Spaniel (Unspecified/Other)	Cocker Spaniel (Unspecified/Other)	Not recorded	Not recorded	Female neutered	Yes	Mixed mammary adenoma, mammary gland.
2238	Labrador Retriever	Labrador Retriever	Labrador Retriever	8	0	Female	No	1. Mast cell tumour, intermediate grade, subcutis of flank. 2. Collagenous naevus, skin of mammary gland.
2241	Cocker Spaniel	Cocker Spaniel (Unspecified/Other)	Cocker Spaniel (Unspecified/Other)	11	0	Female neutered	No	Anal gland carcinoma, left side of anal ring.
2242	Cocker Spaniel	Cocker Spaniel (Unspecified/Other)	Cocker Spaniel (Unspecified/Other)	6	0	Female neutered	No	Histiocytoma, digital pad left hind foot.
2244	Boxer	Boxer	Boxer	4	0	Female neutered	No	Mast cell tumour, intermediate grade, skin of shoulder.
2251	Staffordshire Bull Terrier	Staffordshire Bull Terrier	Staffordshire Bull Terrier	9	0	Female neutered	No	Fibromatous epulis of periodontal ligament origin, upper left gingiva.
2253	Dalmatian	Dalmatian	Dalmatian	3	5	Female	No	Persistent corpora lutea, with mineralization, multifocal, mild, ovaries.
2258	Spaniel	Spaniel (Unspecified/Other)	Spaniel (Unspecified/Other)	12	6	Female	No	1. Haemangioma, cavernous, skin of ventral neck. 2. Melanoma, malignant, left lower jaw.
2261	Miniature Schnauzer	Miniature Schnauzer	Miniature Schnauzer	7	7	Female neutered	No	Osteonecrosis, local extensive with periosteal new bone formation, diffuse, marked, right femur.
2262	Large Munsterlander	Munsterlander	Other Purebred	7	0	Female neutered	No	Mast cell tumour, intermediate grade, digit.
2267	Crossbreed	Crossbreed	Crossbreed	8	3	Female neutered	No	Soft tissue sarcoma, intermediate grade, skin and subcutis of left medial hock.
2268	German Shepherd Dog	German Shepherd Dog	German Shepherd Dog	10	1	Female neutered	No	Haemangiosarcoma, spleen.
2275	Labrador Retriever	Labrador Retriever	Labrador Retriever	3	0	Female	No	No significant lesions, ovary.
2276	Border Collie	Border Collie	Border Collie	13	0	Female	No	Melanoma, iris, right eye.
2277	Labrador Retriever	Labrador Retriever	Labrador Retriever	Not recorded	Not recorded	Female neutered	No	Mast cell tumour, intermediate grade, skin of LHS thorax
2278	Labrador Retriever	Labrador Retriever	Labrador Retriever	7	0	Female	No	Mast cell tumour, high grade, skin of antebrachium. Collagenous naevus, skin of antebrachium.
2282	Greyhound	Greyhound (Unspecified/Other)	Greyhound (Unspecified/Other)	12	6	Female neutered	No	Hepatocellular carcinoma, liver with metastasis, omentum and spleen; leading to: thrombosis and infarction, subacute, marked, spleen.
2286	Cairn Terrier X	Crossbreed	Crossbreed	12	0	Female neutered	Yes	Mixed mammary tumour, mammary gland.
2287	West Highland White Terrier	West Highland White Terrier	West Highland White Terrier	11	9	Female neutered	No	Focal fibrous hyperplasia, gingiva.
2289	Crossbreed	Crossbreed	Crossbreed	10	0	Female neutered	No	A. Cystic mucinous hyperplasia, diffuse, severe with mucocoele formation; leading to necrosis, segmental, severe, gall bladder. B. Biliary hyperplasia, diffuse, mild-to-moderate; with vacuolar degeneration, Ito cell proliferation and lipogranuloma formation, diffuse, moderate, liver.
2296	Dalmatian	Dalmatian	Dalmatian	6	3	Female neutered	No	Follicular cyst, skin of right flank.
2299	Boxer	Boxer	Boxer	7	0	Female	No	Fibromatous epulis of periodontal ligament origin, gingiva.
2300	Yorkshire Terrier	Yorkshire Terrier	Yorkshire Terrier	9	0	Female	No	Dermatitis, pustular, neutrophilic, chronic, multifocal to extensive, severe with subcorneal pustule formation with intralesional acantholytic cells, skin of dorsum.
2301	Staffordshire Bull Terrier	Staffordshire Bull Terrier	Staffordshire Bull Terrier	8	0	Female neutered	No	Lipoma, infiltrative, perineum.
2302	Bedlington Terrier	Bedlington Terrier	Bedlington Terrier	10	0	Female neutered	No	Cloudy swelling, diffuse, moderate with haemosiderosis, diffuse, moderate, liver. Nodular hyperplasia, mild; with pancreatitis, lymphocytic and plasmacytic, chronic, diffuse, mild, pancreas.
2305	Staffordshire Bull Terrier	Staffordshire Bull Terrier	Staffordshire Bull Terrier	11	0	Female neutered	No	Keloidal fibroma, skin of right flank.
2307	Dachshund	Dachshund (Unspecified/Other)	Dachshund (Unspecified/Other)	4	0	Female	No	Neutrophil hypoplasia, bone marrow.
2308	Crossbreed	Crossbreed	Crossbreed	3	9	Female neutered	No	Pleuritis, histiocytic, lymphocytic and plasmacytic, chronic, diffuse, marked with mesothelial hyperplasia and hypertrophy, diffuse, marked, pleura.
2312	Cocker Spaniel	Cocker Spaniel (Unspecified/Other)	Cocker Spaniel (Unspecified/Other)	7	0	Female	No	Consistent with lipoma, vaginal mass.
2315	Cocker Spaniel	Cocker Spaniel (Unspecified/Other)	Cocker Spaniel (Unspecified/Other)	11	0	Female neutered	No	Dermatitis, plasmacytic and neutrophilic, chronic, diffuse, moderate; with epidermal hyperplasia and hyperkeratosis, diffuse, marked, skin.
2316	Crossbreed	Crossbreed	Crossbreed	Not recorded	Not recorded	Female	No	A. Soft tissue sarcoma, intermediate grade, subcutaneous tissues. B. Lipoma, subcutaneous tissues.
2318	Yorkshire Terrier	Yorkshire Terrier	Yorkshire Terrier	9	8	Female neutered	No	Pancreatitis, chronic, diffuse, severe; with acute pancreatic necrosis, multifocal to extensive, severe, pancreas.
2319	Shih Tzu	Shih Tzu	Shih Tzu	6	6	Female neutered	No	Cystitis, plasmacytic, lymphocytic and neutrophilic, chronic, diffuse, moderate with epithelial hyperplasia, diffuse, marked, bladder.
2320	Labrador Retriever	Labrador Retriever	Labrador Retriever	0	10	Female	No	Papilloma, skin of left hock.
2323	English Pointer	English Pointer	Other Purebred	5	10	Female	No	Spindle-cell haemangioma, multiple, low grade, skin and subdued as of right elbow.
2324	Boxer	Boxer	Boxer	6	10	Female	No	A. Mast cell tumour, intermediate grade, haired skin. B. Mast cell tumour, low grade, skin of right thigh. C. Follicular cyst, skin of left thorax.
2326	Labrador Retriever	Labrador Retriever	Labrador Retriever	0	11	Female	No	Fat necrosis, local extensive, marked; with steatitis, granulomatous, diffuse, marked, subcutaneous tissues of lateral thorax.
2331	Lhasa Apso	Lhasa Apso	Lhasa Apso	1	2	Female	No	Mast cell tumour, low grade, skin of upper left eyelid.
2336	Labrador Retriever	Labrador Retriever	Labrador Retriever	10	5	Female neutered	No	Gastritis, lymphocytic and plasmacytic, chronic, diffuse, severe, stomach.
2337	Labrador Retriever	Labrador Retriever	Labrador Retriever	3	6	Female neutered	No	1. Enteritis, eosinophilic, diffuse, mild, jejunum; with villous blunting, moderate, duodenum and jejunum. 2. No significant lesions, stomach and ileum.
2338	Labrador Retriever	Labrador Retriever	Labrador Retriever	9	0	Female neutered	No	Chondrosarcoma, poorly differentiated, distal tibia.
2343	Jack Russell Terrier	Jack Russell Terrier	Jack Russell Terrier	6	0	Female entire	Yes	Mixed mammary tumour with adenosis, moderate, left mammary gland.
2349	Crossbreed	Crossbreed	Crossbreed	10	8	Female neutered	No	Consistent with carcinoma, urethra.
2350	Leonberger	Leonberger	Leonberger	8	6	Female neutered	No	Carcinoma, signet ring, incisura of stomach. Gastritis, lymphocytic and plasmacytic, chronic, diffuse, moderate, gastric body.
2355	German Shepherd Dog	German Shepherd Dog	German Shepherd Dog	8	0	Female	No	Soft tissue sarcoma, low grade, skin of the left lateral hock.
2357	Pointer	Pointer (Unspecified/Other)	Pointer (Unspecified/Other)	8	3	Female neutered	No	Soft tissue sarcoma, intermediate grade, subcutaneous tissue of right elbow.
2364	Crossbreed	Crossbreed	Crossbreed	15	6	Female neutered	No	Mast cell tumour, high-grade, subcutaneous tissues of right axilla/chest.
2366	Rottweiler	Rottweiler	Rottweiler	9	6	Female neutered	No	Histiocytic sarcoma, erythrophagocytic, spleen.
2370	Cavalier King Charles Spaniel	Cavalier King Charles Spaniel	Cavalier King Charles Spaniel	8	0	Female neutered	No	Epidermal hyperplasia and orthokeratotic hyperkeratosis, diffuse, severe, skin ventral abdomen.
2374	Cocker Spaniel	Cocker Spaniel (Unspecified/Other)	Cocker Spaniel (Unspecified/Other)	11	0	Female neutered	No	Episcleritis, granulomatous and lymphocytic and plasmacytic, chronic, diffuse, severe, episclera.
2376	Jack Russell Terrier	Jack Russell Terrier	Jack Russell Terrier	0	4	Female	No	Endothelial hyperplasia, portal, moderate; with arteriolar duplication and portal vein hypoplasia, diffuse, moderate, liver.
2377	Leonberger	Leonberger	Leonberger	8	0	Female neutered	No	Carcinoma, tubulovillous, colon.
2378	Shetland Sheepdog	Shepherd Dog (Unspecified/Other)	Shepherd Dog (Unspecified/Other)	11	0	Female	No	Mast cell tumour, intermediate grade, skin of right thoracic wall.
2381	Border Collie	Border Collie	Border Collie	4	11	Female neutered	No	Extramedullary haematopoiesis, multifocal to extensive, marked; with thrombosis, multifocal, moderate; leading to infarction, haemorrhage and necrosis, multifocal to extensive, marked, spleen.
2382	Shih Tzu	Shih Tzu	Shih Tzu	4	8	Female neutered	No	Follicular cyst, skin of left pelvis area. Infundibular keratinizing acanthoma, skin of caudal pelvis, right side; skin of left side of tail base; skin of left caudal lateral; skin of right lateral ventral flank; skin of mid-line pelvis area; skin of cranial dorsal left and skin of cranial lateral rigth.
2383	Springer Spaniel	Springer Spaniel (Unspecified/Other)	Springer Spaniel (Unspecified/Other)	12	9	Female neutered	No	Carcinoma, transitional, left and right nasal cavity.
2384	Dalmatian	Dalmatian	Dalmatian	5	6	Female	No	Hepatitis, chronic, neutrophilic and plasmacytic, diffuse, marked; with bridging fibrosis, diffuse, marked and nodular hyperplasia and degeneration, marked, liver.
2386	Crossbreed	Crossbreed	Crossbreed	5	2	Female neutered	No	A. Cellulitis, neutrophilic to necrotising, diffuse, severe with ulceration, multifocal, marked;and granulation tissue formation and oedema, diffuse, severe, skin of right hindlimb. B. Mast cell tumour, with granulation tissue formation, marked, right hindlimb.
2388	Crossbreed	Crossbreed	Crossbreed	5	2	Female neutered	No	Mast cell tumour, intermediate grade, with granulation tissue, necrosis and oedema, diffuse, severe, skin and subcutis of right hind limb.
2390	German Shepherd Dog	German Shepherd Dog	German Shepherd Dog	7	0	Female neutered	No	Vasculitis, neutrophilic, multifocal, mild with lymphoid necrosis, multifocal, moderate; with congestion, and extramedullary haematopoiesis, diffuse, moderate, spleen.
2392	Cavalier King Charles Spaniel	Cavalier King Charles Spaniel	Cavalier King Charles Spaniel	9	0	Female neutered	No	Fibroadnexal hamartoma skin of elbow.
2394	Cocker Spaniel	Cocker Spaniel (Unspecified/Other)	Cocker Spaniel (Unspecified/Other)	14	5	Female	No	Melanoma, oral cavity.
2395	Labrador Retriever	Labrador Retriever	Labrador Retriever	9	11	Female neutered	No	Haemangiosarcoma, spleen.
2396	Basset Hound	Basset Hound	Basset Hound	5	8	Female	No	Infundibular keratinising acanthoma, with dermatitis and cellulitis, pyogranulomatous, chronic, diffuse, marked, skin of greater trochanter region.
2398	Springer Spaniel	Springer Spaniel (Unspecified/Other)	Springer Spaniel (Unspecified/Other)	5	7	Female neutered	No	Hepatitis, chronic, diffuse, moderate, with parenchymal loss and nodular hyperplasia, marked, with bridging fibrosis, marked, liver.
2399	Cocker Spaniel	Cocker Spaniel (Unspecified/Other)	Cocker Spaniel (Unspecified/Other)	10	5	Female neutered	No	Extramedullary haematopoiesis, diffuse, marked with nodular hyperplasia, moderate to marked, spleen.
2400	Staffordshire Bull Terrier	Staffordshire Bull Terrier	Staffordshire Bull Terrier	6	7	Female neutered	No	Mast cell tumour, intermediate grade, subcutis.
2401	Grand Basset Griffon	Griffon (Unspecified/Other)	Griffon (Unspecified/Other)	7	0	Female	No	Trichoblastoma, skin of carpus.
2402	Labrador Retriever	Labrador Retriever	Labrador Retriever	10	0	Female neutered	No	Soft tissue sarcoma, low grade, subcutaneous tissues.
2405	Labrador Retriever	Labrador Retriever	Labrador Retriever	10	0	Female	No	Meibomian gland adenoma, upper eyelid.
2406	German Shepherd Dog	German Shepherd Dog	German Shepherd Dog	9	3	Female neutered	No	Trichoepithelioma, skin of dorsum.
2408	Cavalier King Charles Spaniel	Cavalier King Charles Spaniel	Cavalier King Charles Spaniel	1	6	Female	No	Conjunctivitis, lymphofollicular, chronic, moderate, conjunctiva of right eye.
2412	Staffordshire Bull Terrier	Staffordshire Bull Terrier	Staffordshire Bull Terrier	9	0	Female neutered	No	Mast cell tumour, intermediate grade, skin.
2413	Crossbreed	Crossbreed	Crossbreed	3	3	Female neutered	No	Follicular cyst, hydrid variant, skin of dorsal neck.
2414	Airedale Terrier	Airedale Terrier	Airedale Terrier	10	9	Female neutered	No	Adenoma, tubulovillous, rectum.
2416	German Shepherd Dog	German Shepherd Dog	German Shepherd Dog	7	0	Female	No	Dermatitis, neutrophilic, lymphocytic and plasmacytic, chronic, diffuse, moderate with epidermal hyperplasia and dysplasia, moderate, skin of nose.
2417	Crossbreed	Crossbreed	Crossbreed	6	8	Female neutered	No	Sebaceous carcinoma, epitheliomatous, skin of dorsal head.
2418	Labrador Retriever	Labrador Retriever	Labrador Retriever	7	7	Female neutered	No	Dermatitis, pustular and erosive, neutrophilic, plasmacytic and lymphocytic, chronic, moderate with intravascular acantholytic cells, skin of ventral abdomen and neck.
2419	Crossbreed	Crossbreed	Crossbreed	11	7	Female neutered	No	Consistent with lipoma, subcutis of midline neck and left side of neck.
2427	Labrador Retriever	Labrador Retriever	Labrador Retriever	10	3	Female	No	Lipoma, subcutaneous tissues of ventral neck.
2429	Jack Russell Terrier X	Crossbreed	Crossbreed	11	0	Female	No	Mast cell tumour, high grade, skin and subcutis of thorax. Mast cell tumour, intermediate grade, skin and subcutis of thorax.
2432	Boxer	Boxer	Boxer	7	0	Female neutered	No	Fibromatous epulis of periodontal ligament origin, gingiva over upper right premolar 2, between upper right carnassial and molar 1 and of medial lower left canine.
2433	Crossbreed	Crossbreed	Crossbreed	1	0	Female	No	Fibromatous epulis of periodontal ligment origin.
2434	Border Collie	Border Collie	Border Collie	11	0	Female neutered	No	Dermatitis, pustular and ulcerative, neutrophilic, chronic, multifocal, marked; with dermatitis, interface, neutrophilic, lymphocytic and plasmacytic, chronic, diffuse, severe; with intrapustular acantholytic cells, multifocal, mild, skin of perineum, vulva, nail bed and eyelid.
2440	Golden Retriever	Golden Retriever	Golden Retriever	11	8	Female neutered	No	Infiltrative lipoma, with skeletal muscle atrophy, right masticatory muscle
2441	Labrador Retriever	Labrador Retriever	Labrador Retriever	10	3	Female neutered	No	Consistent with mucocoele, with pharyngitis, ulcerative, locally extensive, marked, pharynx.
2442	Crossbreed	Crossbreed	Crossbreed	9	8	Female neutered	No	Bronchiolitis, neutrophilic, lymphocytic and plasmacytic, subacute, multifocal, mild, multifocal with atelectasis, diffuse, moderate, and interstitial smooth muscle hyperplasia, moderate, right medial lung lobe.
2449	Labrador Retriever	Labrador Retriever	Labrador Retriever	11	0	Female neutered	No	Mast cell tumour, intermediate grade, skin and subcutis of caudal dorsum.
2451	German Shepherd Dog	German Shepherd Dog	German Shepherd Dog	11	0	Female neutered	No	Myxosarcoma, low grade, subcutaneous tissue.
2452	Staffordshire Bull Terrier	Staffordshire Bull Terrier	Staffordshire Bull Terrier	10	6	Female neutered	No	Infundibular keratinizing acanthoma, skin ventral to right ear.
2453	German Shepherd Dog	German Shepherd Dog	German Shepherd Dog	7	0	Female neutered	No	Carcinoma, colon.
2454	Golden Retriever	Golden Retriever	Golden Retriever	11	0	Female	No	Plasmacytoma, skin of medial canthus left eye.
2458	Labrador Retriever	Labrador Retriever	Labrador Retriever	5	0	Female	No	1. Mast cell tumour, intermediate grade, mammary gland. 2. Nodular sebaceous gland hyperplasia, marked, eyelid.
2464	Retriever	Retriever (Unspecified/Other)	Retriever (Unspecified/Other)	6	0	Female	No	Mast cell tumour, intermediate grade, subcutaneous tissues of carpus and right thorax. Mast cell tumour, low grade, skin of left thorax and sternum.
2465	Polish Lowland Sheepdog	Shepherd Dog (Unspecified/Other)	Shepherd Dog (Unspecified/Other)	8	9	Female neutered	No	Pilomatricoma, haired skin. Follicular cyst, haired skin.
2466	Retriever	Retriever (Unspecified/Other)	Retriever (Unspecified/Other)	5	10	Female neutered	No	A. Synovitis, lymphocytic and plasmacytic, chronic, moderate with osseous and cartilaginous metaplasia, multifocal, moderate, synovium of left hock. B. Fibrosis, diffuse, marked, periarticular tissue of left hock.
2467	Husky	Husky (Unspecified/Other)	Husky (Unspecified/Other)	3	0	Female	No	A. No significant lesions, stomach. B. Enteritis, eosinophilic, chronic, multifocal, mild, duodenum. C. Colitis, lymphocytic, chronic, focal, moderate, colon.
2469	Rhodesian Ridgeback	Rhodesian Ridgeback	Rhodesian Ridgeback	2	6	Female neutered	No	A. No significant lesions, stomach. B. No significant lesions, duodenum. C. Colitis, lymphocytic, chronic, multifocal, marked, colon.
2472	Border Collie	Border Collie	Border Collie	0	9	Female	No	A. Enteritis, neutrophilic, chronic, locally extensive, moderate, ileum. B. Lymphadenitis, neutrophilic, and chronic, diffuse, moderate; with follicular hyperplasia, moderate to marked, mesenteric lymph node.
2479	Collie	Collie (Unspecified/Other)	Collie (Unspecified/Other)	7	0	Female neutered	No	Lymphoma, diffuse large B-cell, centroblastic, right prescapular lymph-node.
2480	English Springer Spaniel	Springer Spaniel (Unspecified/Other)	Springer Spaniel (Unspecified/Other)	8	0	Female	Yes	Mixed mammary tumour, multiple, mammary tissue. Lymphoid hyperplasia, follicular, diffuse, marked, tonsil.
2481	Labrador Retriever	Labrador Retriever	Labrador Retriever	9	0	Female neutered	No	Acrochordon, skin of left medial thigh.
2488	Cocker Spaniel	Cocker Spaniel (Unspecified/Other)	Cocker Spaniel (Unspecified/Other)	5	0	Female neutered	No	1. Enteritis, lymphocytic and plasmacytic, diffuse, mild, duodenum. 2. Gastritis, lymphocytic and plasmacytic, chronic, locally extensive, moderate, stomach. 3. Colitis, lymphocytic and plasmacytic, chronic, diffuse, moderate to marked, colon. 4. Glossitis, eosinophilic, locally extensive, chronic, moderate, tongue.
2489	Jack Russell Terrier	Jack Russell Terrier	Jack Russell Terrier	0	10	Female neutered	No	Rhinitis, neutrophilic, lymphocytic and plasmacytic, chronic, diffuse, moderate, nasal mucosa.
2495	Crossbreed	Crossbreed	Crossbreed	8	0	Female	No	Dermatitis and cellulitis, pyogranulomatous, chronic, diffuse, severe with sinus tract formation, locally extensive, moderate, right perianal skin.
2500	Weimaraner	Weimaraner	Weimaraner	2	5	Female neutered	No	Squamous cell carcinoma, left rostral maxilla.
2503	Crossbreed	Crossbreed	Crossbreed	9	10	Female neutered	No	No significant lesions, stomach.
2505	St. Bernard	St. Bernard	St. Bernard	0	5	Female	No	Histiocytoma, skin of left forepaw.
2507	West Highland White Terrier	West Highland White Terrier	West Highland White Terrier	2	4	Female neutered	No	Dermatitis, ulcerative, lymphocytic and plasmacytic, chronic, locally extensive, moderate,skin of RHS mid thoracic spine.
2509	Labrador Retriever	Labrador Retriever	Labrador Retriever	5	7	Female neutered	No	Furunculosis, pyogranulomatous to plasmacytic, chronic, segmental, severe, skin of left and right forepaws.
2512	Cocker Spaniel	Cocker Spaniel (Unspecified/Other)	Cocker Spaniel (Unspecified/Other)	4	11	Female neutered	No	Histiocytoma, skin.
2513	Pug	Pug	Pug	0	5	Female	No	Pneumonia, bronchointerstitial, neutrophilic, acute, focal, mild, lung.
2514	Dogue de Bordeaux	Dogue de Bordeaux	Dogue de Bordeaux	0	11	Female neutered	No	Fibrosis, local extensive, marked with cellulitis, lymphocytic and plasmacytic, chronic, multifocal, mild, periarticular tissues of stifle.
2517	Springer Spaniel	Springer Spaniel (Unspecified/Other)	Springer Spaniel (Unspecified/Other)	4	8	Female	No	Serositis, neutrophilic to pyogranulomatous, chronic, diffuse, severe with mesothelial hyperplasia and hypertrophy, diffuse, severe, mediastinum.
2518	Crossbreed	Crossbreed	Crossbreed	6	5	Female neutered	No	Follicular cyst, skin of lumbar region. Papilloma with intranuclear inclusion body formation, skin of lower left leg.
2520	Fell Terrier	Terrier (Unspecified/Other)	Terrier (Unspecified/Other)	11	0	Female	No	Collagenous nevus, skin of right elbow
2524	Welsh Collie	Collie (Unspecified/Other)	Collie (Unspecified/Other)	7	0	Female	No	Dermatitis and folliculitis, pustular, neutrophilic and eosinophilic, subacute, severe, skin of nose.
2526	West Highland White Terrier	West Highland White Terrier	West Highland White Terrier	Not recorded	Not recorded	Female neutered	No	Otitis externa, lymphocytic and plasmacytic, chronic, diffuse, moderate, with hyperplasia and fibrosis, diffuse, marked, left and right ear canal.
2534	Basset Griffon Vendeen	Griffon (Unspecified/Other)	Griffon (Unspecified/Other)	6	5	Female neutered	No	Furunculosis, pyogranulomatous, chronic, locally extensive, marked, interdigital skin of right hind foot.
2535	Crossbreed	Crossbreed	Crossbreed	5	0	Female neutered	No	Mast cell tumour, intermediate grade, skin.
2545	Labrador Retriever	Labrador Retriever	Labrador Retriever	4	3	Female neutered	No	Histiocytoma, interdigital skin.
2547	Crossbreed	Crossbreed	Crossbreed	8	8	Female neutered	No	Papilloma, squamous, lower eyelid.
2553	Griffon Bruxellois	Griffon (Unspecified/Other)	Griffon (Unspecified/Other)	10	0	Female	No	Cystadenoma, uterus.
2555	Yorkshire Terrier	Yorkshire Terrier	Yorkshire Terrier	8	3	Female	Yes	1. Carcinoma, mixed, mammary skin (large mass) 2. Adenoma, complex, mammary skin. 3. Mixed mammary tumour, mammary skin. 4. Adenoma, complex, mammary skin.
2563	Crossbreed	Crossbreed	Crossbreed	2	0	Female	No	Dermatitis, plasmacytic and lymphocytic, chronic, diffuse, moderate with epidermal and follicular infundibular epithelial hyperplasia, chronic, diffuse, moderate, skin of front leg and hock.
2565	German Shepherd Dog	German Shepherd Dog	German Shepherd Dog	6	5	Female neutered	No	No significant lesions, stomach, duodenum, ileum and colon.
2568	Cocker Spaniel	Cocker Spaniel (Unspecified/Other)	Cocker Spaniel (Unspecified/Other)	11	8	Female neutered	No	Lipoma, multiple, subcutaneous tissues.
2571	Golden Retriever	Golden Retriever	Golden Retriever	11	3	Female neutered	No	Infundibular keratinizing acanthoma; with dermatitis, pyogranulomatous, chronic, local extensive, marked, skin of toe.
2574	Border Collie	Border Collie	Border Collie	10	0	Female neutered	No	A. Collagenous naevus, skin of right mammary gland 3-4. B. Corpora lutea formation and follicular development, multifocal; with hyperplasia, moderate, fimbria of infundibulum, moderate, right ovary and oviduct.
2575	Jack Russell Terrier	Jack Russell Terrier	Jack Russell Terrier	12	0	Female neutered	No	Mast cell tumour, intermediate grade, skin of lateral thorax.
2577	English Springer Spaniel	Springer Spaniel (Unspecified/Other)	Springer Spaniel (Unspecified/Other)	13	10	Female neutered	No	Soft tissue sarcoma, intermediate grade, skin of ventrum.
2580	Yorkshire Terrier	Yorkshire Terrier	Yorkshire Terrier	14	0	Female neutered	Yes	Mixed mammary tumour, mammary skin.
2581	Boxer	Boxer	Boxer	6	1	Female neutered	No	Mast cell tumour, low-grade, skin and subcutis of left lateral thigh.
2586	Boxer	Boxer	Boxer	7	0	Female	No	Lobular epitheliosis, moderate, caudal mammary gland.
2588	Jack Russell Terrier	Jack Russell Terrier	Jack Russell Terrier	10	0	Female	No	Fibromatous epulis of periodontal ligament origin, gingiva adjacent to upper right carnassial tooth.
2593	Labrador Retriever	Labrador Retriever	Labrador Retriever	9	0	Female neutered	No	Chondrosarcoma, poorly differentiated, left tibial region.
2594	Crossbreed	Crossbreed	Crossbreed	9	0	Female neutered	No	1. Mast cell tumour, intermediate grade, skin of abdomen. 2. Lipoma, subcutaneous tissue of abdomen.
2598	Crossbreed	Crossbreed	Crossbreed	2	11	Female neutered	No	Dermatitis and furunculosis, pyogranulomatous, chronic, locally extensive, severe, skin of left hock.
2600	Crossbreed	Crossbreed	Crossbreed	7	7	Female	No	Multilobular tumour of bone
2601	Staffordshire Bull Terrier	Staffordshire Bull Terrier	Staffordshire Bull Terrier	4	10	Female neutered	No	Furunculosis and dermatitis, pyogranulomatous, multifocal, chronic, marked, skin of left side of face.
2603	Cocker Spaniel	Cocker Spaniel (Unspecified/Other)	Cocker Spaniel (Unspecified/Other)	2	5	Female neutered	No	Acanthomatous ameloblastoma, left mandible.
2605	Springer Spaniel	Springer Spaniel (Unspecified/Other)	Springer Spaniel (Unspecified/Other)	9	10	Female entire	No	Fat necrosis and steatitis, neutrophilic, subacute, locally extensive, moderate; with lymphadenitis, neutrophilic and plasmacytic, subacute, moderate, submandibular lymph node.
2606	Whippet	Whippet	Whippet	11	0	Female neutered	No	Apocrine gland carcinoma, metastatic, skin of upper thigh.
2611	Crossbreed	Crossbreed	Crossbreed	12	0	Female neutered	No	Dermatitis, pyogranulomatous, local extensive, chronic, marked, skin. Sebaceous gland hyperplasia, nodular, skin. Acrochordon, skin.
2612	Rhodesian Ridgeback	Rhodesian Ridgeback	Rhodesian Ridgeback	8	7	Female	No	Dermatitis, neutrophilic, plasmacytic and lymphocytic, chronic, diffuse, moderate to marked with superficial pustule formation and hyperkeratosis, severe, non-haired skin.
2615	Golden Retriever	Golden Retriever	Golden Retriever	10	4	Female neutered	Yes	Adenoma, complex, mammary gland.
2616	Crossbreed	Crossbreed	Crossbreed	13	1	Female neutered	No	Melanocytoma-acanthoma, lip.
2617	West Highland White Terrier	West Highland White Terrier	West Highland White Terrier	12	10	Female neutered	No	Carcinoma, transitional, left nasal cavity
2621	Staffordshire Bull Terrier	Staffordshire Bull Terrier	Staffordshire Bull Terrier	4	1	Female neutered	No	Soft tissue sarcoma, high grade, subcutis of right carpus.
2624	Yorkshire Terrier	Yorkshire Terrier	Yorkshire Terrier	11	1	Female	Yes	Complex mammary adenoma, multiple, with mixed mammary tumour, mammary skin.
2626	Crossbreed	Crossbreed	Crossbreed	9	2	Female	No	A1. Lipoma, left stifle. A2. Fibroadnexal harmatoma, left stifle. B. Furunculosis, pyogranulomatous, chronic, locally extensive, marked with intralesional fungal hyphae, skin of left side of muzzle. C. Lipoma, left mid mammary gland.
2632	German Shepherd Dog	German Shepherd Dog	German Shepherd Dog	5	0	Female	No	Non-diagnostic sample.
2633	Springer Spaniel	Springer Spaniel (Unspecified/Other)	Springer Spaniel (Unspecified/Other)	8	8	Female neutered	No	1. Mast cell tumour, intermediate grade, skin of previous surgical site. 2. Mast cell tumour, intermediate grade, skin of right lateral thorax.
2641	Dachshund	Dachshund (Unspecified/Other)	Dachshund (Unspecified/Other)	11	7	Female neutered	Yes	1. Complex carcinoma, left mid mammary gland. 2. Mixed mammary carcinoma, left mid mammary gland.
2643	Wheaten Terrier	Soft-Coated Wheaten Terrier	Soft-Coated Wheaten Terrier	5	6	Female neutered	No	Lipoma, subcutis of anterior left thorax.
2646	Boxer	Boxer	Boxer	3	9	Female neutered	No	Mast cell tumour, low grade, skin of right ventrodorsal abdomen
2647	Rough Collie	Rough Collie	Rough Collie	6	9	Female neutered	No	Dermatitis, plasmacytic, mastocytic and eosinophilic, chronic, diffuse, moderate with epidermal hyperplasia and hyperkeratosis, diffuse, marked, skin of left elbow.
2648	Hungarian Vizsla	Hungarian Vizsla	Hungarian Vizsla	10	6	Female neutered	No	Pilomatricoma, skin.
2649	Labrador Retriever	Labrador Retriever	Labrador Retriever	7	2	Female neutered	No	Soft tissue sarcoma, intermediate grade, subcutaneous tissues of nose.
2658	Crossbreed	Crossbreed	Crossbreed	7	8	Female neutered	No	No significant lesions, colon.
2659	Welsh Terrier	Welsh Terrier	Other Purebred	4	6	Female neutered	No	1. Apocrine gland cystadenoma, skin of dorsal neck. 2. Fat necrosis, multifocal to coalescing, moderate with sinus tract formation and granulation tissue formation, marked, subcutaneous tissues of dorsal neck.
2663	Jack Russell Terrier	Jack Russell Terrier	Jack Russell Terrier	13	6	Female	No	A. Sebaceous nevus, skin of right thigh. B. Nodular sebaceous gland hyperplasia, locally extensive, skin of left side of neck.
2664	Welsh Terrier	Welsh Terrier	Other Purebred	8	0	Female neutered	No	Transitional cell carcinoma, bladder. Cystitis, lymphocytic and plasmacytic, chronic, diffuse, moderate, bladder.
2670	Labrador Retriever	Labrador Retriever	Labrador Retriever	8	3	Female	No	Nodular sebaceous hyperplasia, skin on dorsal head
2673	Labrador Retriever	Labrador Retriever	Labrador Retriever	4	0	Female neutered	No	Mast cell tumour, intermediate grade, skin of right axilla.
2674	Samoyed	Samoyed	Samoyed	8	2	Female	No	Lipoma, subcutis of left shoulder.
2678	Crossbreed	Crossbreed	Crossbreed	6	5	Female neutered	No	Ito cell proliferation, diffuse, moderate and lipogranuloma formation, multifocal, moderate; with cloudy swelling, diffuse, mild and hepatitis, periacinar, mixed, chronic, minimal to mild, liver.
2679	Jack Russell Terrier	Jack Russell Terrier	Jack Russell Terrier	6	6	Female neutered	No	Myelofibrosis, moderate with cartilagenous metaplasia, multifocal, moderate, humerus.
2681	Boxer	Boxer	Boxer	9	2	Female	No	Collagenous naevus, interdigital skin of left hind foot
2685	Springer Spaniel	Springer Spaniel (Unspecified/Other)	Springer Spaniel (Unspecified/Other)	12	0	Female neutered	No	Dysplasia, bladder.
2700	Labrador Retriever	Labrador Retriever	Labrador Retriever	12	0	Female neutered	No	No significant lesions, stomach.
2701	Boxer	Boxer	Boxer	8	9	Female neutered	No	A. Enteritis, lymphocytic and plasmacytic, chronic, diffuse, severe, duodenum. B. No significant lesions, stomach.
2704	Crossbreed	Crossbreed	Crossbreed	13	1	Female	Yes	Carcinoma, with lymphatic invasion, multifocal, marked, mammary gland.
2706	Boxer	Boxer	Boxer	6	5	Female neutered	No	Histiocytoma, lower lip.
2708	Bulldog	Bulldog (Unspecified/Other)	Bulldog (Unspecified/Other)	1	10	Female entire	No	Follicular atrophy, diffuse, moderate, haired skin of flank.
2709	West Highland White Terrier	West Highland White Terrier	West Highland White Terrier	11	1	Female neutered	No	Otitis externa, lymphocytic, plasmacytic, chronic, diffuse, moderate with fibrosis and haemosiderosis, diffuse, marked, right ear canal.
2710	Cavalier King Charles Spaniel	Cavalier King Charles Spaniel	Cavalier King Charles Spaniel	2	7	Female neutered	No	1. Haemosiderosis, diffuse, moderate, uterus. 2. Dermatitis, plasmacytic, chronic, multifocal to extensive, mild-to-moderate, skin of neck and ventral midline of abdomen.
2711	Cocker Spaniel	Cocker Spaniel (Unspecified/Other)	Cocker Spaniel (Unspecified/Other)	6	9	Female neutered	No	Dermatitis and furunculosis, chronic, neutrophilic to pyogranulomatous, locally extensive, severe, skin of right carpus.
2714	Rottweiler	Rottweiler	Rottweiler	4	4	Female neutered	No	Synovial sarcoma, left stifle.
2722	Curly Coated Retriever	Retriever (Unspecified/Other)	Retriever (Unspecified/Other)	12	0	Female	No	Gastritis, lymphocytic plasmacytic, chronic, diffuse, moderate, stomach.
2724	Springer Spaniel	Springer Spaniel (Unspecified/Other)	Springer Spaniel (Unspecified/Other)	8	10	Female entire	No	A. Typhlitis, lymphocytic and plasmacytic, chronic, diffuse, mild, caecum. B. Lymphadenitis, pyogranulomatous to necrotizing, chronic, diffuse, severe, mesenteric lymph node.
2729	German Shepherd Dog	German Shepherd Dog	German Shepherd Dog	9	4	Female neutered	No	Lipoma, mammary skin.
2733	Labrador Retriever	Labrador Retriever	Labrador Retriever	8	0	Female neutered	No	A. No significant lesions, stomach. B. Enteritis, neutrophilic, chronic, moderate, duodenum.
2736	Golden Retriever	Golden Retriever	Golden Retriever	13	0	Female neutered	No	Nephroblastoma, kidney.
2737	Finnish Lapphund	Spitz (Unspecified/Other)	Other Purebred	6	0	Female neutered	No	Rhinitis, neutrophilic, chronic, mild, left frontal sinus.
2738	Labrador Retriever	Labrador Retriever	Labrador Retriever	4	0	Female neutered	No	Mast cell tumour, intermediate grade, subcutis of left shoulder. Mast cell tumour, metastatic, left prescapular lymph node.
2740	Staffordshire Bull Terrier	Staffordshire Bull Terrier	Staffordshire Bull Terrier	1	6	Female neutered	No	Osteomyelitis, plasmacytic, histiocytic and neutrophilic, chronic, multifocal to extensive, moderate to marked, with bone remodelling, diffuse, marked, maxillary bone surrounding M1.
2742	Staffordshire Bull Terrier	Staffordshire Bull Terrier	Staffordshire Bull Terrier	7	9	Female	No	Fibromatous epulis of periodontal ligament origin, gingiva.
2743	Labrador Retriever	Labrador Retriever	Labrador Retriever	8	0	Female	No	Ceruminous gland carcinoma, right ear canal.
2745	Labrador Retriever	Labrador Retriever	Labrador Retriever	Not recorded	Not recorded	Female neutered	No	1. Fibroadnexal hamartoma, skin of right forelimb. 2. Mast cell tumour, intermediate grade, skin ventral to vulva.
2746	Labrador Retriever	Labrador Retriever	Labrador Retriever	6	1	Female	No	Enteritis, ulcerative, locally extensive, chronic, with enteritis, transmural, pyogranulomatous, chronic, multifocal, marked with peritonitis, neutrophilic to pyogranulomatous, chronic, marked, small intestine.
2749	English Setter	English Setter	English Setter	7	2	Female neutered	No	Infundibular keratinizing acanthoma, skin of proximal left hind leg.
2750	West Highland White Terrier	West Highland White Terrier	West Highland White Terrier	10	6	Female	No	Papillary adenocarcinoma, lung.
2753	English Springer Spaniel	Springer Spaniel (Unspecified/Other)	Springer Spaniel (Unspecified/Other)	5	11	Female neutered	No	Fibrosis, granulation tissue formation and cartilaginous metaplasia, diffuse, moderate to marked; with synovitis, plasmacytic and haemosiderotic, chronic, diffuse, moderate, right metacarpal-phalangeal joint
2754	Crossbreed	Crossbreed	Crossbreed	9	11	Female neutered	No	Haemangiosarcoma, with infarction and haemorrhage, multifocal, marked, spleen.
2757	Cavalier King Charles Spaniel	Cavalier King Charles Spaniel	Cavalier King Charles Spaniel	8	1	Female neutered	No	Dermatitis, plasmacytic and neutrophilic to pyogranulomatous, chronic, diffuse, marked, with granulation tissue formation, marked, skin of right forefoot.
2761	Border Collie	Border Collie	Border Collie	15	0	Female neutered	No	Neuroendocrine carcinoma, liver.
2763	Yorkshire Terrier	Yorkshire Terrier	Yorkshire Terrier	7	0	Female neutered	No	Mast cell tumour, oral mucosa.
2765	West Highland White Terrier	West Highland White Terrier	West Highland White Terrier	3	7	Female	No	Histiocytoma, skin.
2766	Doberman	Doberman	Doberman	6	0	Female	No	Furunculosis, pyogranulomatous, locally extensive, moderate, with fibroepithelial polyp formation, skin of right lateral thigh.
2769	Border Collie	Border Collie	Border Collie	6	9	Female neutered	No	Neuroendocrine tumour, right thyroid gland
2770	Miniature Poodle	Miniature Poodle	Miniature Poodle	8	0	Female	Yes	Complex adenoma, multiple, mammary glands.
2772	Cavalier King Charles Spaniel	Cavalier King Charles Spaniel	Cavalier King Charles Spaniel	11	10	Female neutered	No	A. Pancreatitis, lymphocytic and plasmacytic, chronic, diffuse, mild to moderate with fibrosis, diffuse, severe and exocrine pancreatic atrophy, diffuse, severe, pancreas. B. Cholangiohepatitis, lymphocytic and plasmacytic, chronic, diffuse, moderate with bridging fibrosis, diffuse, moderate; with lymphoma, small cell, liver.
2773	Crossbreed	Crossbreed	Crossbreed	4	11	Female neutered	No	Lymphoma, diffuse, large-cell, right submandibular lymph node.
2774	Norfolk Terrier	Norfolk Terrier	Other Purebred	3	8	Female neutered	No	No significant lesions, left popliteal lymph node.
2776	Boxer	Boxer	Boxer	6	10	Female neutered	No	Colitis, lymphofollicular, mild, colon. No significant lesions, proximal colon/caecum, duodenum, stomach.
2777	West Highland White Terrier	West Highland White Terrier	West Highland White Terrier	6	7	Female neutered	No	Cloudy swelling, diffuse, moderate with extramedullary haematopoiesis, multifocal, mild, liver. No significant lesions, pancreas. Gastritis, lymphocytic, chronic, multifocal, mild, stomach Enteritis, eosinophilic, chronic, moderate, with villous blunting, mild, ileum. No significant lesions, duodenum and jejunum.
2778	Dalmatian	Dalmatian	Dalmatian	10	0	Female neutered	No	Dermatitis, plasmacytic, lymphocytic and eosinophilic, chronic, diffuse, moderate; with epidermal hyperplasia and follicular infundibular hyperplasia, diffuse, moderate to marked, haired skin.
2779	English Springer Spaniel	Springer Spaniel (Unspecified/Other)	Springer Spaniel (Unspecified/Other)	8	0	Female	No	Haemangioma, cavernous, skin of right shoulder
2781	German Shepherd Dog	German Shepherd Dog	German Shepherd Dog	10	2	Female	No	A. Consistent with lipoma, pericardial mass. B. Pericarditis, histiocytic, lymphocytic and plasmacytic, chronic, diffuse, mild-to-moderate with mesothelial hyperplasia and hypertrophy, diffuse, moderate and granulation tissue, diffuse, moderate, pericardium.
2782	Old English Sheepdog	Old English Sheepdog	Old English Sheepdog	7	1	Female	Yes	A. Mixed mammary tumour, right mammary gland 5. B. Intraductular basaloid adenoma, left mammary gland 3/4.
2786	Jack Russell Terrier	Jack Russell Terrier	Jack Russell Terrier	3	0	Female neutered	No	Bronchial dysplasia, and bronchiectasis, diffuse, marked, right cranial lung lobe.
2789	Newfoundland	Newfoundland	Newfoundland	6	0	Female neutered	No	Mast cell tumour, intermediate grade, skin of left flank.
2791	Doberman	Doberman	Doberman	1	0	Female entire	No	Dermatitis and folliculits, eosinophilic and neutrophilic, multifocal to extensive, severe, with epidermal ulceration and epidermal hyperplasia, marked, haired skin of left jaw and point of shoulder. No significant lesions, skin of left side of chest.
2793	Crossbreed	Crossbreed	Crossbreed	9	6	Female neutered	No	Nodular sebaceous hyperplasia, focal, left lower eyelid.
2795	Airedale Terrier	Airedale Terrier	Airedale Terrier	8	0	Female neutered	No	Focal fibrous hyperplasia, with gingivitis, plasmacytic, chronic, locally extensive, moderate, oral mucosa.
2796	Cocker Spaniel	Cocker Spaniel (Unspecified/Other)	Cocker Spaniel (Unspecified/Other)	8	6	Female entire	Yes	A. Mixed mammary tumour, LHS thoracic mammary gland. B. Lipoma, subcutaneous tissues of RHS thorax.
2804	Terrier	Terrier (Unspecified/Other)	Terrier (Unspecified/Other)	6	0	Female neutered	No	Dermatitis, pustular, neutrophilic, multifocal, marked with intrapustular acantholytic cells, skin of medial left brachium and left posterior thigh.
2808	Golden Retriever	Golden Retriever	Golden Retriever	6	6	Female	No	Mast cell tumour, intermediate grade, skin of left flank.
2809	Jack Russell Terrier	Jack Russell Terrier	Jack Russell Terrier	6	6	Female neutered	No	Periostitis, neutrophilic, chronic, locally extensive, mild, with periosteal new bone formation, moderate, bone. Myelofibrosis, mild, bone marrow.
2812	Leonberger	Leonberger	Leonberger	9	0	Female neutered	Yes	A. Ductular adenoma, mammary gland 5. B. Basaloid adenoma, mammary gland 6.
2815	Crossbreed	Crossbreed	Crossbreed	9	0	Female neutered	No	Lymphoma, hepatosplenic T-cell, spleen.
2816	Cocker Spaniel	Cocker Spaniel (Unspecified/Other)	Cocker Spaniel (Unspecified/Other)	10	5	Female neutered	No	Plasmacytoma, right fore digit 3
2817	Labrador Retriever	Labrador Retriever	Labrador Retriever	0	9	Female neutered	No	Histiocytoma, skin of left hock.
2818	Boxer	Boxer	Boxer	8	4	Female neutered	No	Haemorrhage and necrosis, local extensive, chronic, moderate with probable metastatic haemangiosarcoma, subcutaneous tissues of left thorax.
2824	Cocker Spaniel	Cocker Spaniel (Unspecified/Other)	Cocker Spaniel (Unspecified/Other)	11	1	Female	No	A. Infarction, chronic, multifocal, moderate, kidney. B. Myelolipoma, retroperitoneal tissue adjacent to left adrenal gland; with lymphoma, T-cell, retroperitoneal tissue adjacent to left adrenal gland and left adrenal medulla.
2825	Crossbreed	Crossbreed	Crossbreed	9	0	Female neutered	No	A. Papillary adenocarcinoma, lung. B. Cloudy swelling, diffuse, moderate with lipogranuloma formation and haemosiderin accumulation, multifocal, mild to moderate, liver.
2832	Papillon	Papillon	Other Purebred	7	0	Female neutered	No	No significant lesions, stomach and duodenum.
2833	Spinone Italiano	Italian Spinone	Italian Spinone	11	0	Female	No	Mast cell tumour, intermediate grade, subcutaneous tissues of left stifle.
2841	Bichon Frise	Bichon (Unspecified/Other)	Bichon (Unspecified/Other)	9	0	Female	No	Stomatitis, ulcerative, focal, chronic, mild with mucosal hyperplasia, segmental, marked, right frenulum, oral cavity.
2845	Mastiff	Mastiff (Unspecified/Other)	Mastiff (Unspecified/Other)	3	2	Female neutered	No	Histiocytoma, skin of base of left pinna.
2858	Crossbreed	Crossbreed	Crossbreed	12	0	Female	Yes	A. Mixed mammary tumour, left caudal mammary area. B. Mixed mammary tumour, 4th teat right side. C. Consistent with lipoma, left lateral to 3rd teat. D. Lipoma, right ventral chest.
2860	Lurcher	Lurcher	Lurcher	12	0	Female neutered	No	Dysplasia, bladder.
2864	English Springer Spaniel	Springer Spaniel (Unspecified/Other)	Springer Spaniel (Unspecified/Other)	7	0	Female neutered	No	Histiocytoma, skin of intermandibular region.
2869	Springer Spaniel	Springer Spaniel (Unspecified/Other)	Springer Spaniel (Unspecified/Other)	6	0	Female neutered	No	Cellulitis, eosinophilic and mastocytic, locally extensive, severe, subcutaneous tissues of left flank.
2871	Crossbreed	Crossbreed	Crossbreed	1	0	Female neutered	No	Ductular hyperplasia with epitheliosis, diffuse, marked; with ductular ectaisa, multifocal, marked, and mastitis, neutrophilic, chronic, multifocal to extensive, moderate, mammary tissue.
2874	German Shepherd Dog	German Shepherd Dog	German Shepherd Dog	8	2	Female neutered	No	Colitis and proctitis, neutrophilic, chronic, mild to moderate, colon and rectum. Anusitis, plasmacytic to neutrophilic, chronic, diffuse, severe, anus.
2876	Labrador Retriever	Labrador Retriever	Labrador Retriever	11	0	Female	No	Melanocytoma, skin of left fore foot.
2877	Labrador Retriever	Labrador Retriever	Labrador Retriever	11	8	Female neutered	No	No significant lesions, duodenum and pancreas.
2882	Mastiff	Mastiff (Unspecified/Other)	Mastiff (Unspecified/Other)	8	0	Female neutered	No	No significant lesions, stomach and duodenum.
2883	Staffordshire Bull Terrier	Staffordshire Bull Terrier	Staffordshire Bull Terrier	1	8	Female neutered	No	A. Bronchitis and bronchiolitis, neutrophilic, subacute, diffuse, moderate to marked, with pleuritis, neutrophilic, subacute, diffuse, marked, left caudal lung lobe. B. Oedema, subacute, diffuse, moderate with pleuritis, neutrophilic, multifocal, mild, accessory lung lobe. C. Pleuritis and mediastinitis, neutrophilic, subacute, diffuse, severe, mediastinum.
2889	West Highland White Terrier	West Highland White Terrier	West Highland White Terrier	3	5	Female neutered	No	Nodular dermatofibrosis, multiple, skin and subcutis of left lateral trunk and thigh.
2891	Labrador Retriever	Labrador Retriever	Labrador Retriever	10	4	Female	No	Mast cell tumour, intermediate grade, skin and subcutis of left hind leg.
2899	Crossbreed	Crossbreed	Crossbreed	12	4	Female neutered	No	Plasmacytoma, ear canal.
2903	Crossbreed	Crossbreed	Crossbreed	11	1	Female	No	Leiomyoma, sublumbar lymph node.
2908	Basset Griffon Vendeen Petit	Griffon (Unspecified/Other)	Griffon (Unspecified/Other)	4	2	Female	No	Cystitis, neutrophilic, lymphocytic and plasmacytic, chronic, multifocal to extensive, moderate to marked, with ulceration, multifocal, subacute, moderate, bladder.
2909	Norwegian Elkhound	Elkhound (Unspecified/Other)	Other Purebred	6	4	Female neutered	No	Infundibular keratinizing acanthoma, skin of dorsal midline and mid ventral tail.
2914	Shar Pei	Shar Pei	Shar Pei	2	8	Female	No	A. Amyloidosis, chronic, diffuse, periportal and periacinar, moderate, with extramedullary haematopoiesis, multifocal, mild, liver. B. Extramedullary haematopoiesis, diffuse, marked, with splenitis, neutrophilic, multifocal, moderate; and fibrohisticoytic nodule formation, multifocal, moderate, spleen.
2916	English Springer Spaniel	Springer Spaniel (Unspecified/Other)	Springer Spaniel (Unspecified/Other)	3	0	Female neutered	No	Hepatocyte collapse, diffuse, severe; with bridging fibrosis and biliary hyperplasia, diffuse, marked; with nodular regeneration, multifocal, marked, liver.
2922	Labrador Retriever	Labrador Retriever	Labrador Retriever	11	0	Female neutered	No	Myxosarcoma, low grade, zygomatic region.
2926	Cocker Spaniel	Cocker Spaniel (Unspecified/Other)	Cocker Spaniel (Unspecified/Other)	3	3	Female neutered	No	Peritonitis, necrotising and neutrophilic, locally extensive, subacute, marked, periuterine adipose tissue.
2928	Border Collie	Border Collie	Border Collie	14	0	Female neutered	No	Transitional cell carcinoma, left nasal cavity.
2929	Labrador Retriever	Labrador Retriever	Labrador Retriever	9	4	Female neutered	No	Lipoma, subcutaneous tissue of flank and mammary area
2935	Cocker Spaniel	Cocker Spaniel (Unspecified/Other)	Cocker Spaniel (Unspecified/Other)	5	0	Female	No	Dermatitis, plasmacytic, neutrophilic and eosinophilic, chronic, multifocal to extensive, moderate with epidermal hyperplasia, diffuse, moderate to marked, skin of ventral abdomen.
2936	Crossbreed	Crossbreed	Crossbreed	6	0	Female entire	No	Collagenous naevus, skin adjacent to nipple.
2937	Weimaraner	Weimaraner	Weimaraner	6	0	Female neutered	No	Mastitis and cellulitis, pyogranulomatous, chronic, diffuse, severe with lymphadenitis, pyogranulomatous, multifocal to coalescing, severe, mammary tissue and lymph node.
2940	West Highland White Terrier	West Highland White Terrier	West Highland White Terrier	6	0	Female neutered	No	Folliculitis and furunculosis, pyogranulomatous, chronic, diffuse, severe with fibroadnexal dysplasia, marked, skin of foot.
2941	Crossbreed	Crossbreed	Crossbreed	8	0	Female	No	Paranychia, neutrophilic, lymphocytic and plasmacytic, chronic, diffuse, severe with dermatitis, lymphocytic and plasmacytic, chronic, locally extensive, moderate, digit and nail bed.
2947	Boxer	Boxer	Boxer	8	9	Female neutered	No	Mast cell tumour, high grade, skin and subcutis of left hind limb.
2951	Jack Russell Terrier	Jack Russell Terrier	Jack Russell Terrier	9	10	Female neutered	No	Nodular sebaceous hyperplasia, multifocal, skin of right shoulder.
2955	Cavalier King Charles Spaniel	Cavalier King Charles Spaniel	Cavalier King Charles Spaniel	4	0	Female	No	No significant lesions, stomach and duodenum.
2956	Shetland Sheepdog	Shepherd Dog (Unspecified/Other)	Shepherd Dog (Unspecified/Other)	9	9	Female entire	No	Tubulovillous adenoma, rectum.
2958	Labrador Retriever	Labrador Retriever	Labrador Retriever	3	8	Female	No	Furunculosis, pyogranulomatous to eosinophilic, chronic, multifocal, marked, skin of chin.
2963	Cocker Spaniel	Cocker Spaniel (Unspecified/Other)	Cocker Spaniel (Unspecified/Other)	5	0	Female neutered	No	1. Follicular hyperplasia, moderate, left popliteal lymph-node. 2. Dermatitis and cellulitis, granulomatous, multifocal, moderate with intralesional suture material; with granulation tissue formation, locally extensive, moderate, skin of left distal hindlimb.
2964	Cavalier King Charles Spaniel	Cavalier King Charles Spaniel	Cavalier King Charles Spaniel	10	0	Female	No	Acanthomatous ameloblastoma, oral mucosa below left upper canine tooth.
2965	Golden Retriever	Golden Retriever	Golden Retriever	3	2	Female	No	Glomerulosclerosis, multifocal, multisegmental, moderate with acute tubular necrosis, multifocal, mild, kidney.
2968	Jack Russell Terrier	Jack Russell Terrier	Jack Russell Terrier	9	6	Female	No	Hepatitis, multifocal, lymphocytic, plasmacytic and neutrophilic, mild, multifocal, portal and periacinar; with cloudy swelling, diffuse, moderate, liver.
2969	Belgian Shepherd Dog	Shepherd Dog (Unspecified/Other)	Shepherd Dog (Unspecified/Other)	1	6	Female neutered	No	Endothelial hyperplasia, portal, moderate; with portal vein hypoplasia, moderate,; with cloudy swelling, diffuse, moderate to marked, liver.
2970	English Springer Spaniel	Springer Spaniel (Unspecified/Other)	Springer Spaniel (Unspecified/Other)	12	0	Female neutered	No	A. Leiomyoma with ulceration, chronic, locally extensive, severe with mural smooth muscle degeneration and fibrosis, marked, stomach. B. Smooth muscle hyperplasia and extramedullary haematopoiesis, marked, spleen.
2972	West Highland White Terrier	West Highland White Terrier	West Highland White Terrier	10	7	Female neutered	Yes	A. Carcinoma, right caudal mammary gland. B. Ductular adenoma, left cranial mammary gland.
2973	German Shepherd Dog	German Shepherd Dog	German Shepherd Dog	6	1	Female	No	Follicular cyst, multiple, haired skin. Sebaceous adenoma, ear.
2974	Border Collie	Border Collie	Border Collie	11	7	Female neutered	No	Hepatocellular carcinoma, liver. Nodular hyperplasia, multifocal, mild to moderate, pancreas.
2977	Labrador Retriever	Labrador Retriever	Labrador Retriever	7	6	Female neutered	No	Squamous cell carcinoma, right lower lip.
2979	Yorkshire Terrier	Yorkshire Terrier	Yorkshire Terrier	7	10	Female neutered	No	No significant lesions, pylorus and duodenum.
2980	Springer Spaniel	Springer Spaniel (Unspecified/Other)	Springer Spaniel (Unspecified/Other)	9	0	Female	No	Lymphadenitis, neutrophilic and plasmacytic, chronic, diffuse, moderate; with medullary sclerosis, moderate, submandibular lymph node.
2982	Crossbreed	Crossbreed	Crossbreed	10	0	Female neutered	No	Gastritis, lymphocytic and plasmacytic, chronic, diffuse, moderate with hyperplasia, locally extensive, mild, pylorus.
2983	Jack Russell Terrier	Jack Russell Terrier	Jack Russell Terrier	7	11	Female neutered	No	No significant lesions, stomach and duodenum. Myelofibrosis, moderate; with hypoplasia, moderate, erythroid and granulocytic series, bone marrow.
2985	Labrador Retriever	Labrador Retriever	Labrador Retriever	11	9	Female neutered	No	Fibroadnexal haemartoma, with furunculosis, pyogranulomatous, chronic, multifocal, marked, skin of medial right antebrachium.
2990	Yorkshire Terrier	Yorkshire Terrier	Yorkshire Terrier	9	10	Female entire	No	Calcinosis cutis, skin and left for pad.
2991	Yorkshire Terrier	Yorkshire Terrier	Yorkshire Terrier	13	0	Female neutered	No	Carcinoma, transitional, left nasal cavity.
2994	Cocker Spaniel	Cocker Spaniel (Unspecified/Other)	Cocker Spaniel (Unspecified/Other)	10	0	Female neutered	No	Arteriolar hyperplasia, portal, moderate, with Ito cell proliferation and lipogranuloma formation, multifocal, moderate, liver.
2995	Dalmatian	Dalmatian	Dalmatian	10	1	Female neutered	No	Mastitis, eosinophilic and lymphocytic chronic, diffuse, severe, right caudal mammary gland.
2996	Golden Retriever	Golden Retriever	Golden Retriever	3	4	Female	No	A. Gastritis, lymphocytic and plasmacytic, chronic, diffuse, mild, pylorus. B. No significant lesions, duodenum.
3001	Crossbreed	Crossbreed	Crossbreed	8	0	Female entire	No	Apocrine gland cyst, with dermatitis, lymphocytic and plasmacytic, chronic, multifocal, mild, skin of medial left canthus.
3002	Pug	Pug	Pug	0	9	Female entire	No	Fibroepithelial hyperplasia, chronic, locally extensive, moderate to marked, vagina.
3003	King Charles Spaniel	Cavalier King Charles Spaniel	Cavalier King Charles Spaniel	1	3	Female entire	No	Sclerosing adenosis with ductular epitheliosis, moderate to marked, with ductular ectaisa, moderate to marked, caudal mammary glands.
3004	Jack Russell Terrier	Jack Russell Terrier	Jack Russell Terrier	3	5	Female neutered	No	No significant lesions, right and left nasal turbinates.
3008	Beagle	Beagle (Unspecified/Other)	Beagle (Unspecified/Other)	8	0	Female	No	Squamous papilloma, oral mucosa of right mandible.
3009	Golden Retriever	Golden Retriever	Golden Retriever	5	2	Female neutered	No	Lymphoma, diffuse, intermediate grade, mesenteric lymph node.
3010	Weimaraner	Weimaraner	Weimaraner	4	1	Female entire	No	Mast cell tumour, low grade, skin of left lateral thigh (top and bottom).
3012	West Highland White Terrier	West Highland White Terrier	West Highland White Terrier	0	11	Female neutered	No	Histiocytoma, skin of left ear canal.
3014	Crossbreed	Crossbreed	Crossbreed	9	0	Female neutered	No	Hepatoid gland adenoma, perianal skin.
3019	Collie	Collie (Unspecified/Other)	Collie (Unspecified/Other)	9	10	Female	No	Mastitis and cellulitis, necrotising, chronic, diffuse, marked, first cranial mammary gland.
3026	Jack Russell Terrier	Jack Russell Terrier	Jack Russell Terrier	1	5	Female	No	Dermatitis, lymphocytic and pustular, chronic, diffuse, mild-to-moderate, skin of hind foot.
3030	Crossbreed	Crossbreed	Crossbreed	13	0	Female	No	Haemangiosarcoma, with infarction and haemorrhage, locally extensive, marked, spleen.
3037	Hungarian Vizsla	Hungarian Vizsla	Hungarian Vizsla	1	4	Female	No	No significant lesions, pancreas.
3043	Rottweiler	Rottweiler	Rottweiler	0	2	Female	No	1. Acute tubular necrosis, diffuse, moderate, kidney; leading to: i. Mineralization, diffuse, moderate, blood vessels of lung and kidney; leading to: a. Pneumonia, interstitial, acute, diffuse, severe and oedema and hyaline membrane formation, diffuse, severe, lung. ii. Myocardial necrosis, acute, multifocal, mild, heart. 2. Hepatocyte disassociation and individualisation, diffuse, marked with he…
3047	Cocker Spaniel	Cocker Spaniel (Unspecified/Other)	Cocker Spaniel (Unspecified/Other)	9	0	Female neutered	No	Anal sac gland carcinoma, left anal sac.
3049	Crossbreed	Crossbreed	Crossbreed	8	6	Female	No	Dermatitis, pyogranulomatous, chronic, multifocal to extensive, marked, left hind interdigital 3/4 skin
3050	Crossbreed	Crossbreed	Crossbreed	12	8	Female	No	Nodular sebaceous hyperplasia, focal, moderate with apocrine duct cyst, skin of right ear.
3051	Golden Retriever	Golden Retriever	Golden Retriever	9	0	Female neutered	No	Leiomyosarcoma, intermediate grade, rectal wall.
3057	Irish Setter	Irish Setter	Irish Setter	11	0	Female	No	Neuroendocrine tumour, thyroid gland.
3059	West Highland White Terrier	West Highland White Terrier	West Highland White Terrier	12	5	Female neutered	No	Apocrine gland cystadenoma, skin of sternum and dorsal head.
3061	Labrador Retriever	Labrador Retriever	Labrador Retriever	0	8	Female neutered	No	Mast cell tumour, intermediate grade, skin and subcutis of right lateral thigh.
3062	Crossbreed	Crossbreed	Crossbreed	8	9	Female neutered	No	Haemangiosarcoma, with haemorrhage and necrosis, locally extensive, marked; with extramedullary haematopoiesis and fibrohistiocytic nodule formation, marked, spleen.
3066	Labrador Retriever	Labrador Retriever	Labrador Retriever	3	6	Female entire	No	Lobular dissecting hepatitis, chronic, diffuse, severe with hepatocyte vacuolarisation, diffuse, severe, liver.
3068	German Shepherd Dog	German Shepherd Dog	German Shepherd Dog	12	8	Female	No	1. Haemangioma, cavernous, skin of right hock. 2. Infundibular keratanizing acanthoma, skin of left hind limb.
3072	Golden Retriever	Golden Retriever	Golden Retriever	1	8	Female	No	Dermatitis, ulcerative, chronic, locally extensive, severe with folliculitis, neutrophilic, chronic, moderate; with intrafollicular Demodex parasistes, skin of head.
3077	Crossbreed	Crossbreed	Crossbreed	7	2	Female entire	Yes	Mammary adenoma, complex, multiple with lobular hyperplasia, marked, mammary gland 4-5.
3082	Border Collie	Border Collie	Border Collie	Not recorded	Not recorded	Female neutered	No	Pilomatricoma, skin of dorsum.
3087	Toy Poodle	Toy Poodle	Toy Poodle	12	0	Female neutered	No	A. Follicular cyst, skin of back. B. Trichoepithelioma, skin of interscapular region.
3091	Cocker Spaniel	Cocker Spaniel (Unspecified/Other)	Cocker Spaniel (Unspecified/Other)	10	5	Female neutered	No	Transitional cell carcinoma, bladder.
3092	Cavalier King Charles Spaniel	Cavalier King Charles Spaniel	Cavalier King Charles Spaniel	Not recorded	Not recorded	Female	No	Tonsillitis, eosinophilic, chronic, locally extensive, moderate, tonsil.
3096	Border Collie	Border Collie	Border Collie	3	10	Female	No	Squamous papilloma, tongue.
3098	Cavalier King Charles Spaniel	Cavalier King Charles Spaniel	Cavalier King Charles Spaniel	8	3	Female neutered	No	Vacuolar degeneration, diffuse, moderate with hepatitis, neutrophilic, lymphocytic and plasmacytic, chronic, portal and peri-acinar, minimal to mild, liver.
3099	Norwegian Elkhound	Elkhound (Unspecified/Other)	Other Purebred	9	0	Female neutered	No	Gastritis, plasmacytic, lymphocytic, neutrophilic and mastocytic, chronic, diffuse, marked with fibrosis, diffuse, marked, stomach.
3101	Labrador Retriever	Labrador Retriever	Labrador Retriever	5	0	Female neutered	No	Fibroadnexal hamartoma, skin of left flank.
3102	German Shorthaired Pointer	German Pointer (Unspecified/Other)	German Pointer (Unspecified/Other)	0	4	Female	No	A. Enteritis, neutrophilic, mild, diffuse, duodenum. B. Gastritis, lymphcytic and plasmacytic, chronic, mild, pylorus/antrum. C. Gastritis, lymphcoytic, plasmacytic and neutrophilic, chronic, diffuse, mild, cardia/fundus. D. Pleuritis, neutrophilic, chronic, diffuse, moderate with mesothelial hypertrophy and hyperplasia, chronic, marked, pleura.
3104	Greyhound	Greyhound (Unspecified/Other)	Greyhound (Unspecified/Other)	8	5	Female neutered	No	Dermatitis, pyogranulomatous and ulcerative, chronic, locally extensive, marked, digit 3, right hind limb.
3106	Boxer	Boxer	Boxer	9	0	Female neutered	No	Acrochordon, skin of left lateral elbow.
3108	Miniature Dachshund	Miniature Dachshund (Unspecified/Other)	Miniature Dachshund (Unspecified/Other)	11	0	Female neutered	No	Consistent with soft tissue sarcoma, gingiva.
3113	Cocker Spaniel	Cocker Spaniel (Unspecified/Other)	Cocker Spaniel (Unspecified/Other)	4	1	Female entire	No	A. Serositis, necrotizing and neutrophilic, chronic, diffuse, moderate to marked, large intestine. B. No significant lesions, mucosa of large intestine. C. No significant lesions, jejunum.
3114	Mastiff	Mastiff (Unspecified/Other)	Mastiff (Unspecified/Other)	6	0	Female neutered	No	Furunculosis, pyogranulomatous, chronic, diffuse, severe, with epidermal and follicular infundibular epithelial hyperplasia, diffuse, marked and orthokeratotic hyperkeratosis, diffuse, marked, skin of ventral carpus.
3116	Crossbreed	Crossbreed	Crossbreed	13	0	Female neutered	No	Mast cell tumour, histologically intermediate grade, immunohistochemically high grade, skin of left thorax.
3117	Poodle	Poodle (Unspecified/Other)	Poodle (Unspecified/Other)	4	0	Female neutered	No	Infundibular keratinizing acanthoma, with dermatitis, pyogranulomatous, chronic, locally extensive, moderate and fibrosis, diffuse, severe, skin of left side. Trichoepithelioma, skin of right shoulder and right flank.
3119	Crossbreed	Crossbreed	Crossbreed	13	0	Female	No	Uveitis, neutrophilic, chronic, diffuse, severe with haemorrhage, subaucte, diffuse, marked and fibrovascular membrane formation; with retinal degeneration, moderate and keratitis, neutrophilic, chronic, moderate, right eye.
3120	West Highland White Terrier	West Highland White Terrier	West Highland White Terrier	9	0	Female entire	No	Dermatitis and conjunctivitis, pyogranulomatous and plasmacytic, chronic, diffuse, severe, left and right eyelids.
3121	Cavalier King Charles Spaniel	Cavalier King Charles Spaniel	Cavalier King Charles Spaniel	0	9	Female neutered	No	Histiocytoma, skin of rostral lower lip.
3122	Yorkshire Terrier	Yorkshire Terrier	Yorkshire Terrier	11	0	Female entire	No	Leiomyosarcoma, low grade, subcutaneous tissues of perineum.
3130	Crossbreed	Crossbreed	Crossbreed	9	0	Female entire	No	Carcinoma, liver with metastasis, spleen.
3131	Labrador Retriever	Labrador Retriever	Labrador Retriever	10	0	Female	No	A. Infarction and haemorrhage, locally expensive, chronic, marked; with extramedullary haematopoiesis, diffuse, marked, spleen. B. Haemosiderosis, chronic, marked, splenic lymph node. C. Hepatitis, neutrophils, lymphocytic and plasmacytic, portal and periacinar, subacute to chronic, multifocal, moderate, liver.
3132	Labrador Retriever	Labrador Retriever	Labrador Retriever	12	10	Female neutered	No	A. No significant lesions, pancreas. B. Hepatitis, chronic, portal, lymphocytic, plasmacytic and neutrophilic, chronic, moderate with bridging fibrosis, diffuse, moderate and hepatocyte vacuolation, diffuse, marked, liver.
3134	Staffordshire Bull Terrier	Staffordshire Bull Terrier	Staffordshire Bull Terrier	1	0	Female neutered	No	Sarcoma, high-grade, submucosa and bone of maxilla.
3138	Border Collie	Border Collie	Border Collie	10	10	Female neutered	No	Megakaryocyte hyperplasia, mild with erythroid hypoplasia, moderate, bone marrow.
3139	Crossbreed	Crossbreed	Crossbreed	8	6	Female	No	Dermatitis and furunculosis, pyogranulomatous, chronic, diffuse, severe with intralesional foreign material, interstitial skin.
3140	Lhasa Apso	Lhasa Apso	Lhasa Apso	12	8	Female	No	Mast cell tumour, high-grade, skin and subcutis of left hindlimb.
3144	Jack Russell Terrier	Jack Russell Terrier	Jack Russell Terrier	7	0	Female neutered	No	Poorly differentiated neoplasm, mass on tail.
3146	Doberman	Doberman	Doberman	7	10	Female entire	No	Mastitis, lymphocytic and plasmacytic, chronic, diffuse, moderate, with fibrosis and ductular ectasia, moderate to marked, mammary tissue.
3147	Newfoundland	Newfoundland	Newfoundland	4	7	Female	No	Chondroma, periosteal, proximal humerus.
3148	Clumber Spaniel	Clumber Spaniel	Other Purebred	7	0	Female neutered	No	No significant lesions, stomach and duodenum.
3150	German Shepherd Dog	German Shepherd Dog	German Shepherd Dog	9	3	Female neutered	No	Hepatoid gland adenoma, perianal skin.
3151	Crossbreed	Crossbreed	Crossbreed	9	3	Female neutered	No	Colitis and typhlitis, plasmacytic and lymphocytic, chronic, diffuse, moderate, colon and caecum. No significant lesions, ileum.
3158	Doberman	Doberman	Doberman	2	6	Female	No	Rhinitis, neutrophilic and exudative, marked with fungal hyphal colonisation, severe, nasal exudate.
3159	Golden Retriever	Golden Retriever	Golden Retriever	8	10	Female	Yes	1. Complex mammary adenoma, mammary gland. 2. Mixed mammary tumour, mammary gland.
3160	Staffordshire Bull Terrier X	Crossbreed	Crossbreed	1	5	Female	No	Linear epidermal hamartoma, skin of left hindlimb.
3161	Crossbreed	Crossbreed	Crossbreed	11	0	Female entire	Yes	Mixed mammary tumour, with osteosarcoma, mammary gland.
3170	Staffordshire Bull Terrier	Staffordshire Bull Terrier	Staffordshire Bull Terrier	9	0	Female neutered	No	Rhabdomyoma, tongue.
3172	Labrador Retriever	Labrador Retriever	Labrador Retriever	10	3	Female	No	Histiocytoma, skin of lower left lip.
3176	Crossbreed	Crossbreed	Crossbreed	7	6	Female	No	Paranychia, plasmacytic and histiocytic, chronic, locally extensive, moderate, digit.
3178	Crossbreed	Crossbreed	Crossbreed	11	4	Female neutered	No	A. Gastritis, lymphocytic and plasmacytic, chronic, diffuse, moderate, stomach. B. No significant lesions, duodenum.
3181	Cavalier King Charles Spaniel	Cavalier King Charles Spaniel	Cavalier King Charles Spaniel	10	0	Female	No	Acanthomatous ameloblastoma, keratinizing, maxilla.
3183	American Bulldog	American Bulldog	American Bulldog	6	2	Female neutered	Yes	Infundibular keratinising acanthoma, skin of dorsum, right chest, jowl and head. Mixed mammary tumour, right mammary gland. Simple adenoma, left mammary gland.
3186	Whippet	Whippet	Whippet	10	0	Female	No	Soft tissue sarcoma, low grade, subcutis of lumbar region.
3187	Cavalier King Charles Spaniel	Cavalier King Charles Spaniel	Cavalier King Charles Spaniel	3	7	Female neutered	No	Enteritis, lymphocytic, chronic, multifocal, mild to moderate with lacteal dilation, multifocal, mild, duodenum. Gastritis, lymphocytic, chronic, multifocal, moderate, stomach.
3188	Crossbreed	Crossbreed	Crossbreed	10	0	Female neutered	No	1. No significant lesions, duodenum. 2. Gastritis, lymphocytic, chronic, focal, moderate, duodenum. 3. No significant lesions, colon. 4. No significant lesions, ileum. 5. Cystitis, lymphocytic and plasmacytic, minimal, bladder.
3193	Dalmatian	Dalmatian	Dalmatian	7	0	Female	No	Round cell tumour, poorly differentiated, subcutaneous tissues of right thorax.
3194	Cocker Spaniel	Cocker Spaniel (Unspecified/Other)	Cocker Spaniel (Unspecified/Other)	9	0	Female neutered	No	Lymphoma, epitheliotropic T-cell, oral mucosa of right upper lip.
3195	German Shepherd Dog	German Shepherd Dog	German Shepherd Dog	11	0	Female neutered	No	Hepatitis, neutrophilic, lymphocytic and plasmacytic, chronic, portal, interface, diffuse, marked with hepatocyte apoptosis and necrosis, multifocal, moderate and hepatocyte hyperplasia, moderate, liver.
3199	Golden Retriever	Golden Retriever	Golden Retriever	13	6	Female neutered	No	Leiomyoma, perineal/rectal mass.
3202	Labrador Retriever	Labrador Retriever	Labrador Retriever	9	4	Female neutered	No	Lipoma, subcutis of chest.
3205	Springer Spaniel	Springer Spaniel (Unspecified/Other)	Springer Spaniel (Unspecified/Other)	13	3	Female neutered	No	Histiocytoma, skin.
3208	Jack Russell Terrier	Jack Russell Terrier	Jack Russell Terrier	5	11	Female	No	Regressing histiocytoma with T-cell infiltration, severe, skin of upper left lip.
3209	Whippet	Whippet	Whippet	8	9	Female	No	1. Gastritis, lymphocytic and plasmacytic, chronic, diffuse, mild, stomach. 2. Enteritis, lymphocytic and plasmacytic, chronic, diffuse, mild with enteritis, neutrophilic, acute, multifocal, mild, duodenum.
3211	spaniel	Spaniel (Unspecified/Other)	Spaniel (Unspecified/Other)	12	11	Female	No	Acrochordon, with ulceration, chronic, local extensive, severe and dermatitis, neutrophilic, chronic, segmental, severe, skin of left elbow.
3213	Collie	Collie (Unspecified/Other)	Collie (Unspecified/Other)	11	11	Female	No	Carcinoma, left kidney.
3215	Shih Tzu	Shih Tzu	Shih Tzu	11	11	Female neutered	No	Periodontitis, plasmacytic, chronic, locally extensive, severe; with osteomyelitis, neutrophilic and granulomatous, chronic, locally extensive, severe with bony resorption, marked, mandible.
3218	Labrador Retriever	Labrador Retriever	Labrador Retriever	6	0	Female neutered	No	Spindle cell tumour (Malignant peripheral nerve sheath tumour) - subcutis
3219	Samoyed	Samoyed	Samoyed	7	6	Female neutered	No	Consistent with melanoma, retina, eye.
3221	Dachshund	Dachshund (Unspecified/Other)	Dachshund (Unspecified/Other)	11	0	Female	Yes	Complex adenoma, right caudal mammary gland and left cranial mammary gland. Mixed mammary tumour, right cranial mammary gland.
3222	Staffordshire Bull Terrier	Staffordshire Bull Terrier	Staffordshire Bull Terrier	4	2	Female	No	1. Mast cell tumour, histologically intermediate grade, immunohistochemically low grade, skin (section A) 2. Mast cell tumour, histologically intermediate grade, immunohistochemically low grade, skin (section B)
3226	German Shorthaired Pointer	German Pointer (Unspecified/Other)	German Pointer (Unspecified/Other)	0	4	Female	No	1. Lymphangitits, pyogranulomatous, chronic, multifocal, marked, with follicular hyperplasia, marked, mesenteric lymph node; leading to lymphangiectasia, moderate, small intestine. 2. Cloudy swelling, diffuse, severe, liver. 3. Mesthelial hyperplasia and hypertrophy, diffuse, marked with serositis, neutrophilic and plasmacytic, diffuse, mild to moderate, mediastinum. 4. Oedema and atelctasis, mil…
3231	Border Terrier	Border Terrier	Border Terrier	3	3	Female	No	Trichoblastoma, skin of left cheek.
3235	Crossbreed	Crossbreed	Crossbreed	11	0	Female neutered	Yes	A. Complex adenoma, with hyperplasia, moderate and mastitis, plasmacytic and lymphocytic, chronic, multifocal, moderate right mammary glands. B. Sinus histiocytosis and haemosiderosis, moderate, lymph node of left caudal mammary gland. C. Mixed mammary tumour, left cranial mammary gland. D. Mixed mammary tumour, multiple, left 2nd most caudal mammary gland.
3238	Crossbreed	Crossbreed	Crossbreed	12	8	Female	Yes	Complex adenoma, mammary gland. Lipoma, mammary gland.
3249	Pug	Pug	Pug	2	0	Female	No	Sialoadenitis, lymphocytic and plasmacytic, multifocal, chronic, minimal to mild, left submandibular salivary gland.
3255	Yorkshire Terrier	Yorkshire Terrier	Yorkshire Terrier	6	6	Female	Yes	Complex mammary adenoma, left caudal mammary gland.
3258	Golden Retriever	Golden Retriever	Golden Retriever	8	4	Female neutered	No	Rhinitis, lymphocytic, plasmacytic and neutrophilic, chronic, diffuse, moderate with neutrophil-rich exudate, marked, nasal mucosa.
3259	Rhodesian Ridgeback	Rhodesian Ridgeback	Rhodesian Ridgeback	6	4	Female	No	A. Anal sacculitis, lymphocytic and plasmacytic, chronic, diffuse, severe with ulceration, multisegmental, marked, left anal sac. B. Anal sacculitis, lymphocytic and plasmacytic, chronic, diffuse, mild, right anal sac.
3260	Crossbreed	Crossbreed	Crossbreed	12	9	Female neutered	No	Sebaceous gland adenoma, skin and subcutis of right ventral foreleg.
3271	Chihuahua	Chihuahua	Chihuahua	11	8	Female neutered	No	Consistent with necrotic low-grade soft tissue sarcoma, subcutaneous tissues of left shoulder.
3272	Boxer	Boxer	Boxer	Not recorded	Not recorded	Female neutered	No	Mast cell tumour, high-grade, skin and subcutis of left stifle with metastasis, left popliteal lymph node.
3278	Labrador Retriever	Labrador Retriever	Labrador Retriever	5	9	Female entire	No	Mast cell tumour, intermediate grade skin and subcutis.
3279	English Springer Spaniel	Springer Spaniel (Unspecified/Other)	Springer Spaniel (Unspecified/Other)	16	1	Female neutered	No	Dysplasia, high-grade, descending colon and rectum.
3282	Flat-Coated Retriever	Flat-Coated Retriever	Flat-Coated Retriever	11	0	Female neutered	No	Thrombosis, chronic, multifocal, marked with infarction, multifocal, marked, spleen. Nodular lymphoid hyperplasia, focal, marked, spleen.
3287	Staffordshire Bull Terrier	Staffordshire Bull Terrier	Staffordshire Bull Terrier	6	0	Female neutered	No	Mast cell tumour, histologically intermediate grade, immunohistochemically high grade, skin.
3292	Golden Retriever	Golden Retriever	Golden Retriever	13	0	Female neutered	No	Leiomyoma, pararectal tissue.
3293	Labrador Retriever	Labrador Retriever	Labrador Retriever	6	0	Female neutered	No	Chondrosarcoma, low grade, proximal tibia.
3296	Crossbreed	Crossbreed	Crossbreed	2	0	Female neutered	No	No significant lesions, stomach.
3299	Golden Retriever	Golden Retriever	Golden Retriever	4	0	Female	No	Mast cell tumour, intermediate grade, skin and subcutis.
3302	Crossbreed	Crossbreed	Crossbreed	10	7	Female neutered	No	Consistent with lipoma, mass adjacent to biceps muscle sheath.
3308	Irish Setter	Irish Setter	Irish Setter	8	10	Female neutered	No	Sarcoma, poorly differentiated, spinal canal.
3309	Border Terrier	Border Terrier	Border Terrier	7	4	Female neutered	Yes	A. Infundibular keratinizing acanthoma, skin of dorsal cervical region. B. Mixed mammary tumour, mammary gland.
3313	Labrador Retriever	Labrador Retriever	Labrador Retriever	3	0	Female	No	Mast cell tumour, histologically low grade, immunohistochemically low grade, skin.
3315	Boxer	Boxer	Boxer	8	0	Female	No	Mast cell tumour, histologically intermediate grade, immunohistochemically low grade, skin. Round cell neoplasia - skin (see further comment and addendum)
3320	Labrador Retriever	Labrador Retriever	Labrador Retriever	9	6	Female neutered	No	Haemangioma, cavernous, skin of dorsal head.
3324	German Shepherd Dog	German Shepherd Dog	German Shepherd Dog	7	0	Female	No	Dermatitis, neutrophilic and plasmacytic, chronic, diffuse, severe, nasal planum.
3325	Cocker Spaniel	Cocker Spaniel (Unspecified/Other)	Cocker Spaniel (Unspecified/Other)	8	0	Female	No	Anal sacculitis and anusitis, plasmacytic and lymphocytic, chronic, diffuse, moderate to marked, left and right anal sac.
3326	Staffordshire Bull Terrier	Staffordshire Bull Terrier	Staffordshire Bull Terrier	1	6	Female	No	Dermatitis, mastocytic, chronic, diffuse, mild-to-moderate, haired skin.
3331	Chow Chow	Chow Chow	Other Purebred	8	5	Female	No	Meibomian gland adenoma, eyelid
3341	Crossbreed	Crossbreed	Crossbreed	9	0	Female	Yes	A. Carcinoma, left mammary gland 4 B. Mast cell tumour, intermediate grade, skin of left flank
3342	Irish Water Spaniel	Tibetan Spaniel	Other Purebred	9	7	Female neutered	No	Follicular hyperkeratosis and dilation, moderate with follicular dysplasia, multifocal, mild, skin.
3343	Labrador Retriever	Labrador Retriever	Labrador Retriever	12	0	Female neutered	Yes	A. Carcinoma, high grade, mammary skin. B. Hyperplasia, locally extensive with nodular sebaceous hyperplasia, locally extensive, marked, skin of right stifle.
3344	Dachshund	Dachshund (Unspecified/Other)	Dachshund (Unspecified/Other)	7	0	Female	Yes	Mixed mammary tumour, mammary gland.
3346	Toy Poodle	Toy Poodle	Toy Poodle	11	6	Female	Yes	Complex mammary adenoma, mammary mass.
3348	Crossbreed	Crossbreed	Crossbreed	14	4	Female neutered	No	Epithelial hyperplasia, segmental, marked, oral (labial) mucosa. Round cell tumour, oral (labial) mucosa.
3349	Doberman	Doberman	Doberman	5	0	Female neutered	No	Reactive new bone formation, locally extensive, distal left femur.
3350	Jack Russell Terrier	Jack Russell Terrier	Jack Russell Terrier	8	0	Female	No	No significant lesions, submandibular salivary gland.
3352	Boxer	Boxer	Boxer	6	0	Female	No	Mast cell tumour, intermediate grade, skin.
3353	Retriever	Retriever (Unspecified/Other)	Retriever (Unspecified/Other)	11	0	Female neutered	No	1. Consistent with acute haemorrhage or blood-filled sinusoids, liver. 2. Hepatitis, portal and periacinar, chronic, multifocal, mild with cloudy swelling, midzonal, moderate and hepatocyte hyperplasia, multifocal, mild, liver. 3. No significant lesions, pancreas.
3362	Collie X	Crossbreed	Crossbreed	8	10	Female neutered	No	Acanthomatous ameloblastoma, lower right mandible.
3364	Siberian Husky	Husky (Unspecified/Other)	Husky (Unspecified/Other)	0	9	Female	No	No significant lesions, stomach and duodenum. Enteritis, neutrophilic, acute, minimal, ileum. Colitis, neutrophilic, chronic, diffuse, mild, colon.
3367	Flat-Coated Retriever	Flat-Coated Retriever	Flat-Coated Retriever	8	0	Female entire	No	Glossitis, ulcerative, chronic, multifocal, moderate with granulation tissue formation and fibrosis, multifocal to extensive, moderate to marked, ventral tongue.
3368	Border Collie	Border Collie	Border Collie	5	9	Female entire	No	Fibroplasia and fibrosis, suspected - left maxilla
3371	Border Collie	Border Collie	Border Collie	9	0	Female neutered	No	Mast cell tumour - intermediate grade (grade II) - skin
3372	Labrador Retriever	Labrador Retriever	Labrador Retriever	4	7	Female neutered	No	Mast cell tumour, intermediate grade, skin of right dorsal head.
3375	Pug	Pug	Pug	7	0	Female neutered	No	Mast cell tumour, low grade, multiple, skin of cranial, middle and caudal thorax and inguinal region. Mast cell tumour - low grade - skin of left thorax
3378	Jack Russell Terrier	Jack Russell Terrier	Jack Russell Terrier	4	0	Female neutered	No	Sebaceous hyperplasia, dorsum - complete removal
3383	Collie X	Crossbreed	Crossbreed	13	0	Female neutered	No	1. Alimentary adenocarcinoma - jejunum 2. Mild to moderate, diffuse, lymphoplasmacytic and eosinophilic enteritis
3389	Crossbreed	Crossbreed	Crossbreed	14	0	Female neutered	No	Ocular melanoma - left eye
3393	Schnauzer	Schnauzer (Unspecified/Other)	Schnauzer (Unspecified/Other)	8	0	Female neutered	No	Reactive lymphoid hyperplasia with drainage reaction - left popliteal lymph node
3395	German Shepherd Dog	German Shepherd Dog	German Shepherd Dog	3	0	Female	No	Moderate fibroplasia and haemosiderosis - hip synovial tissue
3396	Lurcher	Lurcher	Lurcher	11	9	Female neutered	No	1. Epitheliotropic T-cell lymphoma - buccal mucosa and right lower lip 2. Moderate diffuse mucosal hyperplasia - left upper gingiva
3398	Labrador Retriever	Labrador Retriever	Labrador Retriever	7	0	Female neutered	No	Mast cell tumour -intermediate grade (grade II) - left lateral thigh - complete excision
3407	Crossbreed	Crossbreed	Crossbreed	9	0	Female neutered	No	Hepatic nodular hyperplasia, probable, with hepatocellular swelling and clearing
3410	Jack Russell Terrier	Jack Russell Terrier	Jack Russell Terrier	11	10	Female neutered	No	Moderate, diffuse, chronic, lymphoplasmacytic and hyperplastic nasal dermatitis - left side of nose
3411	English Springer Spaniel	Springer Spaniel (Unspecified/Other)	Springer Spaniel (Unspecified/Other)	3	6	Female	No	Rectal polyp - rectum
3413	Doberman X Rottweiler	Crossbreed	Crossbreed	7	9	Female	No	Atrophic dermatosis - flank
3418	Border Terrier	Border Terrier	Border Terrier	3	0	Female neutered	No	1. Minimal diffuse chronic superficial gastritis - fundus/cardia 2. Within normal limits - antrum 3. Moderate diffuse lymphoplasmacytic enteritis
3426	Border Terrier	Border Terrier	Border Terrier	0	7	Female neutered	No	Moderate to marked, diffuse, chronic active suppurative rhinitis - nasal cavity
3427	Labrador Retriever	Labrador Retriever	Labrador Retriever	6	3	Female neutered	No	Myxoid spindle cell proliferation with cyst formation (possible ganglion) - right hock
3428	Crossbreed	Crossbreed	Crossbreed	11	7	Female neutered	No	Perianal (hepatoid) adenoma with haemorrhage- perianal region
3429	West Highland White Terrier	West Highland White Terrier	West Highland White Terrier	11	0	Female neutered	No	Haemangioma - skin, caudal abdomen - complete excision
3432	Retriever	Retriever (Unspecified/Other)	Retriever (Unspecified/Other)	11	0	Female neutered	No	Round cell neoplasia (probable grade III mast cell tumour)
3434	Scottie	Scottish Terrier	Scottish Terrier	8	0	Female neutered	No	Cutaneous plasma cell tumour - left fore
3435	Lurcher	Lurcher	Lurcher	10	0	Female neutered	No	Transitional cell carcinoma with lymphatic invasion - urinary bladder and ureter wall
3438	Bernese Mountain Dog	Mountain Dog (Unspecified/Other)	Mountain Dog (Unspecified/Other)	8	0	Female	No	Mast tell tumour-intermediate grade (grade II) - skin, stifle
3442	Irish Wolfhound	Wolfhound (Unspecified/Other)	Other Purebred	3	0	Female	No	Moderate, multifocal, chronic active gastritis - stomach
3443	Dachshund	Dachshund (Unspecified/Other)	Dachshund (Unspecified/Other)	9	0	Female	No	Severe, diffuse suppurative endophthalmitis with intralesional bacterial colonies
3444	Golden Retriever	Golden Retriever	Golden Retriever	Not recorded	Not recorded	Female neutered	No	Mast cell tumour, histologically intermediate grade, immunohistochemically low grade, skin.
3449	English Setter	English Setter	English Setter	11	0	Female neutered	No	1. Hepatocellular carcinoma with necrosis, haemorrhage and fibrosis - liver 2. Marked diffuse hepatocellular swelling and clearing, with bile duct hyperplasia, bile stasis, lobular atrophy and parenchymal collapse
3451	Shar Pei X	Crossbreed	Crossbreed	Not recorded	Not recorded	Female	No	Severe, diffuse, chronic active, hyperplastic otitis externa with granulation tissue
3454	Labrador Retriever	Labrador Retriever	Labrador Retriever	11	0	Female neutered	Yes	Mammary carcinoma with necrosis and haemorrhage - MG4/5
3457	Crossbreed	Crossbreed	Crossbreed	8	0	Female	No	Mild focal dermal fibrosis with mild to moderate perivascular lymphoplasmacytic dermatitis - site unspecified
3459	Staffordshire Bull Terrier	Staffordshire Bull Terrier	Staffordshire Bull Terrier	10	0	Female	No	Mast cell tumour - intermediate grade (grade II) - incomplete excision - right hind
3461	Cairn Terrier	Cairn Terrier	Cairn Terrier	7	0	Female neutered	No	Lymphoma, T-zone, lymph node.
3467	Rottweiler	Rottweiler	Rottweiler	1	0	Female	No	Minimal focal lymphocytic gastritis - stomach Moderate diffuse lymphoplasmacytic enteritis - duodenum, jejunum Mild diffuse lymphoplasmacytic and eosinophilic enteritis - ileum Reactive lymphoid hyperplasia- lymph node Mild neutrophilic cholangitis - liver
3468	Jack Russell Terrier	Jack Russell Terrier	Jack Russell Terrier	2	0	Female	No	Mast cell tumour, histologically intermediate grade, immunohistochemically high grade, skin.
3469	Labrador Retriever	Labrador Retriever	Labrador Retriever	8	0	Female entire	No	Mast cell tumour, histologically intermediate grade, immunhistochemically high grade, skin and subcutis of caudal left thorax.
3472	Samoyed	Samoyed	Samoyed	8	0	Female neutered	No	Fibromatous epulis - ossifying subtype - right lower premolar area
3479	Golden Retriever	Golden Retriever	Golden Retriever	7	3	Female neutered	No	1. Mast cell tumour - histologically intermediate grade (grade II), immunohistochemically low grade, lip 2. Mild reactive lymphoid hyperplasia and drainage reaction - submandibular lymph node
3483	Cavalier King Charles Spaniel	Cavalier King Charles Spaniel	Cavalier King Charles Spaniel	11	0	Female neutered	No	Suspected resolving haematoma/seroma - site unspecified
3489	Beagle	Beagle (Unspecified/Other)	Beagle (Unspecified/Other)	7	0	Female neutered	No	Hyperplasia, segmental, moderate to marked, with gastritis, lymphocytic, plasmacytic and neutrophilic, chronic, locally extensive, moderate, pylorus.
3495	Labrador Retriever	Labrador Retriever	Labrador Retriever	3	5	Female neutered	No	Mast cell tumour, intermediate grade, subcutaneous tissues.
3496	Labrador Retriever	Labrador Retriever	Labrador Retriever	9	11	Female neutered	No	Consistent with pawpad keratoma, pad.
3497	Labrador Retriever	Labrador Retriever	Labrador Retriever	8	2	Female	No	Meibomian gland adenoma, right upper eyelid.
3498	Border Terrier	Border Terrier	Border Terrier	3	4	Female neutered	No	Anal sacculitis, neutrophilic, lymphocytic and plasmacytic, chronic, diffuse, moderate to marked, anal sac.
3508	Boxer	Boxer	Boxer	8	0	Female neutered	No	Mast cell tumour, histologically intermediate grade, immunohistochemically low grade, skin of caudal left thigh and skin of right shoulder.
3510	Crossbreed	Crossbreed	Crossbreed	11	8	Female	No	1. Epitheliotropic T-cell lymphoma, skin of chin, right lower flank, left lower flank, inguinal region. 2. Dermatitis, lymphocytic, plasmacytic, and neutrophilic, chronic, moderate, skin of lateral hind limb.
3516	West Highland White Terrier	West Highland White Terrier	West Highland White Terrier	7	2	Female neutered	No	No significant lesions, stomach and colon. Enteritis, neutrophilic, chronic, segmental, mild, duodenum.
3519	Cocker Spaniel	Cocker Spaniel (Unspecified/Other)	Cocker Spaniel (Unspecified/Other)	11	0	Female neutered	No	Hepatitis, neutrophilic, chronic, diffuse, moderate to marked with hepatocellular parenchymal loss and nodular regeneration, marked; with bridging fibrosis, diffuse, moderate, liver.
3522	Labrador Retriever	Labrador Retriever	Labrador Retriever	12	9	Female neutered	No	Sinus tract formation, locally extensive, marked with cellulitis, neutrophilic, plasmacytic and lymphocytic, chronic, diffuse, marked and granulation tissue formation, diffuse, marked, subcutaneous tissues of right perianal region.
3525	Border Collie	Border Collie	Border Collie	5	0	Female neutered	No	Rhinitis, lymphocytic, plasmacytic and neutrophilic, chronic, diffuse, moderate, left and right nasal cavities.
3526	Golden Retriever	Golden Retriever	Golden Retriever	6	5	Female	No	Fibromatous epulis of periodontal ligment origin, gingiva.
3527	Crossbreed	Crossbreed	Crossbreed	10	0	Female neutered	No	A. Gastritis, lymphocytic and plasmacytic, chronic, diffuse, moderate to marked, stomach. B. No significant lesions, duodenum.
3532	Labrador Retriever	Labrador Retriever	Labrador Retriever	1	2	Female entire	No	Dermatitis, eosinophilic and mastocytic, chronic, diffuse, moderate with intra-corneal pustule formation, multifocal, mild-to-moderate, skin.
3534	Yorkshire Terrier	Yorkshire Terrier	Yorkshire Terrier	12	0	Female neutered	Yes	Complex adenoma, caudal right mammary gland. Mixed mammary tumour, cranial right mammary gland.
3538	Flat-Coated Retriever	Flat-Coated Retriever	Flat-Coated Retriever	Not recorded	Not recorded	Female	No	Bronchitis, neutrophilic, lymphocytic and plasmacytic, chronic, diffuse, moderate to marked, bronchus.
3539	Husky	Husky (Unspecified/Other)	Husky (Unspecified/Other)	10	0	Female entire	No	Soft tissue sarcoma, low grade, subcutaneous tissues of left flank.
3542	Jack Russell Terrier	Jack Russell Terrier	Jack Russell Terrier	3	0	Female neutered	No	1. Enteritis, ulcerative, acute, focal, small intestine. 2. Necrosis, peracute, moderate, peripancreatic adipose tissue. 3. Lymphoid hyperplasia, moderate, colon. 4. Lymphoid hyperplasia, mild, spleen. 5. Congestion and oedema, acute, diffuse, moderate, lung.
3543	Jack Russell Terrier	Jack Russell Terrier	Jack Russell Terrier	10	4	Female entire	Yes	Mixed mammary tumour, left mammary gland. Sarcoma, left mammary gland. Complex adenoma, right 2nd mammary gland and mammary tissue between right mammary gland 3-4.
3545	Crossbreed	Crossbreed	Crossbreed	9	0	Female neutered	No	Fibroadnexal hamartoma, skin of left hind limb
3547	Flat-Coated Retriever	Flat-Coated Retriever	Flat-Coated Retriever	3	8	Female	No	Histiocytoma, regressing, haired skin.
3550	Jack Russell Terrier	Jack Russell Terrier	Jack Russell Terrier	8	0	Female neutered	No	Consistent with paw pad keratoma, toe pad.
3552	Labrador Retriever	Labrador Retriever	Labrador Retriever	10	0	Female neutered	No	Mast cell tumour, histologically intermediate grade, immunohistochemically low grade, skin of back.
3553	Poodle	Poodle (Unspecified/Other)	Poodle (Unspecified/Other)	11	0	Female neutered	Yes	Carcinoma, caudal left mammary gland. No significant lesions, lymph node.
3555	Crossbreed	Crossbreed	Crossbreed	11	0	Female neutered	No	Neuroendocrine tumour, thyroid gland.
3559	Bull Mastiff	Mastiff (Unspecified/Other)	Mastiff (Unspecified/Other)	5	4	Female neutered	No	Melanocytoma, skin of midline of head and adjacent right ear. Otitis externa, neutrophilic, subacute, mild, horizontal ear canal.
3563	Labrador Retriever	Labrador Retriever	Labrador Retriever	10	0	Female neutered	No	A. Mast cell tumour, intermediate grade, skin of mid thigh. B,C & D. Nodular sebaceous hyperplasia, mild to moderate, skin adjacent to mid thigh, lateral stifle and right side of face.
3564	Polish Lowland Sheepdog	Shepherd Dog (Unspecified/Other)	Shepherd Dog (Unspecified/Other)	9	0	Female neutered	No	1. Papilloma, with intranuclear inclusion bodies, skin of left fore foot. 2. Follicular cyst, skin of lateral foot.
3565	Bearded Collie	Bearded Collie	Bearded Collie	10	8	Female neutered	Yes	Carcinoma, complex, mammary gland.
3570	Labrador Retriever	Labrador Retriever	Labrador Retriever	12	0	Female neutered	No	Thrombosis, infarction and haemorrhage, multifocal to extensive, acute, marked; with extramedullary haematopoiesis, chronic, moderate to marked, spleen.
3573	Crossbreed	Crossbreed	Crossbreed	12	5	Female neutered	No	Haemangiosarcoma; with thrombosis, multifocal, moderate, spleen.
3579	Labrador Retriever	Labrador Retriever	Labrador Retriever	10	0	Female neutered	No	Consistent with multiple regressing histiocytomas, skin of elbow.
3580	Irish Setter	Irish Setter	Irish Setter	10	0	Female	No	Focal fibrous hyperplasia, locally extensive with osseous metaplasia, locally extensive, moderate, with gingivitis, lymphocytic and plasmacytic, chronic, diffuse, mild, gingiva.
3584	Border Collie	Border Collie	Border Collie	12	9	Female	No	Follicular cysts, multiple, marked, right and left ovary. Cystic endometrial hyperplasia, mild, uterus.
3589	Golden Retriever	Golden Retriever	Golden Retriever	4	0	Female neutered	No	Thymoma, mediastinum
3591	Flat-Coated Retriever	Flat-Coated Retriever	Flat-Coated Retriever	8	6	Female	No	A. Arthritis, lymphocytic and plasmacytic, chronic, diffuse, moderate to marked with cellulitis, lymphocytic and plasmacytic, chronic, locally extensive, moderate, with myxoid degeneration, locally extensive, 4th digit, right forelimb. B. Sinus haemosiderosis, moderate, right prescapular lymph node.
3592	Crossbreed	Crossbreed	Crossbreed	1	0	Female neutered	No	Follicullitis and furunculosis, pyogranulomatous, chronic, marked with intrafollicular dermatophyte organisms, skin of right flank and right abdomen.
3593	Cavalier King Charles Spaniel	Cavalier King Charles Spaniel	Cavalier King Charles Spaniel	6	6	Female	No	Leiomyoma, vagina.
3594	Jack Russell Terrier	Jack Russell Terrier	Jack Russell Terrier	1	4	Female neutered	No	Histiocytoma, multiple, regressing, skin of ventral abdomen and right thorax.
3596	Beagle	Beagle (Unspecified/Other)	Beagle (Unspecified/Other)	5	8	Female neutered	No	Infundibular keratinizing acanthoma, skin of distal tail.
3602	Labrador Retriever	Labrador Retriever	Labrador Retriever	7	6	Female neutered	No	Sebaceous epithelioma, multiple, skin.
3603	Doberman	Doberman	Doberman	6	0	Female neutered	No	Histiocytoma, regressing, skin of left foreleg.
3604	Shih Tzu	Shih Tzu	Shih Tzu	10	0	Female neutered	No	1.&3. Nodular sebaceous hyperplasia, skin. 2. Follicular cyst, skin.
3611	Labrador Retriever	Labrador Retriever	Labrador Retriever	12	1	Female neutered	Yes	A. Carcinoma, with lymphatic invasion, diffuse, severe, right mammary gland. B. Fibrosis, multifocal, mild, left cranial mammary gland. C. Complex adenoma, left caudal mammary gland.
3618	Cocker Spaniel	Cocker Spaniel (Unspecified/Other)	Cocker Spaniel (Unspecified/Other)	10	1	Female neutered	Yes	Mixed mammary tumour, right mammary gland 1.
3621	Staffordshire Bull Terrier	Staffordshire Bull Terrier	Staffordshire Bull Terrier	6	0	Female neutered	No	No significant lesions, stomach. Enteritis, neutrophilic, chronic, diffuse, moderate, with crypt necrosis, multifocal, mild, duodenum.
3623	Crossbreed	Crossbreed	Crossbreed	8	0	Female neutered	No	No significant lesions, skeletal muscle adjacent to right stifle.
3628	Boxer	Boxer	Boxer	9	3	Female	No	Soft tissue sarcoma, low grade, skin and subcutis of left elbow.
3629	Labrador Retriever	Labrador Retriever	Labrador Retriever	11	0	Female neutered	No	Soft tissue sarcoma, high-grade, spleen, with metastasis, liver.
3634	Labrador Retriever	Labrador Retriever	Labrador Retriever	13	3	Female neutered	No	Iridociliary adenoma, eye.
3636	Cocker Spaniel	Cocker Spaniel (Unspecified/Other)	Cocker Spaniel (Unspecified/Other)	8	3	Female entire	Yes	Mixed mammary tumour, mammary gland.
3639	Field Spaniel	Spaniel (Unspecified/Other)	Spaniel (Unspecified/Other)	1	8	Female	No	Pleuropneumonia, neutrophilic, chronic, diffuse, severe, with sinus tract formation, locally extensive, left cranial and caudal lung lobes.
3643	Crossbreed	Crossbreed	Crossbreed	10	0	Female neutered	No	Carcinoma, signet-ring variant, stomach.
3644	Border Collie	Border Collie	Border Collie	12	0	Female neutered	No	Transitional cell carcinoma, urethra.
3649	Cocker Spaniel	Cocker Spaniel (Unspecified/Other)	Cocker Spaniel (Unspecified/Other)	7	7	Female neutered	Yes	Complex mammary adenoma, mammary skin.
3650	Jack Russell Terrier	Jack Russell Terrier	Jack Russell Terrier	6	0	Female entire	Yes	Complex carcinoma, mammary gland.
3651	Samoyed	Samoyed	Samoyed	8	0	Female	No	Infundibular keratanizing acanthoma, mammary skin.
3653	Boxer	Boxer	Boxer	9	0	Female neutered	No	Infundibular keratinizing acanthoma, skin.
3655	Crossbreed	Crossbreed	Crossbreed	11	2	Female neutered	Yes	1. Complex carcinoma, right 2nd mammary gland and left 4th and 5th mammary gland. 2. Complex adenoma, ductular, left second mammary gland and right 2nd mammary gland.
3659	Bichon Frise	Bichon (Unspecified/Other)	Bichon (Unspecified/Other)	10	0	Female neutered	No	Soft tissue sarcoma, low grade, subcutis of left stifle region.
3660	Labrador Retriever	Labrador Retriever	Labrador Retriever	9	2	Female entire	No	Mast cell tumour, histiologically intermediate grade, immunohistochemically low grade, skin of ventral abdomen.
3664	West Highland White Terrier	West Highland White Terrier	West Highland White Terrier	8	0	Female neutered	No	Hepatocellular carcinoma, with extramedullary haematopoiesis, marked, liver.
3665	Cocker Spaniel	Cocker Spaniel (Unspecified/Other)	Cocker Spaniel (Unspecified/Other)	7	10	Female	No	Fibrolipoma, with cartilaginous metaplasia, multifocal, skin.
3667	Cocker Spaniel	Cocker Spaniel (Unspecified/Other)	Cocker Spaniel (Unspecified/Other)	11	0	Female	No	Dermatitis, ulcerative, neutrophilic, chronic, locally extensive, severe, skin of foot.
3669	Golden Retriever	Golden Retriever	Golden Retriever	8	0	Female neutered	No	Mast cell tumour, metastatic, mesenteric lymph node.
3671	Golden Retriever	Golden Retriever	Golden Retriever	8	6	Female neutered	No	Mast cell tumour, metastatic, left popliteal lymph node.
3675	Rottweiler	Rottweiler	Rottweiler	2	7	Female neutered	No	Histiocytoma, skin of right upper lip.
3676	Bichon Frise	Bichon (Unspecified/Other)	Bichon (Unspecified/Other)	7	0	Female neutered	No	Follicular cyst, with rupture; leading to dermatitis and cellulitis, pyogranulomatous, chronic, locally extensive, moderate, skin of neck.
3677	German Shepherd Dog	German Shepherd Dog	German Shepherd Dog	8	9	Female	Yes	Lobular hyperplasia, diffuse, marked; with mixed mammary tumour, with osseous metaplasia, diffuse, marked, right 4th mammary gland
3679	Crossbreed	Crossbreed	Crossbreed	11	7	Female	No	Soft tissue sarcoma, low grade, subcutaneous tissues of right thigh
3680	Labrador Retriever	Labrador Retriever	Labrador Retriever	11	1	Female neutered	No	Sebaceous epithelioma, skin of right pinna.
3682	Labrador Retriever	Labrador Retriever	Labrador Retriever	8	0	Female neutered	No	Gastritis, lymphocytic and plasmacytic, chronic, diffuse, marked, stomach. Colitis, lymphocytic and plasmacytic, chronic, diffuse, marked, colon. Intraepithelial lymphocyte accumulation, marked, duodenum. Nodular sebaceous hyperplasia, locally extensive, with dermatitis, pyogranulomatous, chronic, locally extensive, severe, skin of muzzle.
3684	Staffordshire Bull Terrier	Staffordshire Bull Terrier	Staffordshire Bull Terrier	0	5	Female	No	Folliculitis, lymphocytic and plasmacytic, chronic, diffuse, moderate with intrafollicular Demodex colonisation, marked, skin.
3686	Bichon Frise	Bichon (Unspecified/Other)	Bichon (Unspecified/Other)	12	0	Female neutered	No	Follicular cyst, skin of ventral neck.
3688	Cocker Spaniel	Cocker Spaniel (Unspecified/Other)	Cocker Spaniel (Unspecified/Other)	10	0	Female	No	Hepatoid gland adenoma, perianal region.
3692	Jack Russell Terrier	Jack Russell Terrier	Jack Russell Terrier	12	0	Female	No	1. Mast cell tumour, intermediate grade, skin. 2. Mast cell tumour, multifocal, subcutis of skin.
3693	Crossbreed	Crossbreed	Crossbreed	13	10	Female neutered	Yes	Carcinoma, ductular, with lymphatic invasion, diffuse, severe, right mammary gland with metastasis, right lymph node.
3698	Rottweiler	Rottweiler	Rottweiler	8	0	Female neutered	No	Lipoma, right and left mammary tissue. Acrochordon, skin of ventral abdomen.
3701	English Springer Spaniel	Springer Spaniel (Unspecified/Other)	Springer Spaniel (Unspecified/Other)	7	0	Female neutered	No	Fibroadnexal hamartoma, skin of tail.
3703	Springer Spaniel	Springer Spaniel (Unspecified/Other)	Springer Spaniel (Unspecified/Other)	2	9	Female neutered	No	Bronchial and bronchiolar dysplasia, with bronchiectasis, marked, right middle lobe.
3712	Cocker Spaniel	Cocker Spaniel (Unspecified/Other)	Cocker Spaniel (Unspecified/Other)	1	0	Female	No	Lymphoid hyperplasia, marked, ileum. Ileitis, ulcerative, chronic, segmental, severe with granulation tissue formation and fibrosis, transmural, marked, ileum.
3714	Lakeland Terrier	Terrier (Unspecified/Other)	Terrier (Unspecified/Other)	11	4	Female neutered	No	Gastritis, lymphocytic and plasmacytic, chronic, diffuse, moderate, stomach.
3715	Basset Griffon Vendeen Petit	Griffon (Unspecified/Other)	Griffon (Unspecified/Other)	10	0	Female neutered	No	Soft tissue sarcoma, intermediate grade, subcutaneous tissue of right stifle.
3717	Dalmatian	Dalmatian	Dalmatian	14	0	Female	No	A. Carcinoma, transmural, with lymphatic invasion, diffuse, severe, stomach; with metastasis, perirenal lymph nodes and pancreas. B. Fibrosis, locally extensive, moderate, pancreas. C. Nephritis, interstitial, lymphocytic and plasmacytic, chronic, diffuse, marked with fibrosis and nephron loss, diffuse, marked; urolithiasis, marked; with recanalised thrombus, chronic, locally extensive, renal art…
3718	Staffordshire Bull Terrier	Staffordshire Bull Terrier	Staffordshire Bull Terrier	10	0	Female neutered	No	Rhinitis, lymphocytic and plasmacytic, chronic, diffuse, minimal to mild, nasal turbinates.
3720	Jack Russell Terrier	Jack Russell Terrier	Jack Russell Terrier	2	7	Female neutered	No	Atrophy, diffuse, mild, dermis and hair follicles, with dermatitis, mastocytic, lymphocytic and plasmacytic, multifocal, mild, haired skin.
3727	West Highland White Terrier	West Highland White Terrier	West Highland White Terrier	4	0	Female entire	No	Histiocytoma, skin of lip.
3728	German Shepherd Dog	German Shepherd Dog	German Shepherd Dog	7	11	Female neutered	No	Squamous cell carcinoma, tonsil. Sinus histiocytosis, moderate, right submandibular lymph node.
3729	Boston Terrier	Boston Terrier	Boston Terrier	3	0	Female neutered	No	Dermatitis, mastocytic and plasmacytic, chronic, diffuse, moderate with epidermal hyperplasia, diffuse, marked, haired skin.
3732	Staffordshire Bull Terrier	Staffordshire Bull Terrier	Staffordshire Bull Terrier	5	0	Female neutered	No	Mast cell tumour, intermediate grade, subcutis of neck. Acrochordon, skin of dorsal neck.
3734	Lancashire Heeler	Lancashire Heeler	Other Purebred	9	0	Female neutered	No	A. Gastritis, lymphocytic and plasmacytic, chronic, diffuse, mild, stomach. B. Enteritis, neutrophilic, chronic, multifocal, mild; with crypt dilation and necrosis, multifocal, mild and intraepithelial lymphocyte accumulation, diffuse, moderate, duodenum.
3735	Crossbreed	Crossbreed	Crossbreed	16	0	Female neutered	No	Carcinoma, nasal mucosa.
3743	Weimaraner	Weimaraner	Weimaraner	5	0	Female neutered	No	Nodular sebaceous hyperplasia, left lower eyelid.
3744	Staffordshire Bull Terrier	Staffordshire Bull Terrier	Staffordshire Bull Terrier	0	10	Female neutered	No	Hydroureter, diffuse, marked with ureteritis, lymphocytic and plasmacytic, chronic, diffuse, moderate, ureter.
3747	Greyhound	Greyhound (Unspecified/Other)	Greyhound (Unspecified/Other)	4	0	Female neutered	No	A. Regressing histiocytoma, skin of right fore limb. B. Melanocytoma, skin of lumbar region.
3749	Springer Spaniel	Springer Spaniel (Unspecified/Other)	Springer Spaniel (Unspecified/Other)	2	9	Female neutered	No	Alveolar emphysema, diffuse, moderate; with pleuritis, neutrophilic, acute, diffuse, mild-to-moderate and thrombosis, multifocal, mild, bronchial veins.
3751	Cocker Spaniel	Cocker Spaniel (Unspecified/Other)	Cocker Spaniel (Unspecified/Other)	14	0	Female	Yes	Adenoma, ductular, mammary gland.
3752	St. Bernard	St. Bernard	St. Bernard	2	0	Female	No	No significant lesions, skin of right shoulder, flank and hind limb.
3756	Crossbreed	Crossbreed	Crossbreed	7	2	Female neutered	No	Histiocytoma, skin of ventrum.
3758	Bernese Mountain Dog	Mountain Dog (Unspecified/Other)	Mountain Dog (Unspecified/Other)	7	0	Female neutered	No	A. Mast cell tumour, intermediate grade, distal margin, skin of caudal left thigh; with sinus tract formation with granulation tissue formation, diffuse, marked, subcutis of caudal left thigh. B. Mast cell tumour, metastatic, with sinus histiocytosis, moderate, popliteal lymph node. C. Mast cell tumour, intermediate grade, skin behind left ear.
3759	Springer Spaniel	Springer Spaniel (Unspecified/Other)	Springer Spaniel (Unspecified/Other)	2	0	Female	No	No significant lesions, stomach and duodenum.
3761	Labrador Retriever	Labrador Retriever	Labrador Retriever	8	0	Female	No	Poorly differentiated sarcoma, head.
3767	Bedlington Terrier	Bedlington Terrier	Bedlington Terrier	11	4	Female neutered	No	Mast cell tumour, high-grade, right side of head.
3768	Labrador Retriever	Labrador Retriever	Labrador Retriever	5	2	Female neutered	No	Mast cell tumour, intermediate grade, subcutis of right hind limb.
3770	Staffordshire Bull Terrier	Staffordshire Bull Terrier	Staffordshire Bull Terrier	10	0	Female neutered	No	A. Mast cell tumour, histologically intermediate grade, immunohistochemically low grade, skin. B. Sinus histiocytosis, diffuse, marked, popliteal lymph node. C. Fibroepithelial polyp, skin.
3777	Labrador Retriever	Labrador Retriever	Labrador Retriever	0	9	Female	No	Enteritis, lymphocytic, multifocal, moderate, duodenum. No significant lesions, colon and stomach.
3778	Golden Retriever	Golden Retriever	Golden Retriever	7	6	Female neutered	No	1. Mast cell tumour, histologically intermediate grade, immunohistochemically low grade, skin of hock. 2. Sinus haemosiderosis, marked, popliteal lymph node. 3. No significant lesions, subcutaneous tissue.
3780	Dalmatian	Dalmatian	Dalmatian	10	5	Female	No	Follicular cyst, a skin. Lipoma, multiple, subcutis. Fiboradnexal hamartoma, locally extensive, with furunculosis, pyogranulomatous, chronic, multifocal, moderate and dermatitis, lymphocytic to granulomatous, chronic, diffuse, moderate, skin.
3781	Labrador Retriever	Labrador Retriever	Labrador Retriever	1	0	Female	No	Histiocytoma, regressing, skin of left forelimb.
3791	Great Dane	Great Dane	Great Dane	6	0	Female neutered	No	Fibroma, skin and subcutis of cranial neck.
3792	Labrador Retriever	Labrador Retriever	Labrador Retriever	0	3	Female	No	Conjunctivitis, ulcerative, chronic, locally extensive, marked with granulation tissue formation, diffuse, marked, conjunctiva.
3795	Collie	Collie (Unspecified/Other)	Collie (Unspecified/Other)	7	0	Female neutered	No	Meibomian gland adenoma, skin of eyelid.
3797	Boxer	Boxer	Boxer	4	9	Female entire	No	Mast cell tumour, histologically intermediate grade, skin.
3800	English Setter	English Setter	English Setter	9	0	Female neutered	No	A. Dermatitis, eosinophilic and pustular, chronic, moderate, skin of left forelimb. B. Dermatitis, lymphocytic and neutrophilic, chronic, multifocal, perivascular, moderate, right hindlimb.
3801	Springer Spaniel	Springer Spaniel (Unspecified/Other)	Springer Spaniel (Unspecified/Other)	14	0	Female	No	Soft tissue sarcoma, low grade, skin and subcutis.
3809	Jack Russell Terrier	Jack Russell Terrier	Jack Russell Terrier	4	11	Female entire	No	Lymphoma, diffuse, right popliteal and prescapular lymph nodes.
3813	Jack Russell Terrier	Jack Russell Terrier	Jack Russell Terrier	0	9	Female neutered	No	Enteritis, pyogranulomatous, transmural, chronic, diffuse, severe, duodenum and jejunum.
3814	Staffordshire Bull Terrier	Staffordshire Bull Terrier	Staffordshire Bull Terrier	9	0	Female neutered	No	T-cell lymphoma, tongue.
3815	Jack Russell Terrier	Jack Russell Terrier	Jack Russell Terrier	12	0	Female	No	Mast cell tumour, histologically intermediate grade, immunohistochemically low grade, skin of flank.
3816	Boxer	Boxer	Boxer	6	0	Female	No	Melanocytoma, skin of thigh
3820	Bichon Frise	Bichon (Unspecified/Other)	Bichon (Unspecified/Other)	0	7	Female	No	No significant lesions, cardia and pylorus, stomach. No significant lesions, duodenum.
3822	Springer Spaniel	Springer Spaniel (Unspecified/Other)	Springer Spaniel (Unspecified/Other)	5	0	Female	No	1. Haemorrhage, acute, diffuse, severe, mediastinum and lung. 2. Nephritis, interstitial, chronic, multifocal, mild, kidney. 3. Autolysis, moderate, liver.
3825	Cavalier King Charles Spaniel	Cavalier King Charles Spaniel	Cavalier King Charles Spaniel	12	0	Female	No	Rhinitis, lymphocytic, plasmacytic and neutrophilic, chronic, diffuse, minimal to mild, nasal mucosa.
3833	Cavalier King Charles Spaniel	Cavalier King Charles Spaniel	Cavalier King Charles Spaniel	7	6	Female	No	Endometritis, neutrophilic, lymphocytic and plasmacytic, chronic, diffuse, severe with cystic endometrial hyperplasia, diffuse, severe, uterus.
3835	Labrador Retriever	Labrador Retriever	Labrador Retriever	9	0	Female	No	Soft tissue sarcoma, intermediate grade, subcutis of right caudal pelvic area.
3839	West Highland White Terrier	West Highland White Terrier	West Highland White Terrier	11	0	Female neutered	No	Glandular metaplasia, locally extensive, marked with oesophagitis, lymphocytic, plasmacytic and neutrophilic, chronic, diffuse, mild, gastro-oesophageal junction.
3844	Staffordshire Bull Terrier	Staffordshire Bull Terrier	Staffordshire Bull Terrier	4	5	Female neutered	No	A. Infundibular keratanizing acanthoma; with cellulitis, pyogranulomatous, chronic, diffuse, severe, skin of right hind leg. B. Follicular hyperplasia and sinus histiocytosis, marked, right popliteal lymph node.
3846	Staffordshire Bull Terrier	Staffordshire Bull Terrier	Staffordshire Bull Terrier	4	0	Female	No	Lymphadenitis, neutrophilic to pyogranulomatous, chronic, diffuse, severe with sialoadenitis, neutrophilic, chronic, diffuse, severe, right submandibular lymph node and salivary gland. Lymphoid hyperplasia, diffuse, moderate with sinus histiocytosis, moderate, right retropharyngeal lymph node.
3848	Cocker Spaniel	Cocker Spaniel (Unspecified/Other)	Cocker Spaniel (Unspecified/Other)	12	1	Female	No	Dermatitis and steatitis, pyogranulomatous, chronic, locally extensive, severe with sinus tract formation, marked, skin and subcutis of right axilla.
3850	Crossbreed	Crossbreed	Crossbreed	11	4	Female	No	Steatitis, neutrophilic to pyogranulomatous, acute, diffuse, moderate, subcutaneous adipose connective tissue.
3853	Norwich Terrier	Norwich Terrier	Other Purebred	10	8	Female neutered	No	Mast cell tumour, low grade, skin of right side of tail head.
3856	Labrador Retriever	Labrador Retriever	Labrador Retriever	4	0	Female neutered	No	Mast cell tumour, intermediate grade, skin and subcutis.
3857	Crossbreed	Crossbreed	Crossbreed	12	0	Female	No	Lymphoma, spleen.
3863	Saluki	Saluki	Other Purebred	10	0	Female	Yes	1. Lobular hyperplasia, moderate to marked, left mammary glands 2-5. 2. Complex adenoma, left mammary gland 4 and 5. 3. Collagenous naevus, focal, skin.
3865	Golden Retriever	Golden Retriever	Golden Retriever	2	0	Female neutered	No	Infundibular keratinizing acanthoma, skin.
3869	Labrador Retriever	Labrador Retriever	Labrador Retriever	7	0	Female	No	Lipoma, left mammary gland 3.
3870	Cocker Spaniel	Cocker Spaniel (Unspecified/Other)	Cocker Spaniel (Unspecified/Other)	1	0	Female	No	A. No significant lesions, right ovary. B. Persistent corpora lutea, left ovary.
3871	Rhodesian Ridgeback	Rhodesian Ridgeback	Rhodesian Ridgeback	8	0	Female neutered	No	Melanocytoma, skin of back.
3872	Tibetan Terrier	Tibetan Terrier	Tibetan Terrier	7	10	Female neutered	No	Cloudy swelling, diffuse, moderate, liver.
3884	Crossbreed	Crossbreed	Crossbreed	8	0	Female neutered	No	Infiltrative lipoma, mass beneath quadriceps muscle
3885	Staffordshire Bull Terrier	Staffordshire Bull Terrier	Staffordshire Bull Terrier	5	2	Female neutered	Yes	Ductular carcinoma, caudal mammary gland.
3887	Staffordshire Bull Terrier	Staffordshire Bull Terrier	Staffordshire Bull Terrier	Not recorded	Not recorded	Female	No	Mast cell tumour, intermediate grade, skin and subcutis of right hind limb.
3892	Labrador Retriever	Labrador Retriever	Labrador Retriever	9	0	Female neutered	No	Stomatitis, lymphocytic and plasmacytic, chronic, multifocal, mild, oral mucosa of left mandibular region.
3893	Poodle	Poodle (Unspecified/Other)	Poodle (Unspecified/Other)	8	0	Female	No	Pilomatricoma with melanization, diffuse, marked and osseus metaplasia, marked, skin of left dorsal neck.
3894	Golden Retriever	Golden Retriever	Golden Retriever	2	0	Female	No	No significant lesions, stomach and duodenum.
3895	West Highland White Terrier	West Highland White Terrier	West Highland White Terrier	8	0	Female	No	Adenoma, adrenal cortex, right adrenal gland.
3899	Hungarian Vizsla	Hungarian Vizsla	Hungarian Vizsla	4	0	Female neutered	No	Consistent with melanoma, medial canthus of left eye.
3902	Lhasa Apso	Lhasa Apso	Lhasa Apso	9	0	Female	No	Cellulitis, lymphocytic, plasmacytic and neutrophilic, chronic, diffuse, moderate with granulation tissue formation, diffuse, marked; with lymphadenitis, neutrophilic, chronic, mass from neck.
3904	Crossbreed	Crossbreed	Crossbreed	2	0	Female neutered	No	No significant lesions, stomach and duodenum.
3905	Boxer	Boxer	Boxer	9	0	Female neutered	No	Mast cell tumour, intermediate grade, skin of ear, right flank, left flank and tail. Fibromatous epulis of periodontal ligament origin, oral mucosa.
3909	Maltese	Maltese	Maltese	12	0	Female neutered	No	Mast cell tumour, subcutaneous tissue.
3911	Chinese Crested Dog	Chinese Crested Dog	Other Purebred	12	0	Female neutered	No	1. Gastritis, lymphocytic and plasmacytic, chronic, diffuse, mild-to-moderate, gastric mucosa. 2. No significant lesions, duodenum.
3912	Labrador Retriever	Labrador Retriever	Labrador Retriever	8	0	Female	No	A. Gastritis, lymphocytic and plasmacytic, chronic, diffuse, mild, stomach. B. Enteritis, lymphocytic, plasmacytic and neutrophilic, chronic, diffuse, mild; with lacteal dilation, multifocal, mild and crypt dilation and necrosis, multifocal, moderate, duodenum.
3918	Siberian Husky	Husky (Unspecified/Other)	Husky (Unspecified/Other)	6	0	Female neutered	No	Rhinitis, neutrophilic, lymphocytic and plasmacytic, chronic, diffuse, moderate, right and left nasal cavities. Pharyngitis, lymphofollicular, chronic, moderate, nasopharynx.
3923	Weimaraner	Weimaraner	Weimaraner	3	0	Female	No	Mast cell tumour, histologically intermediate grade, immunohistochemically low grade, skin adjacent to vulva.
3925	Crossbreed	Crossbreed	Crossbreed	11	0	Female neutered	No	Hepatitis, chronic, neutrophilic, lymphocytic and plasmacytic, diffuse, moderate to marked with bridging fibrosis, diffuse, moderate; hepetocyte apoptosis and hepatocyte loss and nodular regeneration, marked, liver.
3926	Cocker Spaniel	Cocker Spaniel (Unspecified/Other)	Cocker Spaniel (Unspecified/Other)	0	10	Female entire	No	A. Crypt epithelial hyperplasia, moderate, duodenum. B. No significant lesions, jejunum. C. Pancreatitis, lymphocytic and plasmacytic, chronic, periductular, moderate, pancreas. D. Fat necrosis, chronic, locally extensive, moderate, omentum.
3927	Crossbreed	Crossbreed	Crossbreed	9	0	Female neutered	No	Fibrosarcoma, palate.
3935	German Shorthaired Pointer	German Pointer (Unspecified/Other)	German Pointer (Unspecified/Other)	12	0	Female neutered	No	Hepatoid gland adenoma, skin of perianal region.
3936	German Shepherd Dog	German Shepherd Dog	German Shepherd Dog	1	8	Female	No	Histiocytoma, skin of calcaneus.
3940	Cocker Spaniel	Cocker Spaniel (Unspecified/Other)	Cocker Spaniel (Unspecified/Other)	3	0	Female	No	Pleuritis, neutrophilic and fibrinous, chronic, diffuse, moderate to marked, caudal lung lobe.
3946	Labrador Retriever	Labrador Retriever	Labrador Retriever	9	3	Female	No	Dermatitis, mastocytic, chronic, diffuse, mild to moderate, haired skin.
3952	Mastiff	Mastiff (Unspecified/Other)	Mastiff (Unspecified/Other)	2	9	Female	No	Histiocytoma, skin of left pinna
3959	Labrador Retriever	Labrador Retriever	Labrador Retriever	13	6	Female neutered	No	Osteochondrosis, diffuse, marked with fibrosis and necrosis, multifocal, moderate, femoral head; with cartilaginous and osseous metaplasia, multifocal, marked, joint capsule
3962	Tibetan Terrier	Tibetan Terrier	Tibetan Terrier	9	0	Female neutered	No	Mast cell tumour, histologically intermediate grade, immunohistochemcially low grade, skin.
3966	Staffordshire Bull Terrier	Staffordshire Bull Terrier	Staffordshire Bull Terrier	9	0	Female	Yes	Carcinoma, ductular, mammary skin.
3969	German Shepherd Dog	German Shepherd Dog	German Shepherd Dog	6	0	Female neutered	No	No significant lesions, stomach, duodenum and colon.
3970	Cavalier King Charles Spaniel	Cavalier King Charles Spaniel	Cavalier King Charles Spaniel	9	0	Female neutered	No	A. Follicular cyst formation, multifocal, mild, right ovary. B. Cervicitis and endometritis, neutrophilic, chronic, diffuse, severe, uterine stump and cervix.
3972	Staffordshire Bull Terrier	Staffordshire Bull Terrier	Staffordshire Bull Terrier	9	0	Female neutered	No	Mast cell tumour, intermediate grade, skin of left axilla.
3975	Labrador Retriever	Labrador Retriever	Labrador Retriever	5	2	Female neutered	No	Dermatitis, ulcerative, chronic, locally extensive, severe with sinus tract formation, marked and granulation tissue formation, diffuse, marked, skin and subcutis of right stifle.
3980	Terrier	Terrier (Unspecified/Other)	Terrier (Unspecified/Other)	12	0	Female neutered	No	Lipoma, subcutaneous tissue of base of tail/hip area.
3982	Whippet	Whippet	Whippet	2	0	Female neutered	No	Rhinitis, neutrophilic, plasmacytic and lymphocytic, chronic, diffuse, mild, with bony remodelling, local extensive, moderate, nasal cavity.
3983	Polish Lowland Sheepdog	Shepherd Dog (Unspecified/Other)	Shepherd Dog (Unspecified/Other)	13	5	Female	No	Dysgerminoma, metastatic, retroperitoneal tissue.
3984	Labrador Retriever	Labrador Retriever	Labrador Retriever	9	0	Female neutered	No	Lipoma, multiple, medial left thigh.
3994	Dalmatian	Dalmatian	Dalmatian	12	3	Female neutered	No	A. Gastritis, neutrophilic, mural, multifocal, mild to moderate, stomach wall. B. Duodenitis, neutrophilic, chronic, diffuse, moderate, duodenum. C. Jejunitis, neutrophilic, mild, jejunum. D. Hepatitis, lymphocytic, plasmacytic and neutrophilic, portal and periacinar, diffuse, mild to moderate, liver.
3995	Cocker Spaniel	Cocker Spaniel (Unspecified/Other)	Cocker Spaniel (Unspecified/Other)	11	7	Female neutered	No	Nodular sebaceous gland hyperplasia, focal, skin of stifle.
3996	Corgi	Corgi (Unspecified/Other)	Other Purebred	12	0	Female neutered	No	Cellulitis, granulomatous, diffuse, severe with intralesional crystalline material and intralesional ossification, marked, subcutaneous tissues of right forefoot.
4001	Cairn Terrier	Cairn Terrier	Cairn Terrier	10	0	Female	No	Epithelial hyperplasia and arteriolar hyperplasia, moderate, with hepatocyte atrophy and cloudy swelling, diffuse, moderate, liver.
4004	Jack Russell Terrier	Jack Russell Terrier	Jack Russell Terrier	9	0	Female	No	Histiocytoma, skin at base of left ear.
4007	Jack Russell Terrier	Jack Russell Terrier	Jack Russell Terrier	3	0	Female neutered	No	Papilloma, hard palate.
4009	Springer Spaniel	Springer Spaniel (Unspecified/Other)	Springer Spaniel (Unspecified/Other)	13	0	Female neutered	No	A. Gastritis, neutrophilic, lymphocytic and plasmacytic, chronic, diffuse, marked, stomach. B. Enteritis, neutrophilic, lymphocytic and plasmacytic, mild with lacteal dilation, mild, duodenum.
4014	Lhasa Apso	Lhasa Apso	Lhasa Apso	8	0	Female neutered	No	Haemangioma, cavernous, skin of right hock.
4015	Springer Spaniel	Springer Spaniel (Unspecified/Other)	Springer Spaniel (Unspecified/Other)	8	11	Female neutered	No	1. Hepatitis, portal, neutrophilic, chronic, moderate with cloudy swelling, diffuse, moderate and hepatocyte hyperplasia, moderate, liver. 2. No significant lesions, spleen.
4019	Bichon Frise	Bichon (Unspecified/Other)	Bichon (Unspecified/Other)	13	0	Female neutered	No	Carcinoma, left nostril.
4021	Pekingese	Pekingese	Other Purebred	2	9	Female neutered	No	A. No significant lesions, stomach. B. Enteritis, lymphocytic, neutrophilic and plasmacytic, chronic, diffuse, mild, duodenum.
4022	Crossbreed	Crossbreed	Crossbreed	10	0	Female	No	Gingivitis, lymphocytic, plasmacytic and neutrophilic, chronic, diffuse, moderate to marked, with epithelial hyperplasia, diffuse, marked and bacterial colonisation and proliferation, severe, oral mucosa.
4031	Staffordshire Bull Terrier	Staffordshire Bull Terrier	Staffordshire Bull Terrier	9	0	Female	No	A. Mast cell tumour, intermediate grade; with apocrine gland ectasia, locally extensive, marked, skin. B. Collagenous naevus, skin. C. Sebaceous gland adenoma, eyelid.
4034	German Shepherd Dog	German Shepherd Dog	German Shepherd Dog	6	0	Female	No	Gastritis, lymphocytic, plasmacytic and neutrophilic, chronic, diffuse, moderate, with superficial spiral bacterial organism colonisation, marked, stomach.
4036	German Shepherd Dog	German Shepherd Dog	German Shepherd Dog	4	0	Female neutered	No	No significant lesions, mammary gland 3. Dermatitis and cellulitis, pyogranulomatous, multifocal, chronic, moderate with intralesional suture material, mammary gland 4.
4041	Irish Setter	Irish Setter	Irish Setter	2	9	Female neutered	No	Nodular hyperplasia, diffuse, mild-to-moderate with pigmented lipogranuloma formation, multifocal, moderate and endothelial hyperplasia, multifocal, mild, liver.
4042	Staffordshire Bull Terrier	Staffordshire Bull Terrier	Staffordshire Bull Terrier	10	3	Female	No	Haemorrhage and necrosis, multifocal, subacute to chronic, marked with extramedullary haematopoiesis, diffuse, marked, spleen.
4046	Springer Spaniel	Springer Spaniel (Unspecified/Other)	Springer Spaniel (Unspecified/Other)	3	0	Female	No	Histiocytoma, skin of medial right stifle.
4050	Siberian Husky	Husky (Unspecified/Other)	Husky (Unspecified/Other)	4	5	Female neutered	No	A. Rhinitis, neutrophilic, chronic, diffuse, moderate, nasal cavity. B. Haemorrhage and mucous accumulation, marked with sinusitis, neutrophilic, moderate, frontal sinus.
4052	Border Terrier	Border Terrier	Border Terrier	4	4	Female neutered	No	A. Gastritis, lymphocytic and plasmacytic, chronic, diffuse, mild, stomach. B. No significant lesions, duodenum.
4054	Weimaraner	Weimaraner	Weimaraner	5	7	Female neutered	No	Lipoma, subcutaneous tissues.
4055	Boxer	Boxer	Boxer	1	5	Female	No	Ductular ectasia, multifocal, moderate with mastitis, chronic, multifocal, mild, 2nd right mammary gland and right caudal mammary gland.
4057	Crossbreed	Crossbreed	Crossbreed	6	9	Female neutered	No	Fibromatous epulis of periodontal ligament origin, upper gingiva.
4059	West Highland White Terrier	West Highland White Terrier	West Highland White Terrier	6	1	Female	No	Hyperplasia, diffuse, mild-to-moderate with lipogranuloma formation, multifocal moderate; Ito cell accumulation, multifocal, periacinar, moderate; with hepatitis, lymphocytes and neutrophilic, multifocal, periacinar, mild, liver.
4063	Staffordshire Bull Terrier	Staffordshire Bull Terrier	Staffordshire Bull Terrier	11	0	Female	No	A. Fibromatous epulis of periodontal ligament origin, lower right gingiva. B. Gingivitis, neutrophilic, lymphocytic and plasmacytic, chronic, diffuse, moderate to marked with epithelial hyperplasia, diffuse, marked, upper right gingiva.
4064	Labrador Retriever	Labrador Retriever	Labrador Retriever	11	5	Female neutered	Yes	A. Haemangiosarcoma, spleen. B & C. Carcinoma, ‘inflammatory’ type, with ductular ectasia, marked, mammary tissue.
4065	Staffordshire Bull Terrier	Staffordshire Bull Terrier	Staffordshire Bull Terrier	1	0	Female	No	Gastritis, lymphocytic and plasmacytic, chronic, diffuse, mild with superficial spiral bacterial organism colonisation, mild, gastric mucosa.
4068	Labrador Retriever	Labrador Retriever	Labrador Retriever	6	0	Female	No	Periosteal new bone formation, marked, mid radius
4069	Labrador Retriever	Labrador Retriever	Labrador Retriever	10	0	Female neutered	No	Mast cell tumour, histologically intermediate grade, immunohistochemically low grade, skin and subcutis.
4070	German Shepherd Dog	German Shepherd Dog	German Shepherd Dog	6	7	Female neutered	No	Gastritis, lymphocytic, plasmacytic and neutrophilic, chronic, severe, pylorus; with gastritis, lymphocytic and plasmacytic, chronic, mild, with superficial fungal colonisation, moderate, gastric body/cardia.
4071	Yorkshire Terrier	Yorkshire Terrier	Yorkshire Terrier	0	7	Female	No	Endothelial hyperplasia, mild-to-moderate with cloudy swelling, diffuse, mild-to-moderate, liver.
4073	Cocker Spaniel	Cocker Spaniel (Unspecified/Other)	Cocker Spaniel (Unspecified/Other)	13	0	Female	No	Melanoma, amelanotic; with gingivitis, lymphocytic and plasmacytic, chronic, diffuse, severe, oral mucosa.
4075	Labrador Retriever	Labrador Retriever	Labrador Retriever	13	0	Female	No	1. Renal carcinoma; with interstitial fibrosis and nephron loss, diffuse, moderate, left kidney. 2. Follicular cyst, multiple, right ovary. 3. No significant lesions, left ovary. 4. Ureteritis, lymphocytic and plasmacytic, chronic, diffuse, mild, left ureter.
4076	German Shepherd Dog	German Shepherd Dog	German Shepherd Dog	4	0	Female neutered	No	Dermatitis, mastocytic, chronic, diffuse, mild with epidermal hyperplasia, chronic, diffuse, marked and orthokeratotic hyperkeratosis, diffuse, moderate, skin.
4077	Crossbreed	Crossbreed	Crossbreed	8	0	Female neutered	No	Anusitis, ulcerative, neutrophilic, lymphocytic and plasmacytic, chronic, multifocal to coalescing, marked, anus.
4078	American Bulldog	American Bulldog	American Bulldog	1	0	Female neutered	No	Mast cell tumour, histologically intermediate grade, immunohistochemically low grade, skin adjacent to nipple.
4079	Labrador Retriever	Labrador Retriever	Labrador Retriever	12	5	Female entire	No	Follicular cyst, right cranial mammary gland. Lipoma, right cranial mammary gland. Lobular hyperplasia, moderate, right cranial mammary gland.
4081	Springer Spaniel	Springer Spaniel (Unspecified/Other)	Springer Spaniel (Unspecified/Other)	9	1	Female neutered	No	Mast cell tumour, intermediate grade, immunohistochemically high grade, skin and subcutis of right flank.
4082	Boxer	Boxer	Boxer	6	7	Female neutered	No	A. Histiocytoma, skin of left pinna. B. Acrochordon, skin of left dorsum.
4084	Jack Russell Terrier	Jack Russell Terrier	Jack Russell Terrier	7	0	Female neutered	No	Laryngitis, neutrophilic and eosinophilic, chronic, diffuse, moderate with oedema, diffuse, moderate to marked, right arytenoid cartilage.
4088	German Shepherd Dog	German Shepherd Dog	German Shepherd Dog	9	0	Female neutered	No	Haemangiosarcoma, multifocal, spleen.
4091	Great Dane	Great Dane	Great Dane	2	7	Female	No	Dermatitis, lymphocytic, plasmacytic, neutrophilic and eosinophilic, chronic, diffuse, moderate with epidermal hyperplasia, diffuse, moderate to marked and intracorneal pustule formation, ,multifocal, moderate, skin.
4092	Norwegian Elkhound	Elkhound (Unspecified/Other)	Other Purebred	11	0	Female neutered	No	Fibrosis, diffuse, marked, skin. Metastatic mast cell tumour, with sclerosis, marked, prescapular lymph node.
4104	Rottweiler	Rottweiler	Rottweiler	3	2	Female	No	A. Gastritis, lymphocytic and plasmacytic, chronic, diffuse, mild with superficial Helicobacter organism colonisation and large bacillus, stomach. B. No significant lesions, duodenum.
4105	Crossbreed	Crossbreed	Crossbreed	8	3	Female neutered	No	Transitional cell carcinoma, urethra.
4109	Springer Spaniel	Springer Spaniel (Unspecified/Other)	Springer Spaniel (Unspecified/Other)	10	0	Female neutered	No	Rhinitis, lymphocytic, plasmacytic and neutrophilic, chronic, multifocal to extensive, mild to moderate, nasal turbinates.
4110	Cavalier King Charles Spaniel	Cavalier King Charles Spaniel	Cavalier King Charles Spaniel	3	0	Female	No	Lymphoma, T-cell, epitheliotropic, skin.
4111	Labrador Retriever	Labrador Retriever	Labrador Retriever	3	0	Female	No	Hepatitis, chronic, lymphocytic and neutrophilic, diffuse, moderate to marked, with bridging fibrosis, diffuse, severe; with hepatocyte loss and micronodular hyperplasia, moderate to marked, liver.
4112	Boxer	Boxer	Boxer	8	0	Female	No	Round cell tumour, poorly differentiated, oral mucosa.
4114	Cocker Spaniel	Cocker Spaniel (Unspecified/Other)	Cocker Spaniel (Unspecified/Other)	9	0	Female	No	Nodular sebaceous hyperplasia, left lower eyelid.
4116	Bichon Frise	Bichon (Unspecified/Other)	Bichon (Unspecified/Other)	7	9	Female	No	Dermatitis, neutrophilic to pyogranulomatous, chronic, diffuse, severe, perianal skin.
4121	Crossbreed	Crossbreed	Crossbreed	7	4	Female neutered	No	Gingivitis, chronic, neutrophilic, moderate with epithelial hyperplasia, marked and dysplasia, moderate, gingiva caudal to lower incisors.
4125	Husky	Husky (Unspecified/Other)	Husky (Unspecified/Other)	8	9	Female	No	Lipoma, skin of left elbow.
4132	Crossbreed	Crossbreed	Crossbreed	8	0	Female neutered	Yes	Mixed mammary tumour, mammary gland.
4133	Red Setter	Irish Setter	Irish Setter	4	0	Female	No	Lipoma subcutis of caudal axilla.
4139	Labrador Retriever	Labrador Retriever	Labrador Retriever	6	7	Female neutered	No	A. Gastritis, lymphocytic, plasmacytic and neutrophilic, chronic, diffuse, mild, pylorus. B. Enteritis, neutrophilic, lymphocytic and plasmacytic, mild-to-moderate with mucosal crypt dilation and necrosis, diffuse, severe, duodenum.
4142	Jack Russell Terrier	Jack Russell Terrier	Jack Russell Terrier	13	10	Female	Yes	A. Complex adenoma, mammary gland. B. Cystic endometrial hyperplasia, chronic, moderate with endometritis, lymphocytic, multifocal, mild, endometrium. C. Leiomyoma, vagina.
4143	Crossbreed	Crossbreed	Crossbreed	15	4	Female neutered	No	Anal sac gland carcinoma, right perianal region.
4146	Boxer	Boxer	Boxer	5	7	Female	No	A. Gingivitis, granulomatous, chronic, moderate, with bony metaplasia, moderate, gingiva. B. Fibromatous epulis of periodontal ligament origin, gingiva. C. Otitis media, lymphocytic, plasmacytic and neutrophilic, chronic, diffuse, mild to moderate, left tympanic bulla.
4159	Miniature Schnauzer	Miniature Schnauzer	Miniature Schnauzer	10	2	Female neutered	No	Hepatocellular carcinoma, liver.
4161	Rottweiler	Rottweiler	Rottweiler	4	7	Female	No	Lipoma, subcutis of medial thigh.
4163	Basset Hound	Basset Hound	Basset Hound	0	7	Female	No	Consistent with regressing histiocytoma, skin above right eye.
4164	German Shepherd Dog	German Shepherd Dog	German Shepherd Dog	1	8	Female neutered	No	Rhinitis and sinusitis, lymphocytic and plasmacytic, chronic, diffuse, moderate to marked, frontal sinus and nasal cavity.
4167	Jack Russell Terrier	Jack Russell Terrier	Jack Russell Terrier	3	5	Female	No	Histiocytoma, skin above left eye.
4171	Crossbreed	Crossbreed	Crossbreed	12	7	Female neutered	No	Carcinoma, ductular, pancreas.
4173	Nova Scotia Duck-Tolling Retriever	Nova Scotia Duck-Tolling Retriever	Other Purebred	1	10	Female	No	A. Glomerulonephritis, membranoproliferative, chronic, diffuse, moderate to marked, with tubular proteinosis, diffuse, marked; with fibrosis, diffuse, moderate and nephritis, interstitial, lymphocytic and plasmacytic, chronic, multifocal, mild, kidney. B. Cloudy swelling, diffuse, periportal to midzonal, marked, liver.
4181	Maltese	Maltese	Maltese	12	0	Female neutered	No	Sinus mastocytosis, mild to moderate, popliteal lymph node.
4182	Crossbreed	Crossbreed	Crossbreed	2	7	Female neutered	No	Furunculosis, pyogranulomatous, chronic, locally extensive, severe, skin of head.
4183	Dalmatian	Dalmatian	Dalmatian	13	0	Female neutered	No	Consistent with necrotic lipoma, intra-abdominal mass.
4191	German Shorthaired Pointer	German Pointer (Unspecified/Other)	German Pointer (Unspecified/Other)	10	2	Female neutered	No	Gastritis, lymphocytic and plasmacytic, chronic, diffuse, severe, stomach.
4192	Crossbreed	Crossbreed	Crossbreed	7	0	Female neutered	No	Mast cell tumour, histologically intermediate grade, immunohistochemically low grade, skin.
4197	Border Collie	Border Collie	Border Collie	12	0	Female neutered	No	Acrochordon, with dermatitis, chronic, diffuse, mild to moderate, skin of left side of face.
4199	German Shepherd Dog	German Shepherd Dog	German Shepherd Dog	6	4	Female	No	A. Nephritis, intersitial, lymphocytic and plasmacytic, chronic, multifocal, moderate, kidney. B. Fungal hyphae colonisation, severe, right renal tissue. C. Fungal hyphae colonisation, severe, left renal tissue.
4202	Shetland Sheepdog	Shepherd Dog (Unspecified/Other)	Shepherd Dog (Unspecified/Other)	12	0	Female	No	Lymphoma, epitheliotropic T-cell, mucocutaneous junction of lower left lip.
4208	West Highland White Terrier	West Highland White Terrier	West Highland White Terrier	9	0	Female neutered	No	Rhinitis, lymphocytic and neutrophilic, chronic, diffuse, marked, nasal mucosa.
4215	Husky	Husky (Unspecified/Other)	Husky (Unspecified/Other)	8	7	Female neutered	No	Consistent with squamous cell carcinoma, tongue.
4222	Crossbreed	Crossbreed	Crossbreed	8	0	Female neutered	No	Mast cell tumour, histologically intermediate grade, immunohistochemically low grade, skin of inner thigh.
4223	German Shepherd Dog	German Shepherd Dog	German Shepherd Dog	1	0	Female neutered	No	Dermatitis, mastocytic, lymphocytic, plasmacytic, neutrophilic and eosinophilic, chronic, multifocal, moderate, skin of elbow and right flank.
4228	Dachshund	Dachshund (Unspecified/Other)	Dachshund (Unspecified/Other)	3	4	Female neutered	No	Pilomatricoma, subcutaneous tissues of neck.
4231	Cocker Spaniel	Cocker Spaniel (Unspecified/Other)	Cocker Spaniel (Unspecified/Other)	9	0	Female neutered	No	Anal sac gland carcinoma, right anal sac and right medial iliac lymph node.
4234	Bull Terrier	Bull Terrier (Unspecified/Other)	Bull Terrier (Unspecified/Other)	11	0	Female	No	Fibroma, interdigital skin between 3rd and 4th digit.
4236	Labrador Retriever	Labrador Retriever	Labrador Retriever	2	0	Female neutered	No	Mast cell tumour, histologically intermediate grade, immunohistochemically low grade,
4237	Jack Russell Terrier	Jack Russell Terrier	Jack Russell Terrier	5	0	Female	No	Mast cell tumour, histologically intermediate grade, immunohistochemically low grade, skin
4239	Staffordshire Bull Terrier	Staffordshire Bull Terrier	Staffordshire Bull Terrier	9	0	Female	No	Fibromatous epulis of periodontal ligament origin, gingiva adjacent to right carnassial tooth
4240	Pointer	Pointer (Unspecified/Other)	Pointer (Unspecified/Other)	4	5	Female entire	No	Histiocytoma, skin of right thorax.
4241	Crossbreed	Crossbreed	Crossbreed	6	0	Female neutered	No	Fibroadnexal hamartoma, skin of right thigh.
4248	Staffordshire Bull Terrier	Staffordshire Bull Terrier	Staffordshire Bull Terrier	9	0	Female neutered	No	Mast cell tumour, histologically intermediate grade, immunohistochemically low grade, skin
4253	Dachshund	Dachshund (Unspecified/Other)	Dachshund (Unspecified/Other)	12	0	Female	No	A. Apocrine adenoma, with osseus and chondroid metaplasia, skin of left sternum. B. Nodular sebaceous hyperplasia, moderate, skin of left stifle.
4255	Pug	Pug	Pug	7	0	Female neutered	No	Mast cell tumour, intermediate grade, subcutis adjacent to anus. Mast cell tumour, low grade, perianal skin.
4256	Curly Coated Retriever	Retriever (Unspecified/Other)	Retriever (Unspecified/Other)	7	6	Female neutered	No	Mast cell tumour, histologically intermediate grade, immunohistochemically low grade, skin.
4259	Cairn Terrier	Cairn Terrier	Cairn Terrier	Not recorded	Not recorded	Female	No	Hepatocellular carcinoma, with intralesional haemorrhage and necrosis, liver.
4260	Staffordshire Bull Terrier	Staffordshire Bull Terrier	Staffordshire Bull Terrier	9	0	Female neutered	No	Collagenous naevus, skin of left flank.
4263	Border Collie	Border Collie	Border Collie	4	0	Female	No	Melanoma, skin adjacent to left eyelid.
4265	Beagle	Beagle (Unspecified/Other)	Beagle (Unspecified/Other)	2	0	Female	No	Mast cell tumour, histologically intermediate grade, immunohistochemically low grade, subcutis.
4267	Munsterlander	Munsterlander	Other Purebred	9	0	Female neutered	No	Lymphoid hyperplasia, moderate, diffuse; with sinus histiocytosis, moderate, and intrasinus crystalline material accumulation, marked, popliteal lymph node.
4268	Boxer	Boxer	Boxer	2	3	Female neutered	No	Mast cell tumour, histologically intermediate grade, skin of left flank.
4270	Miniature Schnauzer	Miniature Schnauzer	Miniature Schnauzer	6	7	Female neutered	No	Lipidosi, diffuse, periportal and midzonal, moderate to marked with cloudy swelling, diffuse, moderate; with extramedullary haematopoiesis, multifocal, mild, liver.
4273	Bull Terrier	Bull Terrier (Unspecified/Other)	Bull Terrier (Unspecified/Other)	6	6	Female neutered	No	Rhinitis, neutrophilic, lymphocytic and plasmacytic, chronic, diffuse, severe, nasal mucosa.
4274	Shih Tzu	Shih Tzu	Shih Tzu	4	5	Female neutered	No	Consistent with glandular ductular ectasia, soft palate.
4282	Greyhound	Greyhound (Unspecified/Other)	Greyhound (Unspecified/Other)	14	0	Female	No	Fibromatous epulis of periodontal ligment origin, left maxilla.
4289	Labrador Retriever	Labrador Retriever	Labrador Retriever	7	0	Female neutered	No	Dermatitis, mastocytic, chronic, multifocal, mild; with epidermal hyperplasia, mulisegmental, mild to moderate, skin of left axilla, left groin and left hind paw.
4290	German Shepherd Dog	German Shepherd Dog	German Shepherd Dog	7	6	Female	No	1. Fibrosis, diffuse, moderate to marked, periacinar; with lipidosis, midzonal to periacinar, diffuse, marked, with hepatitis, portal, lymphocytic and plasmacytic, chronic, diffuse, mild, liver. 2. Fat necrosis, chronic, locally extensive, moderate, mass adjacent to stomach. 3. Dermatitis, lmyphocytic and plasmacytic, multifocal, chronic, mild with epidermal hyperplasia and hyperkeratosis, marked…
4291	Labrador Retriever	Labrador Retriever	Labrador Retriever	6	0	Female	No	1. Apocrine gland cyst, skin of left ear pinna. 2. Trichoepithelioma, skin of distal right hind foot.
4292	Labrador Retriever	Labrador Retriever	Labrador Retriever	13	6	Female	No	A. Lymphadenitis, plasmacytic and eosinophilic, chronic, moderate, pre-scapular lymph node. B. Consistent with lipoma, oral mucosa.
4294	Great Dane	Great Dane	Great Dane	6	8	Female neutered	No	Lymphoma, diffuse, prescapular lymph node.
4296	Staffordshire Bull Terrier	Staffordshire Bull Terrier	Staffordshire Bull Terrier	1	2	Female	No	Dermatitis and cellulitis, neutrophilic to pyogranulomatous, chronic, diffuse, moderate, interdigital skin of left forelimb.
4297	Jack Russell Terrier	Jack Russell Terrier	Jack Russell Terrier	13	9	Female	No	1. Gastritis, lymphocytic and plasmacytic, chronic, diffuse, moderate, stomach. 2. No significant lesions, duodenum.
4298	Irish Terrier	Irish Terrier	Irish Terrier	1	6	Female	No	Dermatitis, mastocytic, neutrophilic and eosinophilic, multifocal, perivascular, mild, haired skin.
4300	Miniature Schnauzer	Miniature Schnauzer	Miniature Schnauzer	2	3	Female neutered	No	A. Gastritis, lymphocytic and plasmacytic, chronic, diffuse, severe, stomach. B. No significant lesions, duodenum.
4301	Miniature Schnauzer	Miniature Schnauzer	Miniature Schnauzer	2	3	Female neutered	No	Hepatitis, portal and peri-acinar, lymphocytic and plasmacytic, diffuse, mild; with cloudy swelling, diffuse, moderate, liver.
4306	Dachshund	Dachshund (Unspecified/Other)	Dachshund (Unspecified/Other)	2	6	Female entire	No	Haemangiosarcoma, with thrombosis and necrosis, liver.
4308	Kerry Blue Terrier	Kerry Blue Terrier	Kerry Blue Terrier	10	3	Female neutered	No	Squamous cell carcinoma, digit.
4312	Jack Russell Terrier	Jack Russell Terrier	Jack Russell Terrier	8	0	Female entire	No	No significant lesions, stomach.
4315	Springer Spaniel	Springer Spaniel (Unspecified/Other)	Springer Spaniel (Unspecified/Other)	6	0	Female neutered	No	Pilomatricoma, with rupture and cellulitis, locally extensive, pyogranulomatous, moderate, skin of dorsal thorax.
4317	Doberman	Doberman	Doberman	6	3	Female neutered	No	A. Gastritis, lymphocytic and plasmacytic, chronic, diffuse, mild, stomach. B. Enteritis, plasmacytic and neutrophilic, chronic, diffuse, moderate, with villous blunting and fusion, moderate; with crypt dilation, moderate, duodenum. C. No significant lesions, pylorus.
4321	Labrador Retriever	Labrador Retriever	Labrador Retriever	3	0	Female	No	Mast cell tumour, histologically high grade, immunohistochemically high grade, skin of perineal region.
4323	Norfolk Terrier	Norfolk Terrier	Other Purebred	10	0	Female neutered	No	Cloudy swelling, diffuse, moderate to marked with endothelial hyperplasia and arteriolar duplication, mild, liver.
4326	Shar Pei	Shar Pei	Shar Pei	9	0	Female neutered	No	Dermatitis, eosinophilic, chronic, locally extensive, moderate with lymphatic ectasia, locally extensive, severe, skin of left medial stifle.
4327	Cocker Spaniel	Cocker Spaniel (Unspecified/Other)	Cocker Spaniel (Unspecified/Other)	12	0	Female neutered	Yes	1. Carcinoma, high-grade with lymphatic invasion, marked, mammary gland. 2. Carcinoma, high-grade, mammary gland.
4330	Crossbreed	Crossbreed	Crossbreed	11	5	Female	No	Consistent with sarcoma.
4334	Crossbreed	Crossbreed	Crossbreed	12	2	Female	Yes	Mixed mammary tumour, multiple, mammary mass of 4th teat area and between 4th and 5th teat, right side. Lipoma, right inguinal region.
4336	Boxer	Boxer	Boxer	Not recorded	Not recorded	Female neutered	No	Rhinitis, neutrophilic and plasmacytic, chronic, diffuse, moderate, nasal mucosa.
4339	Crossbreed	Crossbreed	Crossbreed	9	3	Female neutered	No	Mast cell tumour, histologically intermediate grade, immunohistochemically low grade, perivulvar skin.
4341	Crossbreed	Crossbreed	Crossbreed	5	0	Female neutered	No	Mast cell tumour, low grade, skin of right side of neck behind ear and tibial area. Dermatis, granulomatous, chronic, focal, mild, skin of right thigh.
4346	Weimaraner	Weimaraner	Weimaraner	6	0	Female	No	Mast cell tumour, histologically intermediate grade, immunohistochemically low grade, skin of two sites.
4349	Flat-Coated Retriever	Flat-Coated Retriever	Flat-Coated Retriever	9	0	Female	No	Histiocytoma, skin adjacent to medial canthus of right eye.
4355	Border Terrier	Border Terrier	Border Terrier	9	0	Female neutered	No	Regressing histiocytoma, skin of right ear.
4356	Collie	Collie (Unspecified/Other)	Collie (Unspecified/Other)	8	6	Female	No	Infiltrative lipoma, subcutaneous tissues of left thigh.
4360	English Springer Spaniel	Springer Spaniel (Unspecified/Other)	Springer Spaniel (Unspecified/Other)	4	10	Female neutered	No	Hepatitis, neutrophilic, chronic, diffuse, marked with: i. micronodular hepatocyte regeneration, multifocal, marked ii. hepatocyte loss, diffuse, marked iii. hepatocyte apoptosis, multifocal, moderate, liver.
4363	Labrador Retriever	Labrador Retriever	Labrador Retriever	5	10	Female neutered	No	A. Cloudy swelling, diffuse, severe; with necrosis, multifocal, mild-to-moderate, liver. B. Oedema, mild to moderate, mural, stomach and duodenum.
4365	Weimaraner	Weimaraner	Weimaraner	0	3	Female	No	Haematoma, multiple; with granulation tissue formation, diffuse, marked, subcutaneous tissues of dorsal head.
4367	Dogue de Bordeaux	Dogue de Bordeaux	Dogue de Bordeaux	7	0	Female entire	No	Congestion, acute, diffuse, moderate to marked with necrosis, multifocal, moderate, spleen.
4369	Yorkshire Terrier	Yorkshire Terrier	Yorkshire Terrier	9	0	Female neutered	Yes	Complex mammary carcinoma, ‘main’ mammary mass. Mixed mammary tumour, multiple, right 4th mammary gland and left 5th mammary gland.
4370	Lurcher	Lurcher	Lurcher	10	1	Female neutered	No	Infundibular keratanizing acanthoma, skin of head.
4374	Deerhound	Deerhound (Unspecified/Other)	Other Purebred	7	2	Female	No	Epidermal hyperplasia, marked with the otitis externa, lymphocytic and plasmacytic, chronic, diffuse, mild-to-moderate, left ear canal.
4376	Jack Russell Terrier	Jack Russell Terrier	Jack Russell Terrier	2	4	Female neutered	No	Histiocytoma, skin of left forelimb.
4379	Crossbreed	Crossbreed	Crossbreed	11	0	Female neutered	No	Anal sac gland carcinoma with metastasis, sublumbar lymph nodes
4381	Golden Retriever	Golden Retriever	Golden Retriever	9	7	Female neutered	No	Apocrine gland cystadenoma, skin of back.
4385	Boxer	Boxer	Boxer	1	11	Female entire	No	Mastitis, lymphocytic and plasmacytic, chronic, diffuse, moderate to marked with ductular ectasia, diffuse, severe, and fibrosis, diffuse, marked, right mammary gland 1, left mammary gland 1 and mammary gland between L3 and L4.
4387	Doberman	Doberman	Doberman	4	11	Female neutered	No	Lipoma, skin of lateral right hind limb.
4388	Crossbreed	Crossbreed	Crossbreed	0	2	Female	No	Dermatitis, mastocytic, multifocal, chronic, mild-to-moderate with epidermal hyperplasia, diffuse, moderate, haired skin.
4390	Dalmatian	Dalmatian	Dalmatian	1	5	Female neutered	No	Furunculosis, pyogranulomatous, chronic, multifocal, marked, skin of left mandible.
4391	Husky	Husky (Unspecified/Other)	Husky (Unspecified/Other)	8	0	Female neutered	No	Lymphoid hyperplasia, marked, with tonsilitis, neutrophilic, chronic, diffuse, mild, left tonsil.
4396	Springer Spaniel	Springer Spaniel (Unspecified/Other)	Springer Spaniel (Unspecified/Other)	10	0	Female neutered	No	Histiocytic sarcoma, intermediate grade, right hindlimb.
4398	Labrador Retriever	Labrador Retriever	Labrador Retriever	2	0	Female neutered	No	Cellulitis, pyogranulomatous, chronic, diffuse, severe with sinus tract formation and granulation tissue formation, diffuse, marked, subcutaneous tissues of neck.
4400	German Shepherd Dog	German Shepherd Dog	German Shepherd Dog	7	9	Female neutered	No	Consistent with piloleiomyoma, skin of dorsal nose.
4406	Yorkshire Terrier	Yorkshire Terrier	Yorkshire Terrier	2	4	Female neutered	No	A. Colitis, neutrophilic, minimal to mild, colon. B. Anusitis, neutrophilic, lymphocytic and plasmacytic, chronic, mild to moderate, anus.
4407	Husky	Husky (Unspecified/Other)	Husky (Unspecified/Other)	11	0	Female neutered	No	Adenoma, follicular, left thyroid gland.
4410	English Springer Spaniel	Springer Spaniel (Unspecified/Other)	Springer Spaniel (Unspecified/Other)	10	2	Female neutered	No	Cellulitis, pyogranulomatous, chronic, diffuse, moderate to marked with fibrosis and endothelial hypertrophy and hyperplasia, diffuse, marked, pleural cavity.
4411	Boxer	Boxer	Boxer	7	1	Female neutered	No	Mast cell tumour, histologically low grade, immunohistochemically low grade, skin of tail and left ear.
4413	Border Terrier	Border Terrier	Border Terrier	3	0	Female neutered	No	A. Gastritis, lymphocytic and plasmacytic, mild, pylorus, stomach. B. Enteritis, neutrophilic, lymphocytic and plasmacytic, chronic, diffuse, mild, duodenum. C. Oedema, diffuse, mild, colon.
4416	Airedale Terrier	Airedale Terrier	Airedale Terrier	10	10	Female neutered	No	Trichoepithelioma, skin of dorsum.
4417	Golden Retriever	Golden Retriever	Golden Retriever	2	2	Female neutered	No	Haemangioma, cavernous, skin of right side of neck.
4418	Doberman	Doberman	Doberman	11	2	Female neutered	No	Haemangioma, skin of right metatarsal region.
4421	Curly Coated Retriever	Retriever (Unspecified/Other)	Retriever (Unspecified/Other)	7	0	Female neutered	No	Mast cell tumour, histologically high grade, immunohistochemically high grade, skin of tail.
4423	Crossbreed	Crossbreed	Crossbreed	9	11	Female neutered	No	Anal sac gland carcinoma, left anal sac.
4427	Great Dane	Great Dane	Great Dane	2	2	Female	No	Histiocytoma, skin of 5th digit right hind.
4438	Labrador Retriever	Labrador Retriever	Labrador Retriever	3	6	Female	Yes	Mixed mammary tumour, mammary skin.
4445	Yorkshire Terrier	Yorkshire Terrier	Yorkshire Terrier	1	1	Female entire	No	Endothelial hyperplasia, portal, diffuse, moderate with portal vein hypoplasia, diffuse, moderate and hepatocyte vacuolation, diffuse, mid-zonal, marked, liver.
4446	Border Collie	Border Collie	Border Collie	4	0	Female	No	Melanoma, malignant, eyelid.
4450	Polish Lowland Sheepdog	Shepherd Dog (Unspecified/Other)	Shepherd Dog (Unspecified/Other)	10	11	Female neutered	No	A. Lipoma, subcutis of groin. B. Infiltrative lipoma, subcutis of sternum. C. Nodular hyperplasia, moderate to marked, liver.
4453	German Shepherd Dog	German Shepherd Dog	German Shepherd Dog	9	0	Female neutered	No	Haemangiosarcoma, with infarction and haemorrhage, locally extensive, marked, spleen.
4458	Shetland Sheepdog	Shepherd Dog (Unspecified/Other)	Shepherd Dog (Unspecified/Other)	10	0	Female	No	Mast cell tumour, histologically intermediate grade, immunohistochemically low grade, skin.
4461	Crossbreed	Crossbreed	Crossbreed	2	4	Female	No	No significant lesions, stomach and duodenum. Colitis, neutrophilic, chronic, diffuse, moderate, colon.
4464	Labrador Retriever	Labrador Retriever	Labrador Retriever	12	0	Female neutered	No	Sarcoma, poorly differentiated, oral mucosa of right maxilla.
4470	Cocker Spaniel	Cocker Spaniel (Unspecified/Other)	Cocker Spaniel (Unspecified/Other)	9	9	Female neutered	No	Stomatitis, plasmacytic, neutrophilic and histiocytic, chronic, diffuse, severe, oral cavity.
4476	Dogue de Bordeaux	Dogue de Bordeaux	Dogue de Bordeaux	11	0	Female neutered	No	Haemangiosarcoma, metastatic, lung and rib. Nodular hyperplasia, marked; with haemosiderosis, multifocal, moderate, liver.
4479	Boxer	Boxer	Boxer	5	1	Female neutered	No	Mast cell tumour, high grade, skin of right lateral thigh.
4480	English Bulldog	Bulldog (Unspecified/Other)	Bulldog (Unspecified/Other)	2	0	Female	No	Consistent with regressing histiocytoma, skin of right groin.
4482	Cocker Spaniel	Cocker Spaniel (Unspecified/Other)	Cocker Spaniel (Unspecified/Other)	9	3	Female	No	Histiocytoma, left nostril.
4484	Labrador Retriever	Labrador Retriever	Labrador Retriever	7	0	Female neutered	No	Mast cell tumour, intermediate grade, skin.
4490	Terrier	Terrier (Unspecified/Other)	Terrier (Unspecified/Other)	11	0	Female neutered	No	Nodular sebaceous hyperplasia, focal, skin of head.
4492	Crossbreed	Crossbreed	Crossbreed	10	1	Female	No	Sinus tract formation, chronic, locally extensive with granulation tissue formation, diffuse, marked; with cellulitis, chronic, diffuse, moderate, subcutaneous tissues of ventral thoracic wall.
4500	Springer Spaniel	Springer Spaniel (Unspecified/Other)	Springer Spaniel (Unspecified/Other)	7	6	Female	No	Dermatitis and cellulitis, pyogranulomatous, chronic, locally extensive, severe with epidermal hyperplasia and hyperkeratosis, segmental, marked, skin of right forelimb.
4503	German Shepherd Dog	German Shepherd Dog	German Shepherd Dog	10	0	Female	No	Infarction and haemorrhage, chronic, locally extensive, moderate to marked with extramedullary haematopoiesis, diffuse, moderate, spleen.
4507	Crossbreed	Crossbreed	Crossbreed	13	0	Female neutered	No	Cortical adenoma, left adrenal gland.
4511	Terrier X	Crossbreed	Crossbreed	13	0	Female neutered	No	1. Soft tissue sarcoma, low grade, subcutis of left flank. 2. Fibroadnexal hamartoma, skin of stifle.
4512	Manchester Terrier	Manchester Terrier	Other Purebred	13	0	Female	No	Lymphoma, large cell, diffuse, high-grade, right pre-scapular lymph node.
4513	Golden Retriever	Golden Retriever	Golden Retriever	6	0	Female neutered	No	Mast cell tumour, intermediate grade, skin and subcutis of dorsum.
4519	Springer Spaniel	Springer Spaniel (Unspecified/Other)	Springer Spaniel (Unspecified/Other)	7	0	Female	No	Trichoblastoma, interdigital skin between digit 1 and 2 of right forelimb
4520	Labrador Retriever	Labrador Retriever	Labrador Retriever	7	0	Female neutered	No	Fibroadnexal hamartoma, with cellulitis, granulomatous, chronic, locally extensive, moderate, skin of left temporomandibular region.
4521	Yorkshire Terrier	Yorkshire Terrier	Yorkshire Terrier	6	8	Female neutered	No	A. Hepatitis, lymphocytic, plasmacytic and neutrophilic, chronic, diffuse, mild-to-moderate with bridging fibrosis, diffuse, moderate; with lipidosis, diffuse, marked, liver. B. Endometritis, lymphocytic and plasmacytic, chronic, diffuse, minimal with cystic endometrial hyperplasia, mild, uterus.
4523	Crossbreed	Crossbreed	Crossbreed	8	5	Female	No	Rhinitis, lymphocytic and plasmacytic, chronic, diffuse, moderate to marked with haemorrhage, chronic, diffuse, moderate to marked, left and right nasal mucosa.
4526	Poodle	Poodle (Unspecified/Other)	Poodle (Unspecified/Other)	10	9	Female neutered	No	Sebaceous gland adenoma; with cheilitis, granulomatous, chronic, locally extensive, severe, right upper eyelid.
4528	Staffordshire Bull Terrier	Staffordshire Bull Terrier	Staffordshire Bull Terrier	2	6	Female	No	A. Gastritis, lymphocytic and plasmacytic, chronic, diffuse, moderate, stomach. B. No significant lesions, duodenum.
4531	German Shepherd Dog	German Shepherd Dog	German Shepherd Dog	8	1	Female neutered	No	Chondrosarcoma, low-grade, mass adjacent to T10 and spinal canal at T9-T12.
4534	Crossbreed	Crossbreed	Crossbreed	6	3	Female neutered	No	Rhinitis, lymphocytic, plasmacytic and neutrophilic, chronic, diffuse, mild-to-moderate, nasal turbinates.
4535	Labrador Retriever	Labrador Retriever	Labrador Retriever	12	0	Female neutered	No	Multilobular tumour of bone, mandible.
4541	Lhasa Apso	Lhasa Apso	Lhasa Apso	1	9	Female	No	A. Lymphoid hyperplasia, moderate, tonsil. B. Gastritis, lymphocytic and plasmacytic, chronic, diffuse, moderate, stomach. C. No significant lesions, duodenum.
4543	Crossbreed	Crossbreed	Crossbreed	8	0	Female neutered	No	Mast cell tumour, histologically intermediate grade, immunohistochemically low grade, skin of left flank.
4550	Yorkshire Terrier	Yorkshire Terrier	Yorkshire Terrier	11	0	Female neutered	No	Haemangiosarcoma, with necrosis and infarction, locally extensive, spleen.
4552	Cavalier King Charles Spaniel	Cavalier King Charles Spaniel	Cavalier King Charles Spaniel	1	0	Female	No	1. Myositis, neutrophilic, eosinophilic, lymphocytic and plasmacytic, chronic, multifocal to extensive, moderate to marked, masseter and temporalis muscles 2. No significant lesions, biceps femoris and triceps muscles.
4553	Golden Retriever	Golden Retriever	Golden Retriever	4	8	Female	No	Mast cell tumour, histologically intermediate grade, immunohistochemically low grade, skin and subcutis of axillary and inguinal fold.
4558	Crossbreed	Crossbreed	Crossbreed	11	0	Female neutered	No	Glossitis, neutrophilic, plasmacytic and lymphocytic, chronic, diffuse, marked, tongue.
4564	German Shepherd Dog	German Shepherd Dog	German Shepherd Dog	4	0	Female neutered	No	Lymphoid hyperplasia, diffuse, moderate with sinus histiocytosis and sinus haemosiderosis, diffuse, moderate to marked, left caudal mammary lymph node.
4566	Pug	Pug	Pug	8	0	Female neutered	No	Mast cell tumour, intermediate grade, subcutis of ventral abdomen.
4567	Mastiff	Mastiff (Unspecified/Other)	Mastiff (Unspecified/Other)	4	0	Female neutered	No	Soft tissue sarcoma, low-grade, subcutaneous tissues of head.
4568	Crossbreed	Crossbreed	Crossbreed	13	0	Female neutered	No	Myositis, neutrophilic, chronic, multifocal, moderate with fibrosis and muscle necrosis, multifocal, mild to moderate, right lumbar skeletal muscle.
4570	Doberman Pinscher	Doberman	Doberman	0	8	Female neutered	No	Synovitis, lymphocytic and plasmacytic, chronic, diffuse, mild with synovial proliferation, moderate, synovium of left elbow.
4572	Crossbreed	Crossbreed	Crossbreed	2	0	Female neutered	No	Mast cell tumour, histologically intermediate grade, immunohistochemically low grade, skin of thorax.
4573	Crossbreed	Crossbreed	Crossbreed	9	0	Female neutered	No	Mast cell tumour, histologically intermediate grade, immunohistochemically low grade, skin and subcutis of right ventral thorax.
4575	Labrador Retriever	Labrador Retriever	Labrador Retriever	6	6	Female neutered	No	Lipoma, multiple, skin of ventral thorax.
4579	Lurcher	Lurcher	Lurcher	8	0	Female neutered	No	A. No significant lesions, quadriceps muscle. B. Myositis, lymphocytic, multifocal, mild with myofibre atrophy, diffuse, marked and necrosis, multifocal, mild, right temporal muscle.
4586	Staffordshire Bull Terrier	Staffordshire Bull Terrier	Staffordshire Bull Terrier	6	1	Female	No	Mast cell tumour, intramuscular region of right hindlimb.
4592	Cavalier King Charles Spaniel	Cavalier King Charles Spaniel	Cavalier King Charles Spaniel	3	2	Female neutered	No	1. Colitis, lymphocytic and plasmacytic, chronic, segmental, moderate to marked, ascending colon. 2. Fibrosis, segmental, moderate, descending colon. 3. No significant lesions, stomach, duodenum.
4593	German Shepherd Dog	German Shepherd Dog	German Shepherd Dog	3	0	Female entire	No	Rhinitis, ulcerative, plasmacytic and neutrophilic, chronic, diffuse, marked, nasal mucosa.
4595	Lurcher	Lurcher	Lurcher	4	5	Female neutered	No	Follicular and epidermal atrophy, diffuse, moderate with dermatitis, histiocytic and neutrophilic, chronic, multifocal, moderate, skin of dorsal neck and left lateral neck.
4598	Staffordshire Bull Terrier	Staffordshire Bull Terrier	Staffordshire Bull Terrier	2	0	Female	No	Dermatitis and folliculitis, neutrophilic, lymphocytic and plasmacytic, chronic, multifocal, moderate, skin of right hind foot.
4603	Crossbreed	Crossbreed	Crossbreed	10	0	Female	No	1. Histiocytoma, regressing, skin of muzzle. 2. Dermatitis, eosinophilic and T-cell rich, locally extensive, severe, skin of stifle.
4604	Lurcher	Lurcher	Lurcher	11	0	Female neutered	No	Lymphoma, diffuse large B-cell, rectum.
4605	Labrador Retriever	Labrador Retriever	Labrador Retriever	4	0	Female neutered	No	Mast cell tumour, histologically low grade, immunohistochemically low grade, skin.
4608	Airedale Terrier	Airedale Terrier	Airedale Terrier	9	0	Female neutered	No	Fibromatous epulis of periodontal ligment origin, mandible.
4610	Poodle	Poodle (Unspecified/Other)	Poodle (Unspecified/Other)	10	0	Female	No	Hepatoid gland adenoma, skin of perianal region.
4614	Boxer	Boxer	Boxer	2	0	Female	No	Regressing histiocytoma, skin of interscapular region.
4618	Crossbreed	Crossbreed	Crossbreed	10	0	Female neutered	No	Hepatocellular carcinoma, with metastasis, liver and omentum.
4619	Border Collie	Border Collie	Border Collie	5	7	Female neutered	No	1. Colitis, lymphocytic, mild, ascending colon. 2. No significant lesions, stomach, duodenum, helium and descending colon.
4620	Labrador Retriever	Labrador Retriever	Labrador Retriever	9	4	Female	No	Transitional cell carcinoma, urethra.
4621	English Springer Spaniel	Springer Spaniel (Unspecified/Other)	Springer Spaniel (Unspecified/Other)	11	0	Female neutered	No	Rhinitis, neutrophilic, lymphocytic and plasmacytic, chronic, diffuse, moderate, left and right nasal cavities.
4623	Labrador Retriever	Labrador Retriever	Labrador Retriever	11	0	Female	No	Consistent with ameloblastic fibroma, maxilla.
4628	Lhasa Apso	Lhasa Apso	Lhasa Apso	13	0	Female neutered	No	Fibroadnexal hamartoma, skin of left foreleg.
4630	English Bull Terrier	Bull Terrier (Unspecified/Other)	Bull Terrier (Unspecified/Other)	5	6	Female neutered	No	Dermatitis and follicullitis, neutrophilic, subacute, multifocal, marked, skin of muzzle, right hind leg and flank.
4637	Staffordshire Bull Terrier	Staffordshire Bull Terrier	Staffordshire Bull Terrier	11	6	Female neutered	No	A. Acrochordon, skin of chin. B. Dermatitis, plasmacytic and lymphocytic, chronic, moderate, skin of ventrum. C. Mast cell tumour, intermediate grade, skin of left hind limb.
4638	Cocker Spaniel	Cocker Spaniel (Unspecified/Other)	Cocker Spaniel (Unspecified/Other)	10	0	Female neutered	No	Cholecystitis, ulcerative and necrotising, chronic, segmental, transmural, severe, gall bladder.
4640	Rottweiler	Rottweiler	Rottweiler	6	0	Female	No	No significant lesions, stomach and duodenum.
4644	Papillon	Papillon	Other Purebred	9	4	Female neutered	No	Enteritis, eosinophilic and ulcerative, locally extensive, severe, small intestine.
4646	Doberman	Doberman	Doberman	11	1	Female neutered	No	A. Gingivitis, neutrophilic, chronic, moderate with bony and chondroid metaplasia, moderate, maxillary tooth area. B. Plasmacytoma, left tonsil.
4649	Labrador Retriever	Labrador Retriever	Labrador Retriever	Not recorded	Not recorded	Female entire	No	Enteritis, eosinophilic and neutrophilic, chronic, diffuse, moderate to marked with villous blunting infusion, marked, small intestine.
4652	English Setter	English Setter	English Setter	7	0	Female	No	Gingivitis, neutrophilic and plasmacytic, chronic, diffuse, severe with epithelial hyperplasia, diffuse, severe, maxillary gingiva.
4654	Lhasa Apso	Lhasa Apso	Lhasa Apso	14	0	Female neutered	No	Mast cell tumour, intermediate grade, skin and subcutis of left ventral flank.
4655	Jack Russell Terrier	Jack Russell Terrier	Jack Russell Terrier	3	6	Female neutered	No	Histiocytoma, regressing, skin of left carpus.
4658	German Shepherd Dog	German Shepherd Dog	German Shepherd Dog	10	0	Female neutered	No	Haemangiosarcoma, poorly differentiated, spleen.
4661	Retriever	Retriever (Unspecified/Other)	Retriever (Unspecified/Other)	12	11	Female neutered	No	Dermatits, cellulitis and osteomyelitis, neutrophilic, chronic, diffuse, severe, digit.
4663	Irish Setter	Irish Setter	Irish Setter	8	6	Female entire	No	Leiomyosarcoma, low grade, vagina.
4672	Crossbreed	Crossbreed	Crossbreed	8	2	Female neutered	No	Anal sacculitis, pyogranulomatous, chronic, diffuse, moderate to marked, left and right anal sac.
4673	Doberman	Doberman	Doberman	4	6	Female neutered	No	Mast cell tumour, intermediate grade, skin (larger specimen). Follicular cyst, skin (smaller specimen).
4674	Spaniel	Spaniel (Unspecified/Other)	Spaniel (Unspecified/Other)	3	0	Female neutered	No	Intervertebral disc degeneration and disruption, with fat necrosis and haemorrhage, marked, extradural material, spinal canal.
4678	Springer Spaniel	Springer Spaniel (Unspecified/Other)	Springer Spaniel (Unspecified/Other)	8	0	Female	No	Infundibular keratinizing acanthoma, skin of right thigh.
4679	German Shepherd Dog	German Shepherd Dog	German Shepherd Dog	10	0	Female neutered	No	Infundibular keratanizing acanthoma, skin and subcutis of right forefoot.
4683	Staffordshire Bull Terrier	Staffordshire Bull Terrier	Staffordshire Bull Terrier	12	9	Female neutered	No	Carcinoma, right nasal cavity.
4684	Border Collie	Border Collie	Border Collie	10	0	Female neutered	No	Fibroadnexal hamartoma, skin of right foot.
4685	Cocker Spaniel	Cocker Spaniel (Unspecified/Other)	Cocker Spaniel (Unspecified/Other)	7	1	Female neutered	No	Follicular cyst, multiple, skin of lower back.
4686	Pug	Pug	Pug	7	9	Female neutered	No	A. Histiocytoma, skin of right forelimb. B. Mast cell tumour, low grade, skin of left thigh.
4688	Border Collie	Border Collie	Border Collie	Not recorded	Not recorded	Female	Yes	Carcinoma, tubulopapillary, ductular, caudal mammary gland.
4689	Elkhound	Elkhound (Unspecified/Other)	Other Purebred	10	0	Female	No	1. Cholecystitis, necrohaemorrhagic, subacute, marked, with transmural necrosis, moderate, gall bladder. 2. Cholelith and proteinaceous exudate, intra-abdominal mass.
4690	Crossbreed	Crossbreed	Crossbreed	6	0	Female neutered	No	Mast cell tumour, intermediate grade, skin of left flank/back.
4691	English Springer Spaniel	Springer Spaniel (Unspecified/Other)	Springer Spaniel (Unspecified/Other)	7	0	Female	No	Lymphadenitis, pyogranulomatous to granulomatous, chronic, diffuse, severe with intralesional crystalline material, popliteal lymph node.
4692	German Shepherd Dog	German Shepherd Dog	German Shepherd Dog	9	10	Female neutered	No	No significant lesions, colon.
4693	German Shepherd Dog	German Shepherd Dog	German Shepherd Dog	10	0	Female neutered	No	Haematoma, chronic, spleen.
4695	Cairn Terrier	Cairn Terrier	Cairn Terrier	9	0	Female	No	Plasmacytoma, skin of paw
4696	Labrador Retriever	Labrador Retriever	Labrador Retriever	6	9	Female neutered	No	Neuroendocrine tumour, pancreas.
4700	Staffordshire Bull Terrier	Staffordshire Bull Terrier	Staffordshire Bull Terrier	12	0	Female neutered	No	Focal fibrous hyperplasia; with gingivitis, plasmacytic and neutrophilic, chronic, diffuse, moderate, gingiva.
4703	Golden Retriever	Golden Retriever	Golden Retriever	6	0	Female neutered	No	No significant lesions, stomach.
4704	English Springer Spaniel	Springer Spaniel (Unspecified/Other)	Springer Spaniel (Unspecified/Other)	10	0	Female neutered	No	Soft tissue sarcoma, intermediate grade, subcutis of left antebrachium.
4709	Crossbreed	Crossbreed	Crossbreed	4	0	Female neutered	No	Mast cell tumour, histologically intermediate grade, immunohistochemically high grade, haired skin - block 1. Mast cell tumour, histologically intermediate grade, immunohistochemically low grade, haired skin - block 2.
4713	Crossbreed	Crossbreed	Crossbreed	7	0	Female neutered	No	Mast cell tumour, histologically intermediate grade, immunohistochemically low grade, skin.
4715	Crossbreed	Crossbreed	Crossbreed	12	0	Female neutered	No	Necrosis, subacute to chronic, multifocal, mild to moderate with replacement fibrosis, locally extensive, moderate, skeletal muscle over right ilium.
4718	Staffordshire Bull Terrier	Staffordshire Bull Terrier	Staffordshire Bull Terrier	5	11	Female neutered	No	Melanocytoma, iris.
4720	West Highland White Terrier	West Highland White Terrier	West Highland White Terrier	3	0	Female neutered	No	Histiocytoma, skin.
4721	Crossbreed	Crossbreed	Crossbreed	8	0	Female	No	Rhinitis, ulcerative, locally extensive with squamous metaplasia, locally extensive, mild with bony remodelling, marked, nasal turbinates.
4722	Golden Retriever	Golden Retriever	Golden Retriever	9	0	Female neutered	No	Endometritis, neutrophilic, chronic, diffuse, moderate to marked, with mesonephric duct cyst, uterus.
4730	Bull Terrier	Bull Terrier (Unspecified/Other)	Bull Terrier (Unspecified/Other)	11	0	Female neutered	No	Histiocytoma, skin of inguinal region.
4734	Crossbreed	Crossbreed	Crossbreed	14	0	Female neutered	No	Soft tissue sarcoma, low grade, subcutaneous tissues of right medial stifle.
4742	Rhodesian Ridgeback	Rhodesian Ridgeback	Rhodesian Ridgeback	8	0	Female	No	Anterior uveal melanocytoma, iris, eye.
4748	Flat-Coated Retriever	Flat-Coated Retriever	Flat-Coated Retriever	8	9	Female neutered	No	No significant lesions, right ovary.
4749	Golden Retriever	Golden Retriever	Golden Retriever	7	0	Female	No	Mast cell tumour, immunohistochemically low grade, subcutis adjacent to left ear.
4751	English Bull Terrier	Bull Terrier (Unspecified/Other)	Bull Terrier (Unspecified/Other)	Not recorded	Not recorded	Female	No	1. Congestion and oedema, acute, diffuse, moderate, lung. 2. Hepatocyte vacuolation, moderate, with extramedullary haematopoiesis, moderate, liver. 3. Periosteal new bone formation and bony remodelling, moderate, rib. 4. No significant lesions, heart, skeletal muscle, mesenteric lymph node, small intestine, pancreas, kidney, spleen, bladder, skeletal muscle and large intestine.
4753	Crossbreed	Crossbreed	Crossbreed	7	6	Female	No	Intralymphatic carcinoma, right submandibular salivary gland and intermandibular subcutaneous tissue. Carcinoma, metastatic, submandibular lymph node.
4754	Terrier	Terrier (Unspecified/Other)	Terrier (Unspecified/Other)	10	0	Female neutered	No	Dermatitis, ulcerative, neutrophilic and plasmacytic, chronic, locally extensive, marked, lower lip.
4755	West Highland White Terrier	West Highland White Terrier	West Highland White Terrier	12	0	Female	No	Gastritis, lymphocytic, plasmacytic and neutrophilic, moderate to marked, stomach.
4758	Lhasa Apso	Lhasa Apso	Lhasa Apso	13	0	Female neutered	No	Fibroadnexal hamartoma with furunculosis, pyogranulomatous, chronic, locally extensive, moderate, skin of leg.
4759	King Charles Spaniel	Cavalier King Charles Spaniel	Cavalier King Charles Spaniel	3	0	Female	No	Lobular dissecting hepatitis, chronic, diffuse, severe, liver. Congestion and oedema, diffuse, marked, lung. No significant lesions, mesentery.
4762	Crossbreed	Crossbreed	Crossbreed	12	3	Female	No	Consistent with infiltrative lipoma, subcutis of sternum.
4764	Boxer	Boxer	Boxer	1	5	Female	No	Dermatitis, plasmacytic, mastocytic and eosinophilic, chronic, moderate with epidermal hyperplasia, follicular infundibular epithelial hyperplasia, apocrine gland hyperplasia and sebaceous gland hyperplasia, diffuse, moderate, abnormal skin.
4767	Springer Spaniel	Springer Spaniel (Unspecified/Other)	Springer Spaniel (Unspecified/Other)	7	11	Female	No	Steatitis and dermatitis, granulomatous to pyogranulomatous, chronic, diffuse, severe with fat necrosis, multifocal to extensive, severe and mineralization, multifocal, moderate; with vasculitis, multifocal, skin and subcutis of left shoulder, right shoulder, ventral mammary region and left thorax.
4769	Jack Russell Terrier	Jack Russell Terrier	Jack Russell Terrier	12	0	Female	No	Synovitis, lymphocytic, plasmacytic and neutrophilic, chronic, diffuse, marked with intralesional hair shaft, right fore digit 3.
4773	Jack Russell Terrier	Jack Russell Terrier	Jack Russell Terrier	10	6	Female neutered	No	Hepatitis, portal and periacinar, neutrophilic, lymphocytic and plasmacytic, chronic, diffuse, mild-to-moderate with bridging fibrosis, diffuse, mild; with nodular hyperplasia, diffuse, marked; and cloudy swelling, diffuse, moderate to marked, liver.
4774	Yorkshire Terrier	Yorkshire Terrier	Yorkshire Terrier	7	6	Female entire	No	No significant lesions, duodenum and stomach.
4776	Crossbreed	Crossbreed	Crossbreed	12	0	Female neutered	No	Infundibular keratinizing acanthoma, skin of right flank, back and right shoulder.
4779	Pointer	Pointer (Unspecified/Other)	Pointer (Unspecified/Other)	7	0	Female neutered	No	A. Dermatitis and cellulitis, pyogranulomatous, chronic, locally extensive, severe with intralesional keratin, skin. B. Sebaceous adenoma, skin of eyelid. C.i. Infundibular keratinizing acanthoma, with dermatitis and cellulitis, pyogranulomatous, chronic, locally extensive, moderate, skin. C.ii. Follicular cyst, skin.
4781	Staffordshire Bull Terrier	Staffordshire Bull Terrier	Staffordshire Bull Terrier	10	6	Female neutered	No	Mast cell tumour, intermediate grade, skin and subcutis of lower right leg.
4782	Jack Russell Terrier	Jack Russell Terrier	Jack Russell Terrier	5	11	Female neutered	No	Follicullitis, lymphocytic, plasmacytic and neutrophilic, chronic, locally extensive, moderate with fibrosis and epidermal hyperplasia, segmental, moderate, skin of the left foreleg.
4783	German Shepherd Dog	German Shepherd Dog	German Shepherd Dog	3	1	Female	No	Sinusitis, ulcerative, chronic, diffuse, severe with fungal colonisation, marked, sinus.
4787	Boxer	Boxer	Boxer	5	0	Female	No	Mast cell tumour, histologically intermediate grade, immunohistochemically low grade, skin
4791	Chesapeake Bay Retriever	Chesapeake Bay Retriever	Other Purebred	2	5	Female	No	No significant lesions, stomach and duodenum. Colitis, eosinophilic, chronic, moderate to marked, colon.
4792	Poodle	Poodle (Unspecified/Other)	Poodle (Unspecified/Other)	11	3	Female neutered	No	No significant lesions, stomach and duodenum.
4795	West Highland White Terrier	West Highland White Terrier	West Highland White Terrier	12	0	Female	No	Apocrine gland ductular cyst, skin of left cheek.
4798	West Highland White Terrier	West Highland White Terrier	West Highland White Terrier	5	2	Female neutered	No	Dermatitis, ulcerative, plasmacytic and pyogranulomatous, chronic, locally extensive, marked, skin of right axilla.
4799	King Charles Spaniel	Cavalier King Charles Spaniel	Cavalier King Charles Spaniel	6	0	Female neutered	No	Hyperplasia, moderate, bone marrow.
4805	Cairn Terrier	Cairn Terrier	Cairn Terrier	10	11	Female neutered	No	Hepatocellular carcinoma, liver.
4806	Lhasa Apso	Lhasa Apso	Lhasa Apso	12	0	Female neutered	No	1. Haemangioma, eyelid. 2. Nodular sebaceous hyperplasia, moderate, with dermatitis, granulomatous, chronic, locally extensive, moderate, skin of eyelid.
4809	Crossbreed	Crossbreed	Crossbreed	6	5	Female	No	Furunculosis, pyogranulomatous, chronic, locally extensive, moderate, skin of nose.
4815	King Charles Spaniel	Cavalier King Charles Spaniel	Cavalier King Charles Spaniel	6	0	Female neutered	No	A. No significant lesions, stomach. B. Enteritis, neutrophilic, mild, chronic, diffuse, duodenum.
4817	Flat-Coated Retriever	Flat-Coated Retriever	Flat-Coated Retriever	6	2	Female neutered	No	Lipoma, caudal thigh mass.
4821	Poodle	Poodle (Unspecified/Other)	Poodle (Unspecified/Other)	11	3	Female neutered	No	Nodular hyperplasia, diffuse, moderate with hepatitis, portal and periacinar, lymphocytic and plasmacytic, mild, liver.
4824	Border Collie	Border Collie	Border Collie	9	0	Female	No	Dermatitis, plasmacytic, lymphocytic and neutrophilic, chronic, diffuse, moderate to marked, skin of face.
4828	Border Terrier	Border Terrier	Border Terrier	9	0	Female entire	Yes	Complex adenoma, multiple, right mammary gland.
4830	Labrador Retriever	Labrador Retriever	Labrador Retriever	11	0	Female neutered	No	Squamous cell carcinoma, digit.
4831	Labrador Retriever	Labrador Retriever	Labrador Retriever	10	2	Female neutered	No	Lipoma, subcutis of left and right caudal thorax and xiphisternum.
4833	Great Dane	Great Dane	Great Dane	6	0	Female neutered	No	Acrochordon, with dermatitis, lymphocytic, plasmacytic and pyogranulomatous, chronic, locally extensive, moderate to marked, skin of caudal foot.
4837	German Shepherd Dog	German Shepherd Dog	German Shepherd Dog	9	0	Female neutered	No	A. Dermatitis, lymphocytic, plasmacytic and pyogranulomatous, chronic, locally extensive, moderate to marked, skin of left forelimb. B. Infundibular keratinizing acanthoma, skin of left shoulder. C. Nodular sebaceous hyperplasia, with dermatitis, pyogranulomatous, chronic, locally extensive, marked, skin of tail.
4839	Staffordshire Bull Terrier	Staffordshire Bull Terrier	Staffordshire Bull Terrier	14	10	Female	No	Lymphoma, peripheral T-cell, subcutis of lip. No significant lesions, skin of ventral neck
4841	Labrador Retriever	Labrador Retriever	Labrador Retriever	8	11	Female neutered	No	Mast cell tumour, intermediate grade, subcutaneous tissues of sternum.
4842	Crossbreed	Crossbreed	Crossbreed	9	0	Female neutered	Yes	Carcinoma, left thoracic mammary gland.
4843	Yorkshire Terrier	Yorkshire Terrier	Yorkshire Terrier	10	0	Female	Yes	Complex adenoma, mammary skin. Mixed mammary tumours, multiple, mammary skin.
4847	Crossbreed	Crossbreed	Crossbreed	6	0	Female	No	Mast cell tumour, high-grade, subcutaneous tissues of perineal region.
4849	Staffordshire Bull Terrier	Staffordshire Bull Terrier	Staffordshire Bull Terrier	6	0	Female	No	Mast cell tumour, histologically intermediate grade, immunohistochemically high grade, skin.
4852	Cocker Spaniel	Cocker Spaniel (Unspecified/Other)	Cocker Spaniel (Unspecified/Other)	12	0	Female neutered	Yes	Complex mammary carcinoma, left thoracic mammary gland.
4855	Border Collie	Border Collie	Border Collie	12	0	Female neutered	No	Fibrohistiocytic proliferation, diffuse, moderate; with intralesional haemorrhage, subacute, moderate; with extramedullary haematopoiesis, diffuse, mild-to-moderate, spleen.
4863	English Setter	English Setter	English Setter	13	0	Female neutered	No	Trichoepithelioma, skin of back.
4865	Bull Mastiff	Mastiff (Unspecified/Other)	Mastiff (Unspecified/Other)	5	0	Female neutered	No	Granulosa cell tumour, ovary.
4866	Crossbreed	Crossbreed	Crossbreed	10	0	Female neutered	No	Inverted papilloma, skin of tail base.
4867	Shar Pei	Shar Pei	Shar Pei	0	11	Female	No	Dermatitis, mastocytic, eosinophilic and neutrophilic, multifocal to extensive, chronic, moderate with dermal mucinosis, moderate, skin of lower eyelids.
4869	Boxer	Boxer	Boxer	6	0	Female entire	No	Mast cell tumour, histologically intermediate grade, immunohistochemically low grade, skin.
4870	German Shorthaired Pointer	German Pointer (Unspecified/Other)	German Pointer (Unspecified/Other)	4	0	Female entire	No	Mast cell tumour, histologically intermediate grade, immunohistochemically low grade, skin of ventral chest.
4871	Crossbreed	Crossbreed	Crossbreed	9	8	Female neutered	No	Infundibular keratinizing acanthoma, skin of back.
4872	Labrador Retriever	Labrador Retriever	Labrador Retriever	6	6	Female neutered	No	Mast cell tumour, histologically intermediate grade, subcutaneous tissues of left lateral abdomen.
4874	Tibetan Terrier	Tibetan Terrier	Tibetan Terrier	12	0	Female neutered	No	Nodular lymphoid hyperplasia, marked; with extramedullary haematopoiesis, moderate, spleen.
4876	Curly Coated Retriever	Retriever (Unspecified/Other)	Retriever (Unspecified/Other)	9	9	Female neutered	No	1. No significant lesions, duodenum. 2. Gastritis, lymphocytic and plasmacytic, chronic, diffuse, moderate to marked, stomach.
4877	Crossbreed	Crossbreed	Crossbreed	1	2	Female entire	No	Portal vein hypoplasia with arteriolar duplication and endothelial hyperplasia, moderate; with hepatitis, neutrophilic, acute, moderate, liver.
4883	Pembroke Corgi	Corgi (Unspecified/Other)	Other Purebred	11	8	Female	Yes	Lobular hyperplasia, diffuse, marked with complex adenoma and complex carcinoma, mammary tissue.
4890	Crossbreed	Crossbreed	Crossbreed	1	3	Female	No	Gastritis, lymphocytic and plasmacytic, mild, stomach.
4894	English Springer Spaniel	Springer Spaniel (Unspecified/Other)	Springer Spaniel (Unspecified/Other)	10	0	Female neutered	No	Soft tissue sarcoma, intermediate grade, skin of left antebrachium.
4899	Flat-Coated Retriever	Flat-Coated Retriever	Flat-Coated Retriever	5	1	Female neutered	No	Mast cell tumour, histologically intermediate grade, immunohistochemically low grade, lower right eyelid.
4905	Crossbreed	Crossbreed	Crossbreed	9	0	Female neutered	No	Soft tissue sarcoma, low grade, subcutaneous tissue of right forelimb.
4912	Staffordshire Bull Terrier	Staffordshire Bull Terrier	Staffordshire Bull Terrier	0	7	Female	No	Histiocytoma, skin of right axilla.
4913	Crossbreed	Crossbreed	Crossbreed	6	11	Female neutered	No	Dermatitis and furunculosis, plasmacytic to pyogranulomatous, chronic, diffuse, moderate with epidermal hyperplasia and hyperkeratosis, diffuse, marked, skin of left foot digit 3.
4917	German Shepherd Dog	German Shepherd Dog	German Shepherd Dog	7	0	Female	No	Gastritis, lymphocytic and plasmacytic, chronic, diffuse, mild, stomach.
4918	Border Collie	Border Collie	Border Collie	15	0	Female neutered	Yes	Complex adenoma, caudal left mammary gland.
4919	Crossbreed	Crossbreed	Crossbreed	7	0	Female	No	Lipoma, subcutaneous tissue of left hind leg.
4923	Bull Mastiff	Mastiff (Unspecified/Other)	Mastiff (Unspecified/Other)	11	11	Female entire	No	Tubulovillous adenoma, rectum.
4926	Crossbreed	Crossbreed	Crossbreed	10	0	Female neutered	No	Cellulitis, eosinophilic, mastocytic and plasmacytic, locally extensive, severe, subcutaneous tissue.
4928	Border Collie	Border Collie	Border Collie	11	8	Female	No	Melanocytic nevus, right lower lip.
4930	Retriever	Retriever (Unspecified/Other)	Retriever (Unspecified/Other)	3	5	Female neutered	No	Furnuculosis, pyogranulomatous, chronic, locally extensive, marked, right lower eyelid.
4932	Hungarian Vizsla	Hungarian Vizsla	Hungarian Vizsla	4	4	Female	No	Dermatitis and cellulitis, pyogranulomatous and plasmacytic, chronic, diffuse, marked with sinus tract formation, multifocal, moderate, skin of left hind foot.
4933	Boxer	Boxer	Boxer	6	0	Female neutered	No	Follicular cyst, skin of left ventral abdomen.
4934	Golden Retriever	Golden Retriever	Golden Retriever	9	0	Female	No	Mast cell tumour, histologically intermediate grade, immunohistochemically low grade, skin.
4935	Bedlington Terrier	Bedlington Terrier	Bedlington Terrier	6	0	Female neutered	No	Mast cell tumour, histologically high grade, immunohistochemically high grade, skin.
4936	Staffordshire Bull Terrier	Staffordshire Bull Terrier	Staffordshire Bull Terrier	5	0	Female	No	Mast cell tumour, histologically intermediate grade, immunohistochemically high grade, skin.
4937	Shih Tzu	Shih Tzu	Shih Tzu	12	0	Female	No	Mast cell tumour, histologically intermediate grade, immunohistochemically low grade, skin.
4939	Springer Spaniel	Springer Spaniel (Unspecified/Other)	Springer Spaniel (Unspecified/Other)	9	0	Female	No	Haemangiosarcoma, epithelioid, high grade, skin of left foreleg, central pad.
4940	Cairn Terrier	Cairn Terrier	Cairn Terrier	5	4	Female neutered	No	Plasmacytoma, anaplastic, right groin.
4941	West Highland White Terrier	West Highland White Terrier	West Highland White Terrier	11	0	Female neutered	No	Plasmacytoma, right ear canal.
4942	Labrador Retriever	Labrador Retriever	Labrador Retriever	8	0	Female neutered	No	Mast cell tumour, intermediate grade, skin of pinna.
4944	Labrador Retriever	Labrador Retriever	Labrador Retriever	8	0	Female	No	Neuroendocrine tumour, heart base.
4946	Crossbreed	Crossbreed	Crossbreed	12	0	Female neutered	Yes	Ductal cystadenoma, left mammary gland 4.
4948	Basset Hound	Basset Hound	Basset Hound	10	9	Female	No	Trichoepithelioma, subcutis over lumbar vertebrae.
4952	Staffordshire Bull Terrier	Staffordshire Bull Terrier	Staffordshire Bull Terrier	3	2	Female neutered	No	Mast cell tumour, intermediate grade, skin of left mammary gland.
4954	Beagle	Beagle (Unspecified/Other)	Beagle (Unspecified/Other)	9	0	Female neutered	No	Dermatitis, pyogranulomatous, locally extensive, chronic, marked, with intralesional bacterial cocci, skin of left hind limb.
4955	Staffordshire Bull Terrier	Staffordshire Bull Terrier	Staffordshire Bull Terrier	3	5	Female neutered	No	Dermatitis, eosinophilic, plasmacytic and neutrophilic, chronic, diffuse, moderate to marked; with epidermal and follicular pustule formation, multifocal, moderate, skin.
4956	Cocker Spaniel	Cocker Spaniel (Unspecified/Other)	Cocker Spaniel (Unspecified/Other)	5	7	Female neutered	No	Myositis, plasmacytic, lymphocytic and neutrophilic, chronic, diffuse, marked with fibrosis, diffuse, moderate to marked, with myocyte degeneration, mild, right temporal region.
4957	Hungarian Vizsla	Hungarian Vizsla	Hungarian Vizsla	4	7	Female neutered	No	Melanocytoma, mucosa of lip.
4959	Staffordshire Bull Terrier	Staffordshire Bull Terrier	Staffordshire Bull Terrier	14	0	Female neutered	No	Myxosarcoma, low-grade, subcutaneous tissues of lower leg.
4963	Rhodesian Ridgeback	Rhodesian Ridgeback	Rhodesian Ridgeback	7	3	Female neutered	No	Soft tissue sarcoma, low grade, subcutis of left forelimb.
4966	Labrador Retriever	Labrador Retriever	Labrador Retriever	7	0	Female	No	A. Nodular sebaceous hyperplasia, focally moderate, skin above right eye. B. Acrochordon, skin of left dorsal neck. C. Lipoma, subcutis of ventral thorax.
4967	Crossbreed	Crossbreed	Crossbreed	9	0	Female entire	Yes	Mixed mammary tumour, mammary gland.
4970	Dalmatian	Dalmatian	Dalmatian	6	0	Female neutered	No	1&2. Consistent with lipoma, subcuticular tissue. 3. Acrochordon, skin.
4972	Labrador Retriever	Labrador Retriever	Labrador Retriever	9	4	Female neutered	No	Gastritis, lymphocytic, plasmacytic and neutrophilic, chronic, diffuse, marked, stomach.
4974	Rhodesian Ridgeback	Rhodesian Ridgeback	Rhodesian Ridgeback	7	0	Female entire	No	Follicular cyst, skin of ventral abdomen at umbilicus.
4975	Shih Tzu	Shih Tzu	Shih Tzu	12	0	Female neutered	No	Focal fibrous hyperplasia, oral mucosa.
4978	Crossbreed	Crossbreed	Crossbreed	2	10	Female neutered	No	A. No significant lesions, right ovary. B. Rete ovary with oviduct, tissue adajcent to left kidney.
4979	Weimaraner	Weimaraner	Weimaraner	8	3	Female neutered	No	A. Mast cell tumour, low grade, skin of chest. B. No significant lesions, skin of abdomen. C. Mast cell tumour, intermediate grade, skin and subcutis adjacent to right ear.
4983	Crossbreed	Crossbreed	Crossbreed	12	6	Female neutered	No	Osteosarcoma, left mandible.
4988	Cocker Spaniel	Cocker Spaniel (Unspecified/Other)	Cocker Spaniel (Unspecified/Other)	7	0	Female neutered	No	Histiocytoma, right upper lip.
4989	Golden Retriever	Golden Retriever	Golden Retriever	7	9	Female neutered	No	A. Gastritis, lymphocytic, focal, mild, stomach. B. Enteritis, neutrophilic, mild, duodenum. C. Colitis, neutrophilic, mild, colon.
4994	Jack Russell Terrier	Jack Russell Terrier	Jack Russell Terrier	8	0	Female neutered	No	Mast cell tumour, histologically intermediate grade, immunohistochemically high grade, skin of flank.
4996	Chihuahua	Chihuahua	Chihuahua	10	0	Female	Yes	Ductular adenoma, mammary tissue of left flank.
5000	Rottweiler	Rottweiler	Rottweiler	2	0	Female neutered	No	Mast cell tumour, histologically low grade, immunohistochemically low grade, skin of top of left ear.
5002	Labrador Retriever	Labrador Retriever	Labrador Retriever	8	10	Female	No	Hepatitis, lymphocytic, plasmacytic and neutrophilic, chronic, portal/interface;, moderate with portal fibrosis, diffuse, moderate; and piecemeal necrosis and apoptosis, moderate, with micronodular hyperplasia, moderate, liver.
5006	Airedale Terrier	Airedale Terrier	Airedale Terrier	3	0	Female neutered	No	Papilloma, with intranuclear inclusion bodies, mucosa of lip.
5010	Labrador Retriever	Labrador Retriever	Labrador Retriever	7	11	Female	No	Apocrine gland cystadenoma, skin of right side of head.
5011	Boxer	Boxer	Boxer	2	0	Female neutered	No	Fibroadnexal hamartoma, skin.
5012	Crossbreed	Crossbreed	Crossbreed	6	0	Female neutered	No	Ganglion cyst, with synovial proliferation, locally extensive, marked, left fore paw.
5013	Jack Russell Terrier	Jack Russell Terrier	Jack Russell Terrier	13	2	Female neutered	No	Histiocytoma, skin of right muzzle.
5015	English Springer Spaniel	Springer Spaniel (Unspecified/Other)	Springer Spaniel (Unspecified/Other)	2	3	Female	No	Cellulitis, pyogranulomatous, chronic, diffuse, severe with sinus tract formation, multifocal, marked, subcutaneous tissues of flank.
5019	Beagle	Beagle (Unspecified/Other)	Beagle (Unspecified/Other)	7	0	Female neutered	No	Lipoma with sinus tract formation and granulation tissue formation, locally extensive, subcutis of dorsal aspect of forelimb.
5021	Border Collie	Border Collie	Border Collie	13	0	Female	No	Conjunctivitis, neutrophilic, chronic, diffuse, moderate with epithelial hyperplasia, diffuse, marked, conjunctiva of left eye.
5022	Miniature Schnauzer	Miniature Schnauzer	Miniature Schnauzer	1	6	Female	No	Gastritis, lymphofollicular and neutrophilic, chronic, diffuse, mild, stomach.
5024	King Charles Spaniel	Cavalier King Charles Spaniel	Cavalier King Charles Spaniel	1	0	Female	No	Apocrine gland cyst, medial canthus of eye.
5026	West Highland White Terrier	West Highland White Terrier	West Highland White Terrier	8	3	Female neutered	No	Lymphoma, muscularis and submucosa of pylorus, stomach.
5027	Yorkshire Terrier	Yorkshire Terrier	Yorkshire Terrier	12	0	Female	No	Histiocytic sarcoma, localised, high grade, mass from jugular groove.
5031	Crossbreed	Crossbreed	Crossbreed	13	0	Female	No	Anal sac gland carcinoma, anal sac.
5033	German Shepherd Dog	German Shepherd Dog	German Shepherd Dog	2	0	Female	No	Dermatitis, neutrophilic and mixed, chronic, diffuse, moderate to marked with epidermal hyperplasia and follicular epithelial hyperplasia, marked, haired skin.
5035	Welsh Springer Spaniel	Springer Spaniel (Unspecified/Other)	Springer Spaniel (Unspecified/Other)	10	7	Female neutered	No	Discospondylitis and steatitis, pyogranulomatous, chronic, moderate to marked with intervertebral disc degeneration and osseus metaplasia, intervertebral disc.
5037	Miniature Dachshund	Miniature Dachshund (Unspecified/Other)	Miniature Dachshund (Unspecified/Other)	7	6	Female neutered	No	No significant lesions, stomach and duodenum.
5038	Cocker Spaniel	Cocker Spaniel (Unspecified/Other)	Cocker Spaniel (Unspecified/Other)	6	0	Female neutered	No	1. Hepatoid gland adenoma, skin of tail base. 2. Nodular sebaceous gland hyperplasia, skin under right ear. 3. Follicular cyst, skin ventral to anus. 4. Lipoma, subcutis of dorsal lumbar region.
5039	Jack Russell Terrier	Jack Russell Terrier	Jack Russell Terrier	11	0	Female neutered	Yes	Ductular carcinoma, mammary skin of left thorax.
5041	Labrador Retriever	Labrador Retriever	Labrador Retriever	2	0	Female	No	Histiocytoma, regressing, skin of dorsal head.
5045	Cocker Spaniel	Cocker Spaniel (Unspecified/Other)	Cocker Spaniel (Unspecified/Other)	12	0	Female	No	Cystic endometrial hyperplasia, marked, distal uterus and cervix
5047	Flat-Coated Retriever	Flat-Coated Retriever	Flat-Coated Retriever	8	0	Female	No	Consistent with cutaneous histiocytosis; with furunculosis, pyogranulomatous, multifocal, marked, lower lip.
5057	Border Collie	Border Collie	Border Collie	4	0	Female	No	Consistent with developmental abnormality; with vulvitis, plasmacytic and neutrophilic, chronic, diffuse, severe, vulva.
5058	West Highland White Terrier	West Highland White Terrier	West Highland White Terrier	6	0	Female	No	Fibromatous epulis of periodontal ligament origin, right lower gingiva.
5059	Boxer	Boxer	Boxer	5	4	Female neutered	No	A. Haemangioma, cavernous, skin of right rump. B. Mast cell tumour, low grade, skin of left stifle.
5069	Springer Spaniel	Springer Spaniel (Unspecified/Other)	Springer Spaniel (Unspecified/Other)	13	0	Female neutered	No	Gastritis, proliferative, chronic, locally extensive, marked, pylorus.
5072	Crossbreed	Crossbreed	Crossbreed	6	5	Female neutered	No	Soft tissue sarcoma, low grade, subcutaneous tissues of intermandibular region.
5073	Cocker Spaniel	Cocker Spaniel (Unspecified/Other)	Cocker Spaniel (Unspecified/Other)	12	0	Female entire	No	Transitional cell carcinoma, bladder.
5074	Crossbreed	Crossbreed	Crossbreed	8	0	Female neutered	No	Consistent with pilomatricoma, left lateral thorax.
5080	Schnauzer	Schnauzer (Unspecified/Other)	Schnauzer (Unspecified/Other)	7	11	Female neutered	No	Squamous cell carcinoma, nail bed.
5082	Labrador Retriever	Labrador Retriever	Labrador Retriever	5	0	Female neutered	No	A. Mast cell tumour, low grade, skin of head. B. Follicular cyst, skin of dorsum.
5085	Staffordshire Bull Terrier	Staffordshire Bull Terrier	Staffordshire Bull Terrier	12	0	Female	No	Mast cell tumour, histologically intermediate grade, immunohistochemically high grade, skin.
5087	Labrador Retriever	Labrador Retriever	Labrador Retriever	6	0	Female neutered	No	1.&2. Mast cell tumour, histologically intermediate grade, immunohistochemically low grade, skin
5088	Boxer	Boxer	Boxer	5	0	Female neutered	No	Mast cell tumour, histologically intermediate grade, immunohistochemically low grade, skin
5089	Labrador Retriever	Labrador Retriever	Labrador Retriever	4	0	Female	No	Mast cell tumour, histologically well differentiated, immunohistochemically low grade, intermuscular tissue.
5090	Anatolian Shepherd Dog	Shepherd Dog (Unspecified/Other)	Shepherd Dog (Unspecified/Other)	2	0	Female	No	Mast cell tumour, histologically low grade, immunohistochemically low grade, skin.
5095	Cavalier King Charles Spaniel	Cavalier King Charles Spaniel	Cavalier King Charles Spaniel	6	0	Female entire	Yes	Complex mammary adenoma, right 5th mammary gland.
5096	Tibetan Terrier	Tibetan Terrier	Tibetan Terrier	6	1	Female neutered	No	1. Dermatitis, lymphocytic and neutrophilic, chronic, focal; with fibrosis and oedema, focal, mild, skin of dorsal dorsum. 2. Follicular cyst, skin of lumbodorsal area. 3. Infundibular keratinizing acanthoma, skin of tail.
5098	Golden Retriever	Golden Retriever	Golden Retriever	11	0	Female	No	A&D. Cystic subsurface epithelial structures, diffuse, marked, ovaries. B&C. Cystic endometrial hyperplasia, marked, with endometritis, neutrophilic, acute, multifocal, mild, uterus.
5102	Labrador Retriever	Labrador Retriever	Labrador Retriever	6	4	Female neutered	No	Mast cell tumour, intermediate grade, skin of caudal left stifle.
5104	Bull Mastiff	Mastiff (Unspecified/Other)	Mastiff (Unspecified/Other)	4	0	Female neutered	No	Infundibular keratinizing acanthoma, skin of left hind medial leg.
5108	Miniature Dachshund	Miniature Dachshund (Unspecified/Other)	Miniature Dachshund (Unspecified/Other)	12	0	Female neutered	No	Squamous cell carcinoma, gingiva adjacent to lower left incisors.
5110	Working Cocker Spaniel	Cocker Spaniel (Unspecified/Other)	Cocker Spaniel (Unspecified/Other)	5	0	Female neutered	No	Cellulitis, pyogranulomatous with sinus tract formation, chronic, diffuse, severe, subcutaneous tissues of right side cranial to thigh.
5112	Labrador Retriever	Labrador Retriever	Labrador Retriever	8	7	Female	Yes	Complex ductular carcinoma, right caudal mammary gland.
5113	Crossbreed	Crossbreed	Crossbreed	9	5	Female neutered	No	A. Nodular sebaceous hyperplasia, skin of dorsum. B. Lipoma, skin of right flank. C. Lipoma, skin of right thorax.
5116	Greyhound	Greyhound (Unspecified/Other)	Greyhound (Unspecified/Other)	9	0	Female neutered	No	Epidermal hyperplasia and hyperkeratosis, locally extensive, marked, phalange III, right front leg.
5117	Afghan Hound	Afghan Hound	Other Purebred	13	0	Female neutered	Yes	A. Carcinoma, ductular, mammary mass. B. Lobular hyperplasia, with mineralisation, moderate to marked, mammary mass.
5121	Staffordshire Bull Terrier	Staffordshire Bull Terrier	Staffordshire Bull Terrier	5	0	Female	No	Mast cell tumour, histologically intermediate grade, immunohistochemically high grade, subcutis.
5127	West Highland White Terrier	West Highland White Terrier	West Highland White Terrier	12	0	Female	No	Cellulitis, plasmacytic and neutrophilic, locally extensive, with fibrovascular connective tissue proliferation, mass at angle of jaw.
5132	Cocker Spaniel	Cocker Spaniel (Unspecified/Other)	Cocker Spaniel (Unspecified/Other)	8	6	Female neutered	No	A. Dermatitis and cellulitis, pyogranulomatous, chronic, multifocal, marked with intralesional mineralization, multifocal, moderate, skin of ventral midline. B. Dermatitis, lymphocytic and plasmacytic, chronic, multifocal, mild; with epidermal hyperplasia and orthokeratotic hyperkeratosis, marked, skin of tail base and perineum. C. Lipoma, skin of left thigh. D. Anal sacculitis, ulcerative and py…
5133	Irish Water Spaniel	Water Spaniel	Other Purebred	7	0	Female entire	Yes	Mixed mammary tumour with marked osseus and cartilagenous metaplasia, right caudal mammary gland.
5137	Whippet	Whippet	Whippet	3	7	Female neutered	No	Histiocytoma, skin of left hock.
5138	Bedlington Terrier	Bedlington Terrier	Bedlington Terrier	11	1	Female neutered	Yes	Mixed mammary tumour, mammary skin (A) and mammary tissue (C) Ductular carcinoma, low grade, mammary skin (B)
5140	Rottweiler	Rottweiler	Rottweiler	2	6	Female neutered	No	Myositis, plasmacytic, lymphocytic, histiocytic and neutrophilic, chronic, multifocal to extensive, with myofibre degeneration and loss, multifocal, moderate; with replacement fibrosis, moderate, masticatory muscles.
5142	German Shepherd Dog	German Shepherd Dog	German Shepherd Dog	2	6	Female	No	Infundibular keratinizing acanthoma, skin of dorsal thorax.
5143	Dalmatian	Dalmatian	Dalmatian	12	1	Female neutered	No	Soft tissue sarcoma, low grade, mass behind right ear.
5147	German Shepherd Dog	German Shepherd Dog	German Shepherd Dog	4	7	Female	No	Apocrine gland ductular adenoma, right external ear canal.
5152	Springer Spaniel	Springer Spaniel (Unspecified/Other)	Springer Spaniel (Unspecified/Other)	13	0	Female	No	Leiomyoma, vulval mass.
5154	Weimaraner	Weimaraner	Weimaraner	3	0	Female neutered	No	Squamous cell carcinoma, rostral mandible.
5156	Crossbreed	Crossbreed	Crossbreed	10	0	Female	Triaged	Squamous cell carcinoma, mammary skin.
5158	Cocker Spaniel	Cocker Spaniel (Unspecified/Other)	Cocker Spaniel (Unspecified/Other)	10	0	Female	No	Hydronephrosis, severe; with pyelitis, ulcerative and neutrophilic, chronic, diffuse, moderate to marked; with fibrosis and nephron loss, diffuse, severe and nephritis, lymphocytic and plasmacytic, chronic, diffuse, severe, kidney.
5163	Border Collie	Border Collie	Border Collie	8	1	Female neutered	No	Regressing histiocytoma, skin of dorsum.
5170	Rottweiler	Rottweiler	Rottweiler	5	0	Female	No	Cystitis, neutrophilic and haemorrhagic, subacute, diffuse, moderate, bladder.
5173	German Shepherd Dog	German Shepherd Dog	German Shepherd Dog	6	4	Female neutered	No	Dermatitis, lymphocytic and plasmacytic, chronic, diffuse, mild, skin.
5175	German Shepherd Dog	German Shepherd Dog	German Shepherd Dog	6	5	Female neutered	No	No significant lesions, stomach and duodenum.
5176	Shih Tzu	Shih Tzu	Shih Tzu	8	0	Female neutered	No	Hepatitis, reactive, portal and periacinar, lymphocytic, plasmacytic and neutrophilic, chronic, minimal to mild, liver.
5186	Whippet	Whippet	Whippet	0	6	Female	No	Histiocytoma, regressing, skin.
5191	Bichon Frise	Bichon (Unspecified/Other)	Bichon (Unspecified/Other)	10	6	Female neutered	No	Pilomatricoma, skin of right shoulder.
5195	Rottweiler	Rottweiler	Rottweiler	7	6	Female	No	1. Meibomian gland adenoma, left lower eyelid. 2. Squamous papilloma, 3rd eyelid.
5202	Norfold Terrier	Norfolk Terrier	Other Purebred	7	0	Female	No	Cloudy swelling, periacinar, diffuse, mild with Ito cell hyperplasia, mild to moderate, liver.
5203	German Shepherd Dog	German Shepherd Dog	German Shepherd Dog	7	0	Female neutered	No	Follicular cyst, ruptured, with furunculosis and dermatitis, pyogranulomatous, chronic, locally extensive, severe, skin of left axilla.
5209	Cocker Spaniel	Cocker Spaniel (Unspecified/Other)	Cocker Spaniel (Unspecified/Other)	13	8	Female neutered	No	A. No significant lesions, stomach. B. Enteritis, lymphocytic and plasmacytic, chronic, diffuse, mild with crypt necrosis, multifocal, mild, duodenum.
5210	Crossbreed	Crossbreed	Crossbreed	1	2	Female neutered	No	Fat necrosis, subacute or chronic, multifocal to extensive, moderate to marked, subcutaneous tissues of left and right thorax.
5213	Retriever	Retriever (Unspecified/Other)	Retriever (Unspecified/Other)	4	6	Female neutered	No	Dermatitis, mastocytic and eosinophilic, mild, with epidermal hyperplasia and follicular infundibula hyperplasia, diffuse, moderate to marked, haired skin.
5218	Flat-Coated Retriever	Flat-Coated Retriever	Flat-Coated Retriever	14	0	Female neutered	No	Gastritis, lymphocytic and plasmacytic, chronic, diffuse, mild, stomach.
5223	Cavalier King Charles Spaniel	Cavalier King Charles Spaniel	Cavalier King Charles Spaniel	9	2	Female neutered	No	A. Gastritis, eosinophilic, diffuse, minimal to mild, stomach. B. No significant lesions, duodenum.
5226	Flat-Coated Retriever	Flat-Coated Retriever	Flat-Coated Retriever	5	2	Female	No	No significant lesions, ovaries. Endometrial gland hyperplasia, mild-to-moderate, endometrium.
5227	Jack Russell Terrier	Jack Russell Terrier	Jack Russell Terrier	7	5	Female neutered	No	A. No significant lesions, colon. B. Proctitis, neutrophilic, plasmacytic and lymphocytic, chronic, diffuse, severe with ulceration and fibrosis, chronic, diffuse, severe, rectum.
5229	Labrador Retriever	Labrador Retriever	Labrador Retriever	10	3	Female neutered	No	Adenocarcinoma, metastatic, inguinal lymph node.
5230	German Shepherd Dog	German Shepherd Dog	German Shepherd Dog	6	0	Female entire	No	Colitis, neutrophilic, lymphocytic and plasmacytic, chronic, diffuse, moderate, colon. Typhlitis, neutrophilic, chronic, diffuse, mild, caecum. No significant lesions, ileum.
5233	Crossbreed	Crossbreed	Crossbreed	4	7	Female neutered	No	Collagenous naevus, skin of right side. Mast cell tumour, intermediate grade, perineal skin.
5246	Labradoodle	Crossbreed	Crossbreed	1	0	Female	No	Dermatitis, lymphocytic, eosinophilic and mastocytic, chronic, diffuse, mild, haired skin of left leg and right mid dorsum.
5249	Cavalier King Charles Spaniel	Cavalier King Charles Spaniel	Cavalier King Charles Spaniel	5	0	Female neutered	No	Lipoma, subcutaneous tissue.
5250	German Shepherd Dog	German Shepherd Dog	German Shepherd Dog	2	0	Female neutered	No	Infundibular keratinizing acanthoma, with dermatitis and cellulitis, neutrophilic to pyogranulomatous, chronic, locally extensive, moderate, skin of left tail base.
5251	Labrador Retriever	Labrador Retriever	Labrador Retriever	10	6	Female neutered	No	Leiomyoma, vagina.
5254	Yorkshire Terrier	Yorkshire Terrier	Yorkshire Terrier	10	0	Female neutered	No	Hepatoid gland adenoma, skin of tail.
5255	Flat-Coated Retriever	Flat-Coated Retriever	Flat-Coated Retriever	10	0	Female	No	Dermatitis, pyogranulomatous and plasmacytic, chronic, locally extensive, marked, left eyelid.
5256	Weimaraner	Weimaraner	Weimaraner	Not recorded	Not recorded	Female	No	1. Infundibular keratinizing acanthoma, skin of chest. 2. Mast cell tumour, intermediate grade, skin of left ear. 3. Cellulitis, granulomatous to pyogranulomatous, chronic, multifocal, moderate; with intralesional suture material and sinus tract formation, with granulation tissue formation, moderate, skin of right ear.
5259	Staffordshire Bull Terrier	Staffordshire Bull Terrier	Staffordshire Bull Terrier	5	0	Female neutered	No	Mastitis, lymphocytic and granulatomatous, multifocal, chronic, with intralesional degenerate proteinaceous material and fibrosis, caudal 4th mammary gland.
5262	Labrador Retriever	Labrador Retriever	Labrador Retriever	8	3	Female neutered	No	Lipoma, subcutaneous tissue of thorax.
5265	Scottish Terrier	Scottish Terrier	Scottish Terrier	4	7	Female neutered	No	Histiocytoma, regressing, skin of right flank.
5266	West Highland White Terrier	West Highland White Terrier	West Highland White Terrier	3	0	Female neutered	No	Otitis externa, lymphocytic, plasmacytic and neutrophilic, chronic, diffuse, severe with epidermal hyperplasia and sebaceous and apocrine gland hyperplasia, diffuse, marked, ear canals.
5268	Labrador Retriever	Labrador Retriever	Labrador Retriever	10	3	Female neutered	No	Lipoma, subcutaneous tissue of left axilla.
5271	Crossbreed	Crossbreed	Crossbreed	4	8	Female	No	Synovitis, lymphocytic and plasmacytic, chronic, diffuse, moderate to marked; with fibroplasia, moderate, joint capsule of stifle.
5275	Corgi	Corgi (Unspecified/Other)	Other Purebred	11	8	Female neutered	No	Apocrine gland carcinoma, skin of right elbow.
5279	Boxer	Boxer	Boxer	3	8	Female	No	Fibroma, keloidal, subcutis of left hip.
5284	Labrador Retriever	Labrador Retriever	Labrador Retriever	5	0	Female neutered	No	Cellulitis, pyogranulomatous, chronic, locally extensive, severe, with: sinus cavity formation and intralesional foreign fibrous material; leading to: fibrosis, diffuse, severe, with cellulitis, lymphocytic and plasmacytic, chronic, diffuse, moderate to marked; leading to: hydronephrosis and hydroureter, chronic, moderate and nephritis, interstitial, lymphocytic and plasmacytic, chronic, diffuse,…
5285	Crossbreed	Crossbreed	Crossbreed	12	0	Female	Yes	Carcinoma, high grade, mammary gland.
5289	Golden Retriever	Golden Retriever	Golden Retriever	2	0	Female neutered	No	Dermatitis, plasmacytic, chronic, diffuse, moderate; with furunculosis, pyogranulomatous, chronic, focal, mild; with fibrosis and oedema, diffuse, mild to moderate; with epidermal hyperplasia and hyperkeratosis, diffuse, moderate, skin.
5290	Flat-Coated Retriever	Flat-Coated Retriever	Flat-Coated Retriever	10	11	Female	No	A. Consistent with small cell lymphoma, pre-scapular lymph node. B. Non-diagnostic sample, bone marrow.
5291	Staffordshire Bull Terrier	Staffordshire Bull Terrier	Staffordshire Bull Terrier	5	0	Female neutered	No	Cystitis, lymphocytes, plasmacytic and neutrophilic, chronic, mild, bladder.
5292	Kerry Blue Terrier	Kerry Blue Terrier	Kerry Blue Terrier	8	11	Female	No	1. Cystadenoma of the subsurface epithelial structures; with corpus lutea formation, mulitple, moderate, right and left ovaries. 2. Leiomyoma, vagina.
5297	Jack Russell Terrier	Jack Russell Terrier	Jack Russell Terrier	9	2	Female entire	No	Fibromatous eoulis of periodontal ligment origin with bony metaplasia, right maxillary gingiva.
5302	Collie	Collie (Unspecified/Other)	Collie (Unspecified/Other)	6	0	Female neutered	No	A. Vascular naevus, focal, skin over joint. B. Chondroid metaplasia, locally extensive, marked, joint capsule. C. Lymphocyte and macrophage-rich joint effusion, synovial fluid.
5303	Rottweiler	Rottweiler	Rottweiler	7	0	Female	No	Ganglion cyst, mass from stifle
5304	Jack Russell Terrier	Jack Russell Terrier	Jack Russell Terrier	6	0	Female neutered	No	Soft tissue sarcoma, poorly differentiated, liver.
5306	Shar Pei	Shar Pei	Shar Pei	8	11	Female neutered	No	Mineralisation and degeneration, marked, intervertebral disc material.
5311	Springer Spaniel	Springer Spaniel (Unspecified/Other)	Springer Spaniel (Unspecified/Other)	1	5	Female neutered	No	Lobular hyperplasia, diffuse, moderate; with sebaceous and squamous metaplasia, marked, right thoracic mammary gland
5312	Labrador Retriever	Labrador Retriever	Labrador Retriever	1	0	Female neutered	No	Mineralisation, segmental, moderate, gastric mucosa.
5315	Golden Retriever	Golden Retriever	Golden Retriever	5	0	Female neutered	No	Follicular cyst, skin of dorsal muzzle.
5316	Cocker Spaniel	Cocker Spaniel (Unspecified/Other)	Cocker Spaniel (Unspecified/Other)	14	0	Female neutered	Yes	Complex adenoma, mammary gland 4, left side.
5317	Cocker Spaniel	Cocker Spaniel (Unspecified/Other)	Cocker Spaniel (Unspecified/Other)	10	8	Female neutered	Yes	A. Lipoma, skin of left lower thorax. B. Mixed mammary tumour, mammary mass.
5319	Staffordshire Bull Terrier	Staffordshire Bull Terrier	Staffordshire Bull Terrier	9	0	Female	Yes	Complex carcinoma, left 4th mammary gland.
5320	German Shepherd Dog	German Shepherd Dog	German Shepherd Dog	9	0	Female	No	Infundibular keratinizing acanthoma, skin of left neck, thorax and thigh.
5327	Miniature Schnauzer	Miniature Schnauzer	Miniature Schnauzer	4	0	Female neutered	No	Dermatitis, eosinophilic and neutrophilic, chronic, diffuse, marked, skin of nose.
5331	Miniature Schnauzer	Miniature Schnauzer	Miniature Schnauzer	9	8	Female neutered	No	A. Nodular hyperplasia, moderate, diffuse; with cloudy swelling, diffuse, moderate and hepatitis, portal, lymphocytic and plasmacytic, chronic, diffuse, mild; with bridging fibrosis, mild, liver. B. Sinus haemosiderosis, marked, prescapular lymph node.
5332	Crossbreed	Crossbreed	Crossbreed	9	0	Female neutered	No	Rhinitis, neutrophilic, marked; with submucosal sclerosis and fibrosis, and diffuse, marked, right nasal cavity.
5334	Boxer	Boxer	Boxer	8	0	Female	No	Mast cell tumour, intermediate grade, skin of lateral thorax.
5336	Bichon Frise	Bichon (Unspecified/Other)	Bichon (Unspecified/Other)	9	0	Female	No	Non-diagnostic sample, skin of left antebrachium.
5338	Bull Terrier	Bull Terrier (Unspecified/Other)	Bull Terrier (Unspecified/Other)	7	0	Female neutered	No	Fat necrosis, chronic, locally extensive, with fibrosis, locally extensive, marked, subcutaneous tissue of left flank.
5343	Border Collie	Border Collie	Border Collie	6	0	Female	No	Fibromatous epulis of periodontal ligament origin, oral mucosa.
5348	Yorkshire Terrier	Yorkshire Terrier	Yorkshire Terrier	1	0	Female neutered	No	Endothelial hyperplasia, mild-to-moderate; with portal vein hypoplasia, moderate; with haemosiderosis, multifocal, mild to moderate, liver.
5352	Miniature Dachshund	Miniature Dachshund (Unspecified/Other)	Miniature Dachshund (Unspecified/Other)	13	0	Female neutered	No	A. Rhinitis, lymphocytic, plasmacytic and neutrophilic, chronic, diffuse, mild-to-moderate, right nasal cavity. B. Rhinitis, neutrophilic, lymphocytic and plasmacytic, chronic, diffuse, moderate, left nasal cavity.
5353	Staffordshire Bull Terrier	Staffordshire Bull Terrier	Staffordshire Bull Terrier	8	0	Female neutered	No	1. Nodular hyperplasia with congestion and haemorrhage, moderate; and haemosiderotic plaque formation, spleen. 2. Cortical adenoma, adrenal cortex.
5354	Basset Hound	Basset Hound	Basset Hound	6	6	Female neutered	No	Leiomyosarcoma, intermediate grade, spleen.
5356	Crossbreed	Crossbreed	Crossbreed	7	9	Female neutered	No	Lipoma, skin of right side.
5361	Red Setter	Irish Setter	Irish Setter	12	0	Female neutered	No	Soft tissue sarcoma, high grade, mass from left side of anus.
5367	Eskimo Dog	Inuit Dog	Other Purebred	4	0	Female neutered	No	Megakaryocyte hyperplasia and atypia, moderate, bone marrow.
5368	Crossbreed	Crossbreed	Crossbreed	8	9	Female neutered	No	Rhinitis, plasmacytic and neutrophilic, chronic, diffuse, moderate with bony remodelling, moderate, nasal turbinates.
5370	Lurcher	Lurcher	Lurcher	10	0	Female neutered	No	Papillary adenocarcinoma, lung.
5371	Golden Retriever	Golden Retriever	Golden Retriever	12	11	Female neutered	No	A. Apocrine ductular cystadenoma, skin of mid-back. B. Nodular sebaceous hyperplasia, moderate, skin above eye.
5373	Boxer	Boxer	Boxer	4	4	Female neutered	No	Fibromatous epulis of periodontal ligament origin, gingiva of left and right upper premolars.
5376	Crossbreed	Crossbreed	Crossbreed	13	1	Female neutered	Yes	A. Hepatoid gland adenoma, perianal skin. B. Ductular adenoma, left caudal mammary gland. C. Haemangioma, cavernous, subcutis of left flank.
5378	Bearded Collie	Bearded Collie	Bearded Collie	7	0	Female neutered	No	Erythroid series hypoplasia, bone marrow.
5382	Jack Russell Terrier	Jack Russell Terrier	Jack Russell Terrier	8	0	Female	No	Dermatitis and cellulitis, pyogranulomatous, chronic, diffuse, severe with intralesional plant material, skin.
5384	Labrador Retriever	Labrador Retriever	Labrador Retriever	11	10	Female neutered	No	Dermatitis, folliculitis and adenitis, pyogranulomatous, chronic, locally extensive, severe, left forelimb.
5387	Cocker Spaniel	Cocker Spaniel (Unspecified/Other)	Cocker Spaniel (Unspecified/Other)	0	7	Female	No	Histiocytoma, skin of tail.
5396	Crossbreed	Crossbreed	Crossbreed	12	0	Female neutered	No	Nodular hyperplasia and hepatocyte lipidosis, diffuse, marked, liver.
5398	German Shorthaired Pointer	German Pointer (Unspecified/Other)	German Pointer (Unspecified/Other)	8	0	Female neutered	No	Mast cell tumour, intermediate grade, skin of left thorax.
5404	Cocker Spaniel	Cocker Spaniel (Unspecified/Other)	Cocker Spaniel (Unspecified/Other)	8	0	Female neutered	No	A.1. Fibroadnexal hamartoma, skin of left forelimb. A.2&3. Apocrine gland carcinoma, metastatic, sublumbar lymph nodes. B. Nodular hyperplasia, diffuse, moderate; with bridging fibrosis, diffuse, moderate; and haemosiderosis, mild to moderate, liver.
5406	Toy Poodle	Toy Poodle	Toy Poodle	15	0	Female neutered	Yes	A. Mixed mammary tumour, mammary gland 4. B. Sinus haemosiderosis, lymph node.
5408	Crossbreed	Crossbreed	Crossbreed	11	10	Female neutered	No	Consistent with carcinoma, stomach.
5412	Brittany Spaniel	Spaniel (Unspecified/Other)	Spaniel (Unspecified/Other)	9	3	Female	No	Melanoma, malignant, subcutaneous tissues of lumbar region.
5416	Labrador Retriever	Labrador Retriever	Labrador Retriever	9	0	Female neutered	No	Dysplasia, high-grade, multisegmental, distal colon/rectum.
5418	Shih Tzu	Shih Tzu	Shih Tzu	8	0	Female	No	Follicular hyperplasia, moderate, mesenteric lymph node.
5420	Jack Russell Terrier	Jack Russell Terrier	Jack Russell Terrier	7	6	Female neutered	No	Acanthomatous amelobastoma, gingiva.
5421	Shih Tzu	Shih Tzu	Shih Tzu	10	10	Female neutered	No	Micronodular hyperplasia, diffuse, mild; with haemosiderosis, multifocal, mild-to-moderate, liver.
5422	Staffordshire Bull Terrier	Staffordshire Bull Terrier	Staffordshire Bull Terrier	8	0	Female neutered	No	A. Mast cell tumour, intermediate grade, skin of left side of vulva. B. Collagenous naevus, skin of left stifle region. C. Collagenous naevus, nipple of left caudal mammary gland.
5424	Shetland Sheepdog	Shepherd Dog (Unspecified/Other)	Shepherd Dog (Unspecified/Other)	7	0	Female	No	A-D. Villous blunting, diffuse, mild; with crypt epithelial hyperplasia, diffuse, moderate and crypt distension, multifocal, mild; with enteritis, neutrophilic, mild, small intestine. E. Nodular hyperplasia, diffuse, moderate; with cloudy swelling, diffuse, moderate, liver.
5427	Boxer	Boxer	Boxer	8	0	Female	No	Cellulitis, lymphocytic, plasmacytic and neutrophilic, chronic, diffuse, severe, submandibular connective tissue.
5429	English Springer Spaniel	Springer Spaniel (Unspecified/Other)	Springer Spaniel (Unspecified/Other)	9	5	Female neutered	No	A. Collagenous naevus, skin of chin. B & C. Fibroadnexal hamartoma, skin of right forelimb and right hindlimb.
5430	Staffordshire Bull Terrier	Staffordshire Bull Terrier	Staffordshire Bull Terrier	11	11	Female neutered	No	Transitional cell carcinoma, nasal mucosa.
5431	West Highland White Terrier	West Highland White Terrier	West Highland White Terrier	8	0	Female neutered	No	Follicullitis, granulomatous, chronic, segmental, moderate with follicular epithelial hyperplasia and sebaceous gland hyperplasia, locally extensive, moderate to marked, haired skin.
5433	Yorkshire Terrier	Yorkshire Terrier	Yorkshire Terrier	10	7	Female	Yes	A. Ductular adenoma, right caudal mammary gland. B. Mixed mammary tumour, with cartilagenous and osseus metaplasia, marked, 3rd right mammary gland. C. Complex mammary adenoma, 2nd right mammary gland.
5435	Miniature Poodle	Miniature Poodle	Miniature Poodle	8	3	Female neutered	No	No significant lesions, stomach, duodenum and colon.
5436	Springer Spaniel	Springer Spaniel (Unspecified/Other)	Springer Spaniel (Unspecified/Other)	7	0	Female neutered	No	Dermatitis and follicullitis, neutrophilic to granulomatous, chronic, multifocal, moderate, haired skin.
5443	Labrador Retriever	Labrador Retriever	Labrador Retriever	Not recorded	Not recorded	Female	No	1. Villous blunting and fusion, moderate; with mural oedema and congestion, moderate to marked, jejunum. 2. Enteritis, neutrophilic, acute, diffuse, severe with crypt necrosis and mucosal erosion, marked, jejunum.
5444	Rottweiler	Rottweiler	Rottweiler	0	6	Female neutered	No	Histiocytoma, skin of ear pinna.
5445	Crossbreed	Crossbreed	Crossbreed	4	6	Female neutered	No	Dermatitis, mastocytic, lymphocytic, plasmacytic and eosinophilic, chronic, mild-to-moderate, skin of groin.
5448	Border Collie	Border Collie	Border Collie	10	0	Female neutered	No	A. Lymphoma, peripheral T-cell NOS; with ulceration, marked, duodenum. B. No significant lesions, pylorus.
5452	Labrador Retriever	Labrador Retriever	Labrador Retriever	7	0	Female	No	Mast cell tumour, histologically intermediate grade, immunohistochemically low grade, skin.
5464	Gordon Setter	Setter (Unspecified/Other)	Setter (Unspecified/Other)	10	5	Female neutered	No	Infundibular keratinizing acanthoma, skin of right side of thorax.
5466	Labrador Retriever	Labrador Retriever	Labrador Retriever	9	2	Female neutered	No	No significant lesions, ovary.
5467	Shih Tzu	Shih Tzu	Shih Tzu	10	0	Female	No	Nodular sebaceous hyperplasia, focal, moderate, skin of head, left dorsum and right flank. Follicular cyst, skin of left dorsum.
5468	Crossbreed	Crossbreed	Crossbreed	6	6	Female entire	No	No significant lesions, stomach, duodenum, ileum and caecum. Nodular hyperplasia and cloudy swelling, diffuse, moderate to marked, liver.
5469	Labrador Retriever	Labrador Retriever	Labrador Retriever	6	1	Female neutered	No	Lipoma, subcuticular tissue of haired skin.
5470	Border Collie	Border Collie	Border Collie	14	0	Female	No	Leiomyoma, vagina.
5472	Cavalier King Charles Spaniel	Cavalier King Charles Spaniel	Cavalier King Charles Spaniel	7	1	Female	No	Oedema, locally extensive, severe, cervix.
5474	Springer Spaniel	Springer Spaniel (Unspecified/Other)	Springer Spaniel (Unspecified/Other)	11	0	Female neutered	No	A. Sinus ectasia, marked, mammary lymph node. B. Mast cell tumour, intermediate grade, skin and subcutis of ventral abdomen.
5476	Hungarian Vizsla	Hungarian Vizsla	Hungarian Vizsla	7	0	Female	No	Dermatitis and cellulitis, neutrophilic, subacute to chronic, diffuse, severe with sinus tract formation, multiple, marked; with dermal necrosis and epidermal ulceration, moderate, skin of tail.
5480	Labrador Retriever	Labrador Retriever	Labrador Retriever	7	6	Female entire	No	Dermatitis and furunculosis, pyogranulomatous, lymphocytic and plasmacytic, chronic, moderate, skin of right metatarsal region.
5481	Jack Russell Terrier	Jack Russell Terrier	Jack Russell Terrier	10	7	Female neutered	No	Soft tissue sarcoma, intermediate grade, subcutaneous tissues of left foreleg.
5484	Crossbreed	Crossbreed	Crossbreed	10	7	Female neutered	No	Apocrine gland cyst, focal, skin of left side of face.
5489	Golden Retriever	Golden Retriever	Golden Retriever	8	9	Female	No	A. Myeloproliferative disease, right submandibular lymph node. B. Bone marrow hypoplasia, moderate, bone marrow.
5490	German Shorthaired Pointer	German Pointer (Unspecified/Other)	German Pointer (Unspecified/Other)	9	2	Female	No	Focal fibrous hyperplasia, gingiva of left rostral mandibular region.
5493	Doberman	Doberman	Doberman	7	10	Female neutered	No	1.Hepatitis, portal-interface, plasmacytic and lymphocytic, chronic, diffuse, moderate; with: i. fibrosis, bridging, moderate ii. hepatocyte apoptosis, multifocal, mild iii. nodular regeneration and parenchymal loss, moderate, liver. 2. Fibrosis, mild, pancreas.
5502	Flat-Coated Retriever	Flat-Coated Retriever	Flat-Coated Retriever	11	7	Female	No	Soft tissue sarcoma, low grade, subcutaneous tissues of left shoulder.
5504	Labrador Retriever	Labrador Retriever	Labrador Retriever	10	0	Female	No	Acrochordon, skin of right elbow.
5508	Cocker Spaniel	Cocker Spaniel (Unspecified/Other)	Cocker Spaniel (Unspecified/Other)	0	11	Female neutered	No	Round cell tumour, skin and subcutis of tail
5513	Staffordshire Bull Terrier	Staffordshire Bull Terrier	Staffordshire Bull Terrier	11	8	Female neutered	No	Collagenous hamartoma, skin of left axilla.
5515	English Setter	English Setter	English Setter	6	10	Female neutered	No	Solid-cystic ductal adenoma, skin.
5516	Labrador Retriever	Labrador Retriever	Labrador Retriever	10	0	Female	No	Sebaceous gland adenoma, skin of head.
5520	German Shepherd Dog	German Shepherd Dog	German Shepherd Dog	7	0	Female	No	Haemangioma, skin.
5521	Crossbreed	Crossbreed	Crossbreed	6	11	Female neutered	No	Nondiagnostic sample, bone marrow.
5531	Cavalier King Charles Spaniel	Cavalier King Charles Spaniel	Cavalier King Charles Spaniel	10	0	Female neutered	No	Soft tissue sarcoma, low grade, subcutaneous tissue of hind leg.
5532	Yorkshire Terrier	Yorkshire Terrier	Yorkshire Terrier	10	8	Female neutered	No	Adenoma, right thyroid gland.
5536	Border Collie	Border Collie	Border Collie	9	0	Female	No	Dermatitis, mastocytic, eosinophilic and plasmacytic, chronic, diffuse, mild-to-moderate, skin of left flank, left shoulder and rump.
5537	Weimaraner	Weimaraner	Weimaraner	11	0	Female	No	Gastritis, lymphocytic, plasmacytic and neutrophilic, mild; with superficial spiral bacterial organism colonisation, marked, stomach.
5538	Labrador Retriever	Labrador Retriever	Labrador Retriever	7	0	Female neutered	No	Soft tissue sarcoma, intermediate grade, subcutis of left flank.
5541	Border Collie	Border Collie	Border Collie	8	0	Female	No	Follicular cyst, left cranial mammary gland.
5542	Springer Spaniel	Springer Spaniel (Unspecified/Other)	Springer Spaniel (Unspecified/Other)	10	0	Female	No	A. Dermatitis and folliculitis, lymphocytic, plasmacytic and neutrophilic, chronic, diffuse, moderate, skin of digit 2. B. Dermatitis and folliculitis, lymphocytic, plasmacytic and neutrophilic, chronic, diffuse, moderate, with furnuculosis, pyogranulomatous, chronic, marked, skin of digit 3.
5543	Crossbreed	Crossbreed	Crossbreed	Not recorded	Not recorded	Female neutered	Yes	1. Carcinoma, complex, low grade, right 5th mammary gland. 2. Sinus histiocytosis, mild to moderate, lymph node. 3. Sinus histiocytosis, mild to moderate, lymph node.
5546	Springer Spaniel	Springer Spaniel (Unspecified/Other)	Springer Spaniel (Unspecified/Other)	12	2	Female	No	Fibrosis and myxomatous ground substance accumulation, right carpal mass.
5547	Boxer	Boxer	Boxer	9	11	Female	No	Folliculitis and furunculosis, pyogranulomatous, chronic, diffuse, severe, with fibroplasia, locally extensive, severe, left ear pinna.
5554	Springer Spaniel	Springer Spaniel (Unspecified/Other)	Springer Spaniel (Unspecified/Other)	6	1	Female neutered	Yes	Mixed mammary tumour, with osseus metaplasia, marked, mammary skin.
5560	Jack Russell Terrier	Jack Russell Terrier	Jack Russell Terrier	11	0	Female	No	Mast cell tumour, histologically high grade, immunohistochemically high grade, skin of muzzle.
5564	Miniature Poodle	Miniature Poodle	Miniature Poodle	14	11	Female	No	Cystic epithelial hyperplasia, marked with cervicitis, neutrophilic, chronic, diffuse, severe, cervix. Cystic endometrial hyperplasia, chronic, disease, mild-to-moderate with endometritis, neutrophilic, chronic, diffuse, moderate, uterus.
5567	English Greyhound	Greyhound (Unspecified/Other)	Greyhound (Unspecified/Other)	7	4	Female neutered	No	A. Gastritis, lymphocytic, plasmacytic and neutrophilic, chronic, diffuse, moderate, stomach. B. Crypt dilation and necrosis, multifocal, mild; with lacteal dilation, mild, duodenum.
5568	West Highland White Terrier	West Highland White Terrier	West Highland White Terrier	10	8	Female	Yes	1. Ductular carcinoma; with lobular and ductular hyperplasia, moderate to marked, caudal left mammary gland. 2. Lobular and ductular hyperplasia, moderate to marked, caudal left mammary gland.
5571	Miniature Schnauzer	Miniature Schnauzer	Miniature Schnauzer	6	0	Female neutered	No	A. Pancreatitis, lymphocytic and plasmacytic, chronic, focal, mild, pancreas. B. Cholangitis, lymphocytic, plasmacytic and neutrophilic, chronic, diffuse, moderate, liver. C. No significant lesions, duodenum. D. Gastritis, lymphocytic and plasmacytic, chronic, diffuse, mild, pylorus/antrum, stomach. E. No significant lesions, cardia/fundus, stomach.
5575	King Charles Spaniel	Cavalier King Charles Spaniel	Cavalier King Charles Spaniel	9	0	Female	No	Fibroadnexal hamartoma, perineal skin.
5576	Border Terrier	Border Terrier	Border Terrier	4	0	Female neutered	No	Dermatitis, mastocytic, eosinophilic, plasmacytic, neutrophilic and lymphocytic, chronic, diffuse, severe; with intracorneal pustule formation, multifocal, moderate; and epidermal hyperplasia, diffuse, marked and parakeratotic to orthokeratotic hyperkeratosis and follicular infundibular epithelial hyperplasia, diffuse, severe, skin.
5577	Cocker Spaniel	Cocker Spaniel (Unspecified/Other)	Cocker Spaniel (Unspecified/Other)	12	0	Female neutered	No	No significant lesions, stomach.
5578	Boxer	Boxer	Boxer	3	6	Female neutered	No	Histiocyoma, skin ventral to right eye.
5579	Labrador Retriever	Labrador Retriever	Labrador Retriever	8	8	Female neutered	No	Dermatitis, mastocytic, eosinophilic and pustular, chronic, segmental, marked with follicullitis, lymphocytic and neutrophilic, chronic, multifocal, moderate; with sebaceous gland hyperplasia, moderate, skin.
5580	Jack Russell Terrier	Jack Russell Terrier	Jack Russell Terrier	9	7	Female	Yes	A. Soft tissue sarcoma, intermediate grade, skin of left side of face. B. Mixed mammary tumour, with cartilagenous and bony metaplasia, marked, mammary gland. C. Mixed mammary tumour and complex adenoma, mammary gland.
5582	Crossbreed	Crossbreed	Crossbreed	7	4	Female	No	1. Haemangioma, skin. 2. Follicular cyst, skin.
5583	Crossbreed	Crossbreed	Crossbreed	10	0	Female entire	Yes	Carcinoma, right mammary gland.
5584	Crossbreed	Crossbreed	Crossbreed	14	6	Female	No	A. Adenoma, tubulopapillary, tympanic bulla. B. Otitis externa, lymphocytic and plasmacytic, chronic, diffuse, moderate, external ear canal.
5587	Retriever	Retriever (Unspecified/Other)	Retriever (Unspecified/Other)	7	0	Female	No	1. Peritonitis, neutrophilic, chronic, diffuse, marked, with granulation tissue formation, marked, serosa of stomach; with gastritis, chronic, mural, stomach. 2. Haemorrhage, acute, diffuse, marked, thymus; with branchial cyst formation, moderate, mediastinum. 3. No significant lesions, spleen and heart.
5588	Springer Spaniel	Springer Spaniel (Unspecified/Other)	Springer Spaniel (Unspecified/Other)	1	6	Female	No	Cellulitis, neutrophilic, chronic, diffuse, marked with sinus tract formation, multifocal, marked; and oedema and necrosis, moderate, subcutaneous tissues of flank.
5592	Border Collie	Border Collie	Border Collie	10	6	Female neutered	No	Vaginitis, ulcerative and neutrophilic, chronic, diffuse, moderate to marked with polypoid proliferation, marked and thrombosis, multifocal, subacute; leading to necrosis, segmental, marked, vagina.
5598	Rottweiler	Rottweiler	Rottweiler	5	0	Female neutered	Yes	Carcinoma; with lobular hyperplasia, marked, right caudal mammary gland.
5603	Jack Russell Terrier	Jack Russell Terrier	Jack Russell Terrier	10	5	Female	Yes	Ductular carcinoma with ductular ectasia, marked and lobular hyperplasia, moderate, left mammary gland.
5604	Labrador Retriever	Labrador Retriever	Labrador Retriever	10	7	Female neutered	No	Hyperkeratosis, diffuse, marked, haired skin of right forelimb and dorsum.
5607	Bernese Mountain Dog	Mountain Dog (Unspecified/Other)	Mountain Dog (Unspecified/Other)	7	1	Female	No	Megakaryocyte hyperplasia, mild, bone marrow.
5610	West Highland White Terrier	West Highland White Terrier	West Highland White Terrier	12	0	Female neutered	No	Anal sac gland carcinoma, right perianal region.
5611	Labrador Retriever	Labrador Retriever	Labrador Retriever	8	3	Female	No	Piloleiomyoma, skin of back.
5617	Shih Tzu	Shih Tzu	Shih Tzu	9	0	Female	No	Fat necrosis, chronic, locally extensive, marked, subcutaneous tissues of ventrum.
5620	Labrador Retriever	Labrador Retriever	Labrador Retriever	10	5	Female neutered	No	Mast cell tumour, intermediate grade, subcutaneous tissue of ventral thorax.
5623	Bichon Frise	Bichon (Unspecified/Other)	Bichon (Unspecified/Other)	9	1	Female	No	Consistent with low grade fibrosarcoma; with sinus tract formation and dermatitis, neutrophilic, chronic, locally extensive, moderate, skin of left forelimb.
5624	Staffordshire Bull Terrier	Staffordshire Bull Terrier	Staffordshire Bull Terrier	9	0	Female neutered	No	Mast cell tumour, intermediate grade, skin and subcutis of right thigh.
5625	Border Collie	Border Collie	Border Collie	6	6	Female	No	Dermatitis, pyogranulomatous to plasmacytic, chronic, locally extensive, marked with furunculosis, pyogranulomatous, multifocal, moderate with epidermal hyperplasia and sebaceous gland hyperplasia, marked, skin.
5626	Golden Retriever	Golden Retriever	Golden Retriever	15	8	Female neutered	No	Plasmacytoma, oral mucosa.
5627	Cocker Spaniel	Cocker Spaniel (Unspecified/Other)	Cocker Spaniel (Unspecified/Other)	4	0	Female	No	Lobular hyperplasia with intraductal adenosis, marked, mammary glands.
5628	Doberman	Doberman	Doberman	Not recorded	Not recorded	Female	No	Rhinitis, plasmacytic, neutrophilic and lymphocytic, chronic, diffuse, moderate, nasal turbinates.
5630	Golden Retriever	Golden Retriever	Golden Retriever	8	0	Female neutered	No	Dermatitis and cellulitis, pyogranulomatous, chronic, disease, severe, interdigital skin.
5631	Boxer	Boxer	Boxer	7	0	Female	No	Keratinizing acanthomatous ameloblastoma, left upper gingiva.
5632	German Shepherd Dog	German Shepherd Dog	German Shepherd Dog	3	0	Female	No	Gastritis, lymphocytic and plasmacytic, chronic, diffuse, mild, stomach. No significant lead, duodenum and rectum.
5635	Labrador Retriever	Labrador Retriever	Labrador Retriever	1	7	Female neutered	No	Dermatitis, mastocytic and eosinophilic, chronic, diffuse, mild-to-moderate, skin of thorax and legs.
5636	West Highland White Terrier	West Highland White Terrier	West Highland White Terrier	3	0	Female	No	Cartilaginous metaplasia, locally extensive, left proximal femur.
5640	Weimaraner	Weimaraner	Weimaraner	7	0	Female neutered	No	1. Fibrosis, segmental, marked with intralesional suture material, skin of left hind leg. 2. Mast cell tumour, intermediate grade, skin of lateral right ear. 3. Mast cell tumour, histologically intermediate grade, immunohistochemically high grade, skin of medial right ear.
5645	Yorkshire Terrier	Yorkshire Terrier	Yorkshire Terrier	3	6	Female	No	Consistent with paw pad keratoma, left stopper pad.
5648	Crossbreed	Crossbreed	Crossbreed	11	0	Female neutered	No	Lymphoma, small B-cell, salivary gland.
5651	Staffordshire Bull Terrier	Staffordshire Bull Terrier	Staffordshire Bull Terrier	9	0	Female neutered	No	Mast cell tumour, intermediate grade, skin and subcutis of toe.
5653	Bulldog	Bulldog (Unspecified/Other)	Bulldog (Unspecified/Other)	3	0	Female neutered	No	Dermoid cyst, with rupture; leading to cellulitis, pyogranulomatous, chronic, marked, subcutaneous tissues of neck.
5654	Border Collie	Border Collie	Border Collie	2	0	Female neutered	No	Dermatitis, mastocytic, neutrophilic and plasmacytic, chronic, diffuse, mild; with epidermal hyperplasia and hyperkeratosis, moderate to marked, skin of hind foot.
5656	Boxer	Boxer	Boxer	10	3	Female	No	Mast cell tumour, histologically intermediate grade, immunohistochemically low grade, skin of right axilla.
5657	Irish Setter	Irish Setter	Irish Setter	9	9	Female neutered	No	Melanocytoma, interdigital skin of left hind foot.
5659	Staffordshire Bull Terrier	Staffordshire Bull Terrier	Staffordshire Bull Terrier	1	0	Female neutered	No	Follicular cyst, skin.
5660	Lhasa Apso	Lhasa Apso	Lhasa Apso	5	0	Female neutered	No	No significant lesions, duodenum and stomach.
5668	West Highland White Terrier	West Highland White Terrier	West Highland White Terrier	0	5	Female	No	Papilloma, within intranuclear inclusion bodies, interdigital skin of right forefoot.
5673	Cocker Spaniel	Cocker Spaniel (Unspecified/Other)	Cocker Spaniel (Unspecified/Other)	8	3	Female neutered	No	Lipoma, multiple, subcutaneous tissue of ventral abdomen.
5674	Golden Retriever	Golden Retriever	Golden Retriever	9	4	Female neutered	No	Melanocytoma, skin of left flank.
5675	Border Terrier	Border Terrier	Border Terrier	5	10	Female	No	Lobular hyperplasia, marked, right mammary gland 3.
5681	Samoyed	Samoyed	Samoyed	10	10	Female neutered	No	Transitional cell carcinoma, urethra.
5686	Labrador Retriever	Labrador Retriever	Labrador Retriever	9	5	Female entire	No	Mast cell tumour, histologically intermediate grade, immunohistochemically low grade; with oedema and necrosis, diffuse, severe, skin and subcutis of right cranial shoulder/neck.
5687	Norfolk Terrier	Norfolk Terrier	Other Purebred	1	10	Female	No	Fibromatous epulis of periodontal ligament origin, left mandible.
5693	Crossbreed	Crossbreed	Crossbreed	9	7	Female	No	Laryngitis, lymphocytic and plasmacytic, chronic, diffuse, mild with submucosal oedema, moderate, epiglottis.
5697	Bernese Mountain Dog	Mountain Dog (Unspecified/Other)	Mountain Dog (Unspecified/Other)	3	0	Female neutered	No	Dermatitis, mastocytic, locally extensive, moderate with epidermal and follicular epithelial hyperplasia, locally extensive, marked, skin of upper flank.
[truncated: 127,259 more rows]
