# Supplementary material for: Associations Between Dog Breed and Clinical Features of Mammary Epithelial Neoplasia in Bitches: an Epidemiological Study of Submissions to a Single Diagnostic Pathology Centre Between 2008–2021
Source: J Mammary Gland Biol Neoplasia. 2023 Mar 24;28(1):6. doi: 10.1007/s10911-023-09531-3 (PMC10039094; doi:10.1007/s10911-023-09531-3)
Supplement: Supplementary file 2 — Additional file 2: Supplementary Table S2. Full analysis of cases diagnosed with mammary epithelial neoplasia, including breed, age, sex and neuter status and full analysis and classification of mammary neoplasia. Whether or not the case had a malignant neoplasm (yes/no) and multiple neoplasms (yes/no) are indicated as well as whether or not ductal, simple, non-simple, special and intermediate neoplastic lesions were present (yes/no). [file 10911_2023_9531_MOESM2_ESM.xlsx]

## Sheet: Histology
																Extracted diagnoses
CaseNumber	CaseBreed	ConsolidatedCaseBreed	FinalCaseBreed	CaseAnimalAgeYears	CaseAnimalAgeMonths	CaseSex	Mammary	Malignant	Multiple	Ductal	Simple	Non-simple	Special	Intermediate Forms	CaseHistologicalDiagnosis	Diagnosis1	Diagnosis2	Diagnosis3	Diagnosis4	Diagnosis5	Diagnosis6
32	Dachshund	Dachshund (Unspecified/Other)	Dachshund (Unspecified/Other)	7	0	Female entire	Yes	No	No	Yes	No	No	No	No	A. Tubular epitheliosis, mammary tissue. B. Basaloid adenoma, mammary tissue.	Adenoma, ductal
67	German Shepherd Dog	German Shepherd Dog	German Shepherd Dog	8	0	Female neutered	Yes	No	No	No	No	Yes	No	No	1. Carcinoma in situ, mammary gland (Tissues A & B) 2. Squamous metaplasia, diffuse, marked; with mastitis, neutrophilic, chronic, diffuse, moderate, mammary gland (Tissues A & B) 3. Complex adenoma, mammary gland (Tissue A)	Adenoma, complex
155	Boxer	Boxer	Boxer	6	0	Female	Yes	No	No	No	No	Yes	No	No	Cystadenoma, complex, left cranial mammary gland.	Adenoma, complex
159	Poodle	Poodle (Unspecified/Other)	Poodle (Unspecified/Other)	9	1	Female neutered	Yes	No	No	No	No	Yes	No	No	Adenoma, complex, caudal left mammary gland	Adenoma, complex
172	Labrador Retriever	Labrador Retriever	Labrador Retriever	5	0	Female	Yes	No	No	No	No	Yes	No	No	Adenoma, complex, mammary glands.	Adenoma, complex
180	Jack Russell Terrier	Jack Russell Terrier	Jack Russell Terrier	8	0	Female	Yes	No	No	No	No	Yes	No	No	Mammary tumour, mixed, left cranial mammary gland.	Benign mixed tumour
196	Boxer	Boxer	Boxer	7	0	Female entire	Yes	No	Yes	No	No	Yes	No	No	Mammary tumours, mixed, multiple, caudal mammary glands.	Benign mixed tumour (≥2)
219	Plummer Terrier	Terrier (Unspecified/Other)	Terrier (Unspecified/Other)	6	4	Female neutered	Yes	No	Yes	No	No	Yes	No	No	Mammary tumour, mixed, multiple, mammary tissue.	Benign mixed tumour (≥2)
336	Crossbreed	Crossbreed	Crossbreed	9	4	Female	Yes	Yes	Yes	Yes	No	Yes	No	No	Apocrine gland cystadenoma, skin from head. Mixed mammary tumour, 2nd mammary gland LHS Ductular carcinoma, 2nd mammary gland LHS	Carcinoma, ductal	Benign mixed tumour
429	Cavalier King Charles Spaniel	Cavalier King Charles Spaniel	Cavalier King Charles Spaniel	9	6	Female entire	Yes	Yes	Yes	No	No	Yes	No	No	1. Adenoma, mixed, multiple and carcinoma, complex, left 2nd caudal mammary gland. 2. Lobular hyperplasia, marked, left 2nd caudal mammary gland.	Carcinoma, complex	Benign mixed tumour (≥2)
454	Labrador Retriever	Labrador Retriever	Labrador Retriever	6	8	Female neutered	Yes	Yes	Yes	Yes	No	Yes	No	No	1. Sinus haemosiderosis, moderate, lymph node. 2. Ductular carcinoma, low grade, mammary gland. 3. Complex adenoma, multiple, mammary gland. 4. Mast cell tumour, intermediate grade, perineal skin.	Carcinoma, ductal	Adenoma, complex
474	Boxer	Boxer	Boxer	7	0	Female	Yes	Yes	No	No	No	Yes	No	No	Carcinoma, mixed, mammary tissue. Lymphoid hyperplasia, moderate, paracortical, lymph node.	Carcinoma, mixed
667	Jack Russell Terrier	Jack Russell Terrier	Jack Russell Terrier	9	0	Female	Yes	No	No	No	No	Yes	No	No	Mammary tumour, mixed, mammary skin.	Benign mixed tumour
760	Cavalier King Charles Spaniel	Cavalier King Charles Spaniel	Cavalier King Charles Spaniel	12	0	Female	Yes	No	No	No	No	Yes	No	No	Adenoma, mixed, left mammary gland 5.	Benign mixed tumour
786	Cocker Spaniel	Cocker Spaniel (Unspecified/Other)	Cocker Spaniel (Unspecified/Other)	11	9	Female	Yes	Yes	No	No	Yes	No	No	No	Carcinoma, poorly differentiated; with lymphatic invasion, multifocal, marked, mammary skin.	Carcinoma, simple
804	Staffordshire Bull Terrier	Staffordshire Bull Terrier	Staffordshire Bull Terrier	10	0	Female neutered	Yes	No	No	No	No	Yes	No	No	Adenoma, mixed, mammary tissue.	Benign mixed tumour
993	Springer Spaniel	Springer Spaniel (Unspecified/Other)	Springer Spaniel (Unspecified/Other)	5	0	Female	Yes	No	No	No	No	Yes	No	No	Complex adenoma with lobular hyperplasia, marked, right caudal mammary glands.	Adenoma, complex
996	Beagle	Beagle (Unspecified/Other)	Beagle (Unspecified/Other)	6	9	Female neutered	Yes	Yes	Yes	No	Yes	Yes	No	No	Carcinoma, tubulopapillary, low grade, mammary gland. Adenoma, mixed, focal, mammary gland.	Benign mixed tumour	Carcinoma, simple, tubulopapillary
1024	Labrador Retriever	Labrador Retriever	Labrador Retriever	7	0	Female entire	Yes	Yes	No	No	Yes	No	No	No	A. Fibrolipoma, skin of left falling. B. Carcinoma, mammary gland.	Carcinoma, simple
1090	Jack Russell Terrier	Jack Russell Terrier	Jack Russell Terrier	11	10	Female entire	Yes	Yes	No	No	Yes	No	No	No	Carcinoma, mammary gland.	Carcinoma, simple
1124	Boxer	Boxer	Boxer	4	0	Female neutered	Yes	No	No	No	No	Yes	No	No	Mast cell tumour, intermediate grade, subcutis of right iliac region. Mixed mammary tumour, left mammary gland 4/5.	Benign mixed tumour
1151	Cocker Spaniel	Cocker Spaniel (Unspecified/Other)	Cocker Spaniel (Unspecified/Other)	9	9	Female	Yes	No	Yes	Yes	No	Yes	No	No	Adenoma, intraductular, tubulopapillary, mammary skin. Mixed mammary tumour, multiple, mammary skin.	Adenoma, ductal, papillary	Benign mixed tumour
1163	Crossbreed	Crossbreed	Crossbreed	8	8	Female	Yes	No	No	No	No	Yes	No	No	Mixed mammary tumour, right and left mammary gland 2.	Benign mixed tumour
1169	Jack Russell Terrier	Jack Russell Terrier	Jack Russell Terrier	7	7	Female	Yes	Yes	No	No	Yes	No	No	No	Carcinoma, tubulopapillary, mammary gland.	Carcinoma, simple, tubulopapillary
1190	Labrador Retriever	Labrador Retriever	Labrador Retriever	9	6	Female neutered	Yes	Yes	No	No	Yes	No	No	No	Carcinoma, left caudal mammary gland.	Carcinoma, simple
1222	Collie	Collie (Unspecified/Other)	Collie (Unspecified/Other)	Not recorded	Not recorded	Female	Yes	No	No	No	No	Yes	No	No	Mixed mammary tumour, with osseous and chondroid metaplasia, marked, mammary tissue.	Benign mixed tumour
1320	Cocker Spaniel	Cocker Spaniel (Unspecified/Other)	Cocker Spaniel (Unspecified/Other)	8	7	Female	Yes	No	No	No	No	Yes	No	No	Mixed mammary tumour, with chondroid metaplasia, mammary tissue.	Benign mixed tumour
1337	Collie	Collie (Unspecified/Other)	Collie (Unspecified/Other)	13	11	Female	Yes	Yes	No	No	Yes	No	No	No	Carcinoma, solid, mammary gland.	Carcinoma, simple, solid
1424	Crossbreed	Crossbreed	Crossbreed	8	0	Female	Yes	No	No	No	No	Yes	No	No	Mixed mammary tumour, mammary mass.	Benign mixed tumour
1444	Jack Russell Terrier	Jack Russell Terrier	Jack Russell Terrier	12	4	Female	Yes	Yes	No	No	Yes	No	No	No	Carcinoma, tubulopapillary, mammary tissue.	Carcinoma, simple, tubulopapillary
1583	Saluki	Saluki	Other Purebred	8	9	Female neutered	Yes	Yes	No	No	No	Yes	No	No	Malignant mixed carcinoma, mammary gland.	Carcinosarcoma
1691	Dachshund	Dachshund (Unspecified/Other)	Dachshund (Unspecified/Other)	Not recorded	Not recorded	Female	Yes	No	No	Yes	No	No	No	No	Ductular adenoma, central mammary gland.	Adenoma, ductal
1779	Jack Russell Terrier	Jack Russell Terrier	Jack Russell Terrier	9	0	Female entire	Yes	Yes	No	No	Yes	No	No	No	Carcinoma, tubulopapillary, right caudal mammary gland.	Carcinoma, simple, tubulopapillary
1832	Staffordshire Bull Terrier	Staffordshire Bull Terrier	Staffordshire Bull Terrier	8	2	Female	Yes	No	No	No	No	Yes	No	No	Fibroadenoma, left 4th mammary gland. Lipoma, left 4th mammary gland. Collagenous hamartoma, focal, skin.	Adenoma, complex
1859	Miniature Poodle	Miniature Poodle	Miniature Poodle	11	10	Female entire	Yes	Yes	Yes	Yes	No	Yes	No	No	Carcinoma, ductular, tubulopapillary, mammary gland. Mixed mammary tumour, mammary gland.	Carcinoma, ductal, papillary	Benign mixed tumour
1943	Staffordshire Bull Terrier	Staffordshire Bull Terrier	Staffordshire Bull Terrier	7	0	Female entire	Yes	No	No	Yes	No	No	No	No	Ductular adenoma, tubulopapillary, with epithelial hyperplasia, diffuse, moderate, caudal mammary gland.	Adenoma, ductal, papillary
1953	Bull Terrier	Bull Terrier (Unspecified/Other)	Bull Terrier (Unspecified/Other)	10	0	Female entire	Yes	No	No	No	No	Yes	No	No	A. Mixed mammary tumour, mammary tissue. B-D. Fibroadnexal hamartoma, skin of left shoulder and left stifle, with furunculosis, pyogranulomatous, chronic, focally extensive, moderate, skin of left shoulder.	Benign mixed tumour
2098	Labrador Husky	Crossbreed	Crossbreed	8	1	Female	Yes	Yes	Yes	Yes	No	Yes	No	No	A. Carcinoma, complex, low grade, mammary gland. B. Basaloid carcinoma, mammary gland.	Carcinoma, ductal	Carcinoma, complex
2132	Jack Russell Terrier	Jack Russell Terrier	Jack Russell Terrier	9	0	Female	Yes	No	No	No	No	Yes	No	No	Mixed mammary tumour, mammary gland.	Benign mixed tumour
2151	Yorkshire Terrier	Yorkshire Terrier	Yorkshire Terrier	11	7	Female neutered	Yes	Yes	No	Yes	No	No	No	No	Carcinoma, ductular, mammary gland.	Carcinoma, ductal
2230	Giant Schnauzer	Giant Schnauzer	Schnauzer (Unspecified/Other)	0	8	Female neutered	Yes	No	No	No	No	Yes	No	No	Mixed mammary tumour, with osseous and cartilaginous metaplasia, marked, left caudal mammary gland.	Benign mixed tumour
2237	Cocker Spaniel	Cocker Spaniel (Unspecified/Other)	Cocker Spaniel (Unspecified/Other)	Not recorded	Not recorded	Female neutered	Yes	No	No	No	No	Yes	No	No	Mixed mammary adenoma, mammary gland.	Benign mixed tumour
2286	Cairn Terrier X	Crossbreed	Crossbreed	12	0	Female neutered	Yes	No	No	No	No	Yes	No	No	Mixed mammary tumour, mammary gland.	Benign mixed tumour
2343	Jack Russell Terrier	Jack Russell Terrier	Jack Russell Terrier	6	0	Female entire	Yes	No	No	No	No	Yes	No	No	Mixed mammary tumour with adenosis, moderate, left mammary gland.	Benign mixed tumour
2480	English Springer Spaniel	Springer Spaniel (Unspecified/Other)	Springer Spaniel (Unspecified/Other)	8	0	Female	Yes	No	Yes	No	No	Yes	No	No	Mixed mammary tumour, multiple, mammary tissue. Lymphoid hyperplasia, follicular, diffuse, marked, tonsil.	Benign mixed tumour (≥2)
2555	Yorkshire Terrier	Yorkshire Terrier	Yorkshire Terrier	8	3	Female	Yes	Yes	Yes	No	No	Yes	No	No	1. Carcinoma, mixed, mammary skin (large mass) 2. Adenoma, complex, mammary skin. 3. Mixed mammary tumour, mammary skin. 4. Adenoma, complex, mammary skin.	Adenoma, complex (≥2)	Benign mixed tumour	Carcinoma, mixed
2580	Yorkshire Terrier	Yorkshire Terrier	Yorkshire Terrier	14	0	Female neutered	Yes	No	No	No	No	Yes	No	No	Mixed mammary tumour, mammary skin.	Benign mixed tumour
2615	Golden Retriever	Golden Retriever	Golden Retriever	10	4	Female neutered	Yes	No	No	No	No	Yes	No	No	Adenoma, complex, mammary gland.	Adenoma, complex
2624	Yorkshire Terrier	Yorkshire Terrier	Yorkshire Terrier	11	1	Female	Yes	No	Yes	No	No	Yes	No	No	Complex mammary adenoma, multiple, with mixed mammary tumour, mammary skin.	Adenoma, complex (≥2)
2641	Dachshund	Dachshund (Unspecified/Other)	Dachshund (Unspecified/Other)	11	7	Female neutered	Yes	Yes	Yes	No	No	Yes	No	No	1. Complex carcinoma, left mid mammary gland. 2. Mixed mammary carcinoma, left mid mammary gland.	Carcinoma, complex	Carcinoma, mixed
2704	Crossbreed	Crossbreed	Crossbreed	13	1	Female	Yes	Yes	No	No	Yes	No	No	No	Carcinoma, with lymphatic invasion, multifocal, marked, mammary gland.	Carcinoma, simple
2770	Miniature Poodle	Miniature Poodle	Miniature Poodle	8	0	Female	Yes	No	Yes	No	No	Yes	No	No	Complex adenoma, multiple, mammary glands.	Adenoma, complex (≥2)
2782	Old English Sheepdog	Old English Sheepdog	Old English Sheepdog	7	1	Female	Yes	No	Yes	Yes	No	Yes	No	No	A. Mixed mammary tumour, right mammary gland 5. B. Intraductular basaloid adenoma, left mammary gland 3/4.	Adenoma, ductal	Benign mixed tumour
2796	Cocker Spaniel	Cocker Spaniel (Unspecified/Other)	Cocker Spaniel (Unspecified/Other)	8	6	Female entire	Yes	No	No	No	No	Yes	No	No	A. Mixed mammary tumour, LHS thoracic mammary gland. B. Lipoma, subcutaneous tissues of RHS thorax.	Benign mixed tumour
2812	Leonberger	Leonberger	Leonberger	9	0	Female neutered	Yes	No	Yes	Yes	No	No	No	No	A. Ductular adenoma, mammary gland 5. B. Basaloid adenoma, mammary gland 6.	Adenoma, ductal (≥2)
2858	Crossbreed	Crossbreed	Crossbreed	12	0	Female	Yes	No	Yes	No	No	Yes	No	No	A. Mixed mammary tumour, left caudal mammary area. B. Mixed mammary tumour, 4th teat right side. C. Consistent with lipoma, left lateral to 3rd teat. D. Lipoma, right ventral chest.	Benign mixed tumour (≥2)
2972	West Highland White Terrier	West Highland White Terrier	West Highland White Terrier	10	7	Female neutered	Yes	Yes	Yes	Yes	Yes	No	No	No	A. Carcinoma, right caudal mammary gland. B. Ductular adenoma, left cranial mammary gland.	Adenoma, ductal	Carcinoma, simple
3077	Crossbreed	Crossbreed	Crossbreed	7	2	Female entire	Yes	No	Yes	No	No	Yes	No	No	Mammary adenoma, complex, multiple with lobular hyperplasia, marked, mammary gland 4-5.	Adenoma, complex (≥2)
3159	Golden Retriever	Golden Retriever	Golden Retriever	8	10	Female	Yes	No	Yes	No	No	Yes	No	No	1. Complex mammary adenoma, mammary gland. 2. Mixed mammary tumour, mammary gland.	Adenoma, complex	Benign mixed tumour
3161	Crossbreed	Crossbreed	Crossbreed	11	0	Female entire	Yes	No	No	No	No	Yes	No	No	Mixed mammary tumour, with osteosarcoma, mammary gland.	Benign mixed tumour
3183	American Bulldog	American Bulldog	American Bulldog	6	2	Female neutered	Yes	No	Yes	No	Yes	Yes	No	No	Infundibular keratinising acanthoma, skin of dorsum, right chest, jowl and head. Mixed mammary tumour, right mammary gland. Simple adenoma, left mammary gland.	Adenoma, simple	Benign mixed tumour
3221	Dachshund	Dachshund (Unspecified/Other)	Dachshund (Unspecified/Other)	11	0	Female	Yes	No	Yes	No	No	Yes	No	No	Complex adenoma, right caudal mammary gland and left cranial mammary gland. Mixed mammary tumour, right cranial mammary gland.	Adenoma, complex	Benign mixed tumour
3235	Crossbreed	Crossbreed	Crossbreed	11	0	Female neutered	Yes	No	Yes	No	No	Yes	No	No	A. Complex adenoma, with hyperplasia, moderate and mastitis, plasmacytic and lymphocytic, chronic, multifocal, moderate right mammary glands. B. Sinus histiocytosis and haemosiderosis, moderate, lymph node of left caudal mammary gland. C. Mixed mammary tumour, left cranial mammary gland. D. Mixed mammary tumour, multiple, left 2nd most caudal mammary gland.	Adenoma, complex	Benign mixed tumour (≥2)
3238	Crossbreed	Crossbreed	Crossbreed	12	8	Female	Yes	No	No	No	No	Yes	No	No	Complex adenoma, mammary gland. Lipoma, mammary gland.	Adenoma, complex
3255	Yorkshire Terrier	Yorkshire Terrier	Yorkshire Terrier	6	6	Female	Yes	No	No	No	No	Yes	No	No	Complex mammary adenoma, left caudal mammary gland.	Adenoma, complex
3309	Border Terrier	Border Terrier	Border Terrier	7	4	Female neutered	Yes	No	No	No	No	Yes	No	No	A. Infundibular keratinizing acanthoma, skin of dorsal cervical region. B. Mixed mammary tumour, mammary gland.	Benign mixed tumour
3341	Crossbreed	Crossbreed	Crossbreed	9	0	Female	Yes	Yes	No	No	Yes	No	No	No	A. Carcinoma, left mammary gland 4 B. Mast cell tumour, intermediate grade, skin of left flank	Carcinoma, simple
3343	Labrador Retriever	Labrador Retriever	Labrador Retriever	12	0	Female neutered	Yes	Yes	No	No	Yes	No	No	No	A. Carcinoma, high grade, mammary skin. B. Hyperplasia, locally extensive with nodular sebaceous hyperplasia, locally extensive, marked, skin of right stifle.	Carcinoma, simple
3344	Dachshund	Dachshund (Unspecified/Other)	Dachshund (Unspecified/Other)	7	0	Female	Yes	No	No	No	No	Yes	No	No	Mixed mammary tumour, mammary gland.	Benign mixed tumour
3346	Toy Poodle	Toy Poodle	Toy Poodle	11	6	Female	Yes	No	No	No	No	Yes	No	No	Complex mammary adenoma, mammary mass.	Adenoma, complex
3454	Labrador Retriever	Labrador Retriever	Labrador Retriever	11	0	Female neutered	Yes	Yes	No	No	Yes	No	No	No	Mammary carcinoma with necrosis and haemorrhage - MG4/5	Carcinoma, simple
3534	Yorkshire Terrier	Yorkshire Terrier	Yorkshire Terrier	12	0	Female neutered	Yes	No	Yes	No	No	Yes	No	No	Complex adenoma, caudal right mammary gland. Mixed mammary tumour, cranial right mammary gland.	Adenoma, complex	Benign mixed tumour
3543	Jack Russell Terrier	Jack Russell Terrier	Jack Russell Terrier	10	4	Female entire	Yes	No	Yes	No	No	Yes	No	No	Mixed mammary tumour, left mammary gland. Sarcoma, left mammary gland. Complex adenoma, right 2nd mammary gland and mammary tissue between right mammary gland 3-4.	Adenoma, complex	Benign mixed tumour
3553	Poodle	Poodle (Unspecified/Other)	Poodle (Unspecified/Other)	11	0	Female neutered	Yes	Yes	No	No	Yes	No	No	No	Carcinoma, caudal left mammary gland. No significant lesions, lymph node.	Carcinoma, simple
3565	Bearded Collie	Bearded Collie	Bearded Collie	10	8	Female neutered	Yes	Yes	No	No	No	Yes	No	No	Carcinoma, complex, mammary gland.	Carcinoma, complex
3611	Labrador Retriever	Labrador Retriever	Labrador Retriever	12	1	Female neutered	Yes	Yes	Yes	No	Yes	Yes	No	No	A. Carcinoma, with lymphatic invasion, diffuse, severe, right mammary gland. B. Fibrosis, multifocal, mild, left cranial mammary gland. C. Complex adenoma, left caudal mammary gland.	Adenoma, complex	Carcinoma, simple
3618	Cocker Spaniel	Cocker Spaniel (Unspecified/Other)	Cocker Spaniel (Unspecified/Other)	10	1	Female neutered	Yes	No	No	No	No	Yes	No	No	Mixed mammary tumour, right mammary gland 1.	Benign mixed tumour
3636	Cocker Spaniel	Cocker Spaniel (Unspecified/Other)	Cocker Spaniel (Unspecified/Other)	8	3	Female entire	Yes	No	No	No	No	Yes	No	No	Mixed mammary tumour, mammary gland.	Benign mixed tumour
3649	Cocker Spaniel	Cocker Spaniel (Unspecified/Other)	Cocker Spaniel (Unspecified/Other)	7	7	Female neutered	Yes	No	No	No	No	Yes	No	No	Complex mammary adenoma, mammary skin.	Adenoma, complex
3650	Jack Russell Terrier	Jack Russell Terrier	Jack Russell Terrier	6	0	Female entire	Yes	Yes	No	No	No	Yes	No	No	Complex carcinoma, mammary gland.	Carcinoma, complex
3655	Crossbreed	Crossbreed	Crossbreed	11	2	Female neutered	Yes	Yes	Yes	Yes	No	Yes	No	No	1. Complex carcinoma, right 2nd mammary gland and left 4th and 5th mammary gland. 2. Complex adenoma, ductular, left second mammary gland and right 2nd mammary gland.	Adenoma, ductal	Carcinoma, complex
3677	German Shepherd Dog	German Shepherd Dog	German Shepherd Dog	8	9	Female	Yes	No	No	No	No	Yes	No	No	Lobular hyperplasia, diffuse, marked; with mixed mammary tumour, with osseous metaplasia, diffuse, marked, right 4th mammary gland	Benign mixed tumour
3693	Crossbreed	Crossbreed	Crossbreed	13	10	Female neutered	Yes	Yes	No	Yes	No	No	No	No	Carcinoma, ductular, with lymphatic invasion, diffuse, severe, right mammary gland with metastasis, right lymph node.	Carcinoma, ductal
3751	Cocker Spaniel	Cocker Spaniel (Unspecified/Other)	Cocker Spaniel (Unspecified/Other)	14	0	Female	Yes	No	No	Yes	No	No	No	No	Adenoma, ductular, mammary gland.	Adenoma, ductal
3863	Saluki	Saluki	Other Purebred	10	0	Female	Yes	No	No	No	No	Yes	No	No	1. Lobular hyperplasia, moderate to marked, left mammary glands 2-5. 2. Complex adenoma, left mammary gland 4 and 5. 3. Collagenous naevus, focal, skin.	Adenoma, complex
3885	Staffordshire Bull Terrier	Staffordshire Bull Terrier	Staffordshire Bull Terrier	5	2	Female neutered	Yes	Yes	No	Yes	No	No	No	No	Ductular carcinoma, caudal mammary gland.	Carcinoma, ductal
3966	Staffordshire Bull Terrier	Staffordshire Bull Terrier	Staffordshire Bull Terrier	9	0	Female	Yes	Yes	No	Yes	No	No	No	No	Carcinoma, ductular, mammary skin.	Carcinoma, ductal
4064	Labrador Retriever	Labrador Retriever	Labrador Retriever	11	5	Female neutered	Yes	Yes	No	No	No	No	Yes	No	A. Haemangiosarcoma, spleen. B & C. Carcinoma, ‘inflammatory’ type, with ductular ectasia, marked, mammary tissue.	Carcinoma, inflammatory
4132	Crossbreed	Crossbreed	Crossbreed	8	0	Female neutered	Yes	No	No	No	No	Yes	No	No	Mixed mammary tumour, mammary gland.	Benign mixed tumour
4142	Jack Russell Terrier	Jack Russell Terrier	Jack Russell Terrier	13	10	Female	Yes	No	No	No	No	Yes	No	No	A. Complex adenoma, mammary gland. B. Cystic endometrial hyperplasia, chronic, moderate with endometritis, lymphocytic, multifocal, mild, endometrium. C. Leiomyoma, vagina.	Adenoma, complex
4327	Cocker Spaniel	Cocker Spaniel (Unspecified/Other)	Cocker Spaniel (Unspecified/Other)	12	0	Female neutered	Yes	Yes	Yes	No	Yes	No	No	No	1. Carcinoma, high-grade with lymphatic invasion, marked, mammary gland. 2. Carcinoma, high-grade, mammary gland.	Carcinoma, simple (≥2)
4334	Crossbreed	Crossbreed	Crossbreed	12	2	Female	Yes	No	Yes	No	No	Yes	No	No	Mixed mammary tumour, multiple, mammary mass of 4th teat area and between 4th and 5th teat, right side. Lipoma, right inguinal region.	Benign mixed tumour (≥2)
4369	Yorkshire Terrier	Yorkshire Terrier	Yorkshire Terrier	9	0	Female neutered	Yes	Yes	Yes	No	No	Yes	No	No	Complex mammary carcinoma, ‘main’ mammary mass. Mixed mammary tumour, multiple, right 4th mammary gland and left 5th mammary gland.	Benign mixed tumour	Carcinoma, complex
4438	Labrador Retriever	Labrador Retriever	Labrador Retriever	3	6	Female	Yes	No	No	No	No	Yes	No	No	Mixed mammary tumour, mammary skin.	Benign mixed tumour
4688	Border Collie	Border Collie	Border Collie	Not recorded	Not recorded	Female	Yes	Yes	No	Yes	No	No	No	No	Carcinoma, tubulopapillary, ductular, caudal mammary gland.	Carcinoma, ductal, papillary
4828	Border Terrier	Border Terrier	Border Terrier	9	0	Female entire	Yes	No	Yes	No	No	Yes	No	No	Complex adenoma, multiple, right mammary gland.	Adenoma, complex (≥2)
4842	Crossbreed	Crossbreed	Crossbreed	9	0	Female neutered	Yes	Yes	No	No	Yes	No	No	No	Carcinoma, left thoracic mammary gland.	Carcinoma, simple
4843	Yorkshire Terrier	Yorkshire Terrier	Yorkshire Terrier	10	0	Female	Yes	No	Yes	No	No	Yes	No	No	Complex adenoma, mammary skin. Mixed mammary tumours, multiple, mammary skin.	Adenoma, complex	Benign mixed tumour (≥2)
4852	Cocker Spaniel	Cocker Spaniel (Unspecified/Other)	Cocker Spaniel (Unspecified/Other)	12	0	Female neutered	Yes	Yes	No	No	No	Yes	No	No	Complex mammary carcinoma, left thoracic mammary gland.	Carcinoma, complex
4883	Pembroke Corgi	Corgi (Unspecified/Other)	Other Purebred	11	8	Female	Yes	Yes	Yes	No	No	Yes	No	No	Lobular hyperplasia, diffuse, marked with complex adenoma and complex carcinoma, mammary tissue.	Carcinoma, complex	Adenoma, complex
4918	Border Collie	Border Collie	Border Collie	15	0	Female neutered	Yes	No	No	No	No	Yes	No	No	Complex adenoma, caudal left mammary gland.	Adenoma, complex
4946	Crossbreed	Crossbreed	Crossbreed	12	0	Female neutered	Yes	No	No	Yes	No	No	No	No	Ductal cystadenoma, left mammary gland 4.	Adenoma, ductal
4967	Crossbreed	Crossbreed	Crossbreed	9	0	Female entire	Yes	No	No	No	No	Yes	No	No	Mixed mammary tumour, mammary gland.	Benign mixed tumour
4996	Chihuahua	Chihuahua	Chihuahua	10	0	Female	Yes	No	No	Yes	No	No	No	No	Ductular adenoma, mammary tissue of left flank.	Adenoma, ductal
5039	Jack Russell Terrier	Jack Russell Terrier	Jack Russell Terrier	11	0	Female neutered	Yes	Yes	No	Yes	No	No	No	No	Ductular carcinoma, mammary skin of left thorax.	Carcinoma, ductal
5095	Cavalier King Charles Spaniel	Cavalier King Charles Spaniel	Cavalier King Charles Spaniel	6	0	Female entire	Yes	No	No	No	No	Yes	No	No	Complex mammary adenoma, right 5th mammary gland.	Adenoma, complex
5112	Labrador Retriever	Labrador Retriever	Labrador Retriever	8	7	Female	Yes	Yes	No	Yes	No	No	No	No	Complex ductular carcinoma, right caudal mammary gland.	Carcinoma, ductal
5117	Afghan Hound	Afghan Hound	Other Purebred	13	0	Female neutered	Yes	Yes	No	Yes	No	No	No	No	A. Carcinoma, ductular, mammary mass. B. Lobular hyperplasia, with mineralisation, moderate to marked, mammary mass.	Carcinoma, ductal
5133	Irish Water Spaniel	Water Spaniel	Other Purebred	7	0	Female entire	Yes	No	No	No	No	Yes	No	No	Mixed mammary tumour with marked osseus and cartilagenous metaplasia, right caudal mammary gland.	Benign mixed tumour
5138	Bedlington Terrier	Bedlington Terrier	Bedlington Terrier	11	1	Female neutered	Yes	Yes	Yes	Yes	No	Yes	No	No	Mixed mammary tumour, mammary skin (A) and mammary tissue (C) Ductular carcinoma, low grade, mammary skin (B)	Benign mixed tumour	Carcinoma, ductal
5285	Crossbreed	Crossbreed	Crossbreed	12	0	Female	Yes	Yes	No	No	Yes	No	No	No	Carcinoma, high grade, mammary gland.	Carcinoma, simple
5316	Cocker Spaniel	Cocker Spaniel (Unspecified/Other)	Cocker Spaniel (Unspecified/Other)	14	0	Female neutered	Yes	No	No	No	No	Yes	No	No	Complex adenoma, mammary gland 4, left side.	Adenoma, complex
5317	Cocker Spaniel	Cocker Spaniel (Unspecified/Other)	Cocker Spaniel (Unspecified/Other)	10	8	Female neutered	Yes	No	No	No	No	Yes	No	No	A. Lipoma, skin of left lower thorax. B. Mixed mammary tumour, mammary mass.	Benign mixed tumour
5319	Staffordshire Bull Terrier	Staffordshire Bull Terrier	Staffordshire Bull Terrier	9	0	Female	Yes	Yes	No	No	No	Yes	No	No	Complex carcinoma, left 4th mammary gland.	Carcinoma, complex
5376	Crossbreed	Crossbreed	Crossbreed	13	1	Female neutered	Yes	No	No	Yes	No	No	No	No	A. Hepatoid gland adenoma, perianal skin. B. Ductular adenoma, left caudal mammary gland. C. Haemangioma, cavernous, subcutis of left flank.	Adenoma, ductal
5406	Toy Poodle	Toy Poodle	Toy Poodle	15	0	Female neutered	Yes	No	No	No	No	Yes	No	No	A. Mixed mammary tumour, mammary gland 4. B. Sinus haemosiderosis, lymph node.	Benign mixed tumour
5433	Yorkshire Terrier	Yorkshire Terrier	Yorkshire Terrier	10	7	Female	Yes	No	Yes	Yes	No	Yes	No	No	A. Ductular adenoma, right caudal mammary gland. B. Mixed mammary tumour, with cartilagenous and osseus metaplasia, marked, 3rd right mammary gland. C. Complex mammary adenoma, 2nd right mammary gland.	Adenoma, ductal	Adenoma, complex	Benign mixed tumour
5543	Crossbreed	Crossbreed	Crossbreed	Not recorded	Not recorded	Female neutered	Yes	Yes	No	No	No	Yes	No	No	1. Carcinoma, complex, low grade, right 5th mammary gland. 2. Sinus histiocytosis, mild to moderate, lymph node. 3. Sinus histiocytosis, mild to moderate, lymph node.	Carcinoma, complex
5554	Springer Spaniel	Springer Spaniel (Unspecified/Other)	Springer Spaniel (Unspecified/Other)	6	1	Female neutered	Yes	No	No	No	No	Yes	No	No	Mixed mammary tumour, with osseus metaplasia, marked, mammary skin.	Benign mixed tumour
5568	West Highland White Terrier	West Highland White Terrier	West Highland White Terrier	10	8	Female	Yes	Yes	No	Yes	No	No	No	No	1. Ductular carcinoma; with lobular and ductular hyperplasia, moderate to marked, caudal left mammary gland. 2. Lobular and ductular hyperplasia, moderate to marked, caudal left mammary gland.	Carcinoma, ductal
5580	Jack Russell Terrier	Jack Russell Terrier	Jack Russell Terrier	9	7	Female	Yes	No	Yes	No	No	Yes	No	No	A. Soft tissue sarcoma, intermediate grade, skin of left side of face. B. Mixed mammary tumour, with cartilagenous and bony metaplasia, marked, mammary gland. C. Mixed mammary tumour and complex adenoma, mammary gland.	Benign mixed tumour (≥2)	Adenoma, complex
5583	Crossbreed	Crossbreed	Crossbreed	10	0	Female entire	Yes	Yes	No	No	Yes	No	No	No	Carcinoma, right mammary gland.	Carcinoma, simple
5598	Rottweiler	Rottweiler	Rottweiler	5	0	Female neutered	Yes	Yes	No	No	Yes	No	No	No	Carcinoma; with lobular hyperplasia, marked, right caudal mammary gland.	Carcinoma, simple
5603	Jack Russell Terrier	Jack Russell Terrier	Jack Russell Terrier	10	5	Female	Yes	Yes	No	Yes	No	No	No	No	Ductular carcinoma with ductular ectasia, marked and lobular hyperplasia, moderate, left mammary gland.	Carcinoma, ductal
5711	Cocker Spaniel	Cocker Spaniel (Unspecified/Other)	Cocker Spaniel (Unspecified/Other)	10	1	Female neutered	Yes	Yes	No	Yes	No	No	No	No	Ductular carcinoma, mammary tissue.	Carcinoma, ductal
5748	Cocker Spaniel	Cocker Spaniel (Unspecified/Other)	Cocker Spaniel (Unspecified/Other)	10	5	Female	Yes	No	Yes	No	No	Yes	No	No	A. Complex mammary adenoma with lobular hyperplasia, marked, right middle mammary gland. B. Lobular hyperplasia, diffuse, moderate with myoepithelial hyperplasia, moderate, left middle mammary gland. C. Complex mammary adenoma, mammary tissue.	Adenoma, complex (≥2)
5821	Staffordshire Bull Terrier	Staffordshire Bull Terrier	Staffordshire Bull Terrier	10	0	Female	Yes	Yes	Yes	No	Yes	Yes	No	No	A.1. Carcinoma, with lobular hyperplasia, marked, left mammary gland 4/5. A.2. Complex adenoma, right mammary gland 2. B. Tonsilitis, plasmacytic, chronic, mild; with submucosal stromal proliferation, moderate, left palatine tonsil. C. Cystic endometrial hyperplastia, marked with endomyosis, and smooth muscle hyperplastia, locally extensive, marked, uterus.	Adenoma, complex	Carcinoma, simple
5833	English Springer Spaniel	Springer Spaniel (Unspecified/Other)	Springer Spaniel (Unspecified/Other)	6	0	Female neutered	Yes	No	No	No	No	Yes	No	No	Mixed mammary tumour, left middle mammary gland.	Benign mixed tumour
5875	Yorkshire Terrier	Yorkshire Terrier	Yorkshire Terrier	9	2	Female entire	Yes	No	Yes	No	No	Yes	No	No	1. Complex adenoma, mammary tissue. 2. Complex adenoma, mammary tissue. 3. Mixed mammary tumour, mammary tissue.	Adenoma, complex (≥2)	Benign mixed tumour
5902	Crossbreed	Crossbreed	Crossbreed	12	0	Female	Yes	No	Yes	No	No	Yes	No	No	Mixed mammary tumour and complex adenoma, multiple, caudal mammary gland.	Benign mixed tumour	Adenoma, complex
5987	Labrador Retriever	Labrador Retriever	Labrador Retriever	13	0	Female	Yes	No	No	Yes	No	No	No	No	Ductular adenoma, 3rd left mammary gland.	Adenoma, ductal
5989	German Shepherd Dog	German Shepherd Dog	German Shepherd Dog	11	0	Female entire	Yes	No	Yes	Yes	No	Yes	No	No	1. Intraductular papillary adenoma, right mammary gland. 2. Mixed mammary tumour, right mammary gland. 3. Mixed mammary tumour, right mammary gland.	Adenoma, ductal, papillary	Benign mixed tumour (≥2)
6084	Labrador Retriever	Labrador Retriever	Labrador Retriever	9	6	Female	Yes	No	No	No	No	Yes	No	No	Mixed mammary tumour with cystic dilation, right cranial mammary gland.	Benign mixed tumour
6087	Cavalier King Charles Spaniel	Cavalier King Charles Spaniel	Cavalier King Charles Spaniel	Not recorded	Not recorded	Female neutered	Yes	No	No	No	No	Yes	No	No	Mixed mammary tumour, left caudal mammary gland.	Benign mixed tumour
6131	Golden Retriever	Golden Retriever	Golden Retriever	9	0	Female neutered	Yes	No	Yes	No	No	Yes	No	No	A. Complex mammary adenoma, left mammary gland 4. B. Mixed mammary tumour, right mammary gland 5.	Adenoma, complex	Benign mixed tumour
6160	Cavalier King Charles Spaniel	Cavalier King Charles Spaniel	Cavalier King Charles Spaniel	7	0	Female	Yes	Yes	No	Yes	No	No	No	No	Ductular carcinoma, mammary gland.	Carcinoma, ductal
6163	Jack Russell Terrier	Jack Russell Terrier	Jack Russell Terrier	12	4	Female	Yes	No	No	No	No	Yes	No	No	Complex mammary adenoma; with lobular hyperplasia, moderate, mammary skin.	Adenoma, complex
6191	Collie	Collie (Unspecified/Other)	Collie (Unspecified/Other)	11	0	Female entire	Yes	No	Yes	No	No	Yes	No	No	Complex adenoma, with mixed mammary tumours, multiple; with mastitis, lymphocytic and plasmacytic to pyogranulomatous, chronic, multifocal to coalescing, marked; with lobular hyperplasia, moderate, caudal right mammary glands.	Adenoma, complex	Benign mixed tumour (≥2)
6241	Labrador Retriever	Labrador Retriever	Labrador Retriever	3	6	Female neutered	Yes	No	No	No	No	Yes	No	No	Mixed mammary tumour, mammary skin.	Benign mixed tumour
6291	Jack Russell Terrier	Jack Russell Terrier	Jack Russell Terrier	5	0	Female entire	Yes	No	No	No	No	Yes	No	No	1. Dermatitis and cellulitis, neutrophilic, chronic, locally extensive, moderate with necrosis, multiofocal to extensive, moderate, mammary skin. 2. Mixed mammary tumour, with mastitis, neutrophilic to pyogranulomatous, chronic, diffuse, severe, mammary skin.	Benign mixed tumour
6292	Crossbreed	Crossbreed	Crossbreed	9	5	Female entire	Yes	No	No	No	No	Yes	No	No	Complex adenoma, with lobular hyperplasia, moderate, mammary tissue.	Adenoma, complex
6338	Samoyed	Samoyed	Samoyed	7	0	Female	Yes	No	No	No	Yes	No	No	No	Adenoma, tubulopapillary; with lobular hyperplasia, marked, left mammary gland.	Adenoma, simple, tubulopapillary
6351	Crossbreed	Crossbreed	Crossbreed	10	5	Female	Yes	Yes	Yes	No	Yes	Yes	No	No	A. Mixed mammary tumour, with carcinoma, mammary tissue. B. Mixed mammary tumour, multiple, mammary tissue. C. No significant lesions, rectus muscle sheath.	Benign mixed tumour (≥2)	Carcinoma, simple
6374	Crossbreed	Crossbreed	Crossbreed	12	0	Female neutered	Yes	Yes	No	No	Yes	No	No	No	Carcinoma, high grade, mammary gland.	Carcinoma, simple
6375	Golden Retriever	Golden Retriever	Golden Retriever	6	0	Female neutered	Yes	No	No	No	No	Yes	No	No	Complex mammary adenoma, 4th mammary gland.	Adenoma, complex
6382	Weimaraner	Weimaraner	Weimaraner	10	6	Female	Yes	Yes	No	No	Yes	No	No	No	A. Carcinoma, low grade, cranial mammary gland. B. Peripheral nerve sheath tumour, low grade, skin of lateral right forelimb.	Carcinoma, simple
6408	Crossbreed	Crossbreed	Crossbreed	12	2	Female	Yes	No	No	No	No	Yes	No	No	Complex adenoma, with lobular hyperplasia, moderate to marked, mammary glands.	Adenoma, complex
6415	Jack Russell Terrier	Jack Russell Terrier	Jack Russell Terrier	12	0	Female	Yes	No	Yes	No	No	Yes	No	No	1. Mixed mammary tumour, right 4th mammary gland. 2. Complex adenoma, left 4th-5th mammary gland.	Adenoma, complex	Benign mixed tumour
6455	Jack Russell Terrier	Jack Russell Terrier	Jack Russell Terrier	7	7	Female	Yes	No	Yes	No	No	Yes	No	No	Mixed mammary tumour, multiple, mammary tissue.	Benign mixed tumour (≥2)
6469	Jack Russell Terrier	Jack Russell Terrier	Jack Russell Terrier	7	8	Female	Yes	No	No	No	No	Yes	No	No	Mixed mammary tumour with ductular ectasia, marked, skin of right lateral chest.	Benign mixed tumour
6556	Springer Spaniel	Springer Spaniel (Unspecified/Other)	Springer Spaniel (Unspecified/Other)	8	0	Female entire	Yes	No	No	No	Yes	No	No	No	Adenoma, mammary gland.	Adenoma, simple
6572	German Shepherd Dog	German Shepherd Dog	German Shepherd Dog	7	0	Female neutered	Yes	No	No	No	No	Yes	No	No	Mixed mammary tumour, mammary skin.	Benign mixed tumour
6575	West Highland White Terrier	West Highland White Terrier	West Highland White Terrier	13	0	Female	Yes	No	No	Yes	No	No	No	No	Adenoma, tubulopapillary, ductular, mammary skin.	Adenoma, ductal, papillary
6625	Crossbreed	Crossbreed	Crossbreed	16	0	Female	Yes	No	Yes	Yes	No	Yes	No	No	A. Basaloid adenoma, and mixed mammary tumours, caudal right mammary gland. B. Mixed mammary tumour, right lateral thorax.	Adenoma, ductal	Benign mixed tumour
6642	Jack Russell Terrier	Jack Russell Terrier	Jack Russell Terrier	7	0	Female neutered	Yes	No	Yes	No	Yes	Yes	No	No	1. Simple adenoma, mammary gland 2. Complex adenoma, mammary gland	Adenoma, complex	Adenoma, simple
6687	Bichon Frise	Bichon (Unspecified/Other)	Bichon (Unspecified/Other)	4	11	Female	Yes	No	No	No	No	Yes	No	No	Consistent with complex mammary adenoma.	Adenoma, complex
6698	Boxer	Boxer	Boxer	7	0	Female	Yes	No	No	No	No	Yes	No	No	Mixed mammary tumor, mammary gland	Benign mixed tumour
6710	English Setter	English Setter	English Setter	9	2	Female entire	Yes	No	No	No	No	Yes	No	No	A. Benign mixed tumor, caudal mammary gland B. Cystic hyperplasia, mid mammary gland	Benign mixed tumour
6724	Rhodesian Ridgeback	Rhodesian Ridgeback	Rhodesian Ridgeback	8	1	Female entire	Yes	No	Yes	No	Yes	Yes	No	No	A. Follicular cyst, multiple, left cranial teat. B. Follicular cyst and simple adenoma, anterior right mammary gland. C. Mixed mammary tumour, caudal right mammary gland.	Adenoma, simple	Benign mixed tumour
6743	Lurcher	Lurcher	Lurcher	Not recorded	Not recorded	Female	Yes	No	No	No	No	Yes	No	No	Complex mammary adenoma with lobular hyperplasia, moderate, mammary skin.	Adenoma, complex
6771	Lhasa Apso	Lhasa Apso	Lhasa Apso	8	5	Female neutered	Yes	No	Yes	No	No	Yes	No	No	Mixed mammary tumour and complex adenoma, mammary tissue.	Benign mixed tumour	Adenoma, complex
6783	Cocker Spaniel	Cocker Spaniel (Unspecified/Other)	Cocker Spaniel (Unspecified/Other)	4	8	Female	Yes	No	Yes	Yes	No	Yes	No	No	1. Mixed mammary tumour, mammary mass. 2. Lobular hyperplasia, marked, mammary mass. 3. Mixed mammary tumour with basaloid adenoma, mammary skin.	Benign mixed tumour (≥2)	Adenoma, ductal
6820	Crossbreed	Crossbreed	Crossbreed	10	8	Female neutered	Yes	Yes	No	No	Yes	No	No	No	Tubulopapillary carcinoma, mammary gland	Carcinoma, simple, tubulopapillary
7038	English Springer Spaniel	Springer Spaniel (Unspecified/Other)	Springer Spaniel (Unspecified/Other)	9	3	Female entire	Yes	No	No	No	No	Yes	No	No	1. Mixed mammary tumour, mammary gland. 2. Thymoma with lymphocytic infiltration, marked, mediastinal mass.	Benign mixed tumour
7092	Miniature Short Haired Dachshund	Miniature Dachshund (Unspecified/Other)	Miniature Dachshund (Unspecified/Other)	11	6	Female	Yes	No	No	No	Yes	No	No	No	Adenoma, mammary gland	Adenoma, simple
7142	Weimaraner	Weimaraner	Weimaraner	9	0	Female neutered	Yes	Yes	No	Yes	No	No	No	No	A. Fibroadnexial hamartoma with follicular cysts, left fore mass. B. Ductular carcinoma, left cranial mammary gland.	Carcinoma, ductal
7199	Fox Terrier	Fox Terrier	Fox Terrier	7	3	Female neutered	Yes	No	Yes	Yes	No	Yes	No	No	1. Ductular adenoma, mammary gland. 2. Complex adenoma, mammary gland.	Adenoma, ductal	Adenoma, complex
7288	Border Collie	Border Collie	Border Collie	10	8	Female	Yes	Yes	Yes	No	No	Yes	No	No	A. Consistent with complex carcinoma, mammary gland. B. Complex adenoma, mammary gland.	Adenoma, complex	Carcinoma, complex
7370	Shih Tzu	Shih Tzu	Shih Tzu	11	3	Female	Yes	No	Yes	No	No	Yes	No	No	Complex adenoma, multiple, mammary glands.	Adenoma, complex (≥2)
7430	Shih Tzu	Shih Tzu	Shih Tzu	7	1	Female	Yes	No	No	No	No	Yes	No	No	Benign mixed tumor, mammary gland.	Benign mixed tumour
7514	Crossbreed	Crossbreed	Crossbreed	9	0	Female entire	Yes	No	No	No	No	Yes	No	No	Mixed mammary tumour, caudal mammary skin.	Benign mixed tumour
7529	Welsh Springer Spaniel	Springer Spaniel (Unspecified/Other)	Springer Spaniel (Unspecified/Other)	10	0	Female neutered	Yes	Yes	No	No	Yes	No	No	No	Carcinoma, mammary mass.	Carcinoma, simple
7547	Lhasa Apso	Lhasa Apso	Lhasa Apso	13	0	Female	Yes	No	No	No	No	Yes	No	No	Mixed mammary tumour, with osseous metaplasia, marked, left caudal mammary gland.	Benign mixed tumour
7602	Springer Spaniel	Springer Spaniel (Unspecified/Other)	Springer Spaniel (Unspecified/Other)	10	0	Female entire	Yes	Yes	No	No	No	Yes	No	No	1. Lymphoid hyperplasia, moderate to marked, with sinus and medullary mastocytosis, moderate, right inguinal lymph node. 2. Complex carcinoma, mammary tissue. 3. Mastitis, plasmacytic, lymphocytic and mastocytic, chronic, diffuse, moderate to marked, with lobular hyperplasia, marked; and carcinoma in situ, multifocal, mammary tissue.	Carcinoma, complex
7739	Jack Russell Terrier	Jack Russell Terrier	Jack Russell Terrier	11	0	Female neutered	Yes	No	Yes	No	No	Yes	No	No	Mixed mammary tumours, cranial left mammary gland, right mammary gland and left caudal mammary gland.	Benign mixed tumour (≥2)
7871	Cocker Spaniel	Cocker Spaniel (Unspecified/Other)	Cocker Spaniel (Unspecified/Other)	Not recorded	Not recorded	Female neutered	Yes	Yes	Yes	No	Yes	Yes	No	No	Carcinoma, mammary gland. Benign mixed tumours, mammary gland.	Benign mixed tumour (≥2)	Carcinoma, simple
7878	Border Collie	Border Collie	Border Collie	9	8	Female entire	Yes	No	No	No	No	Yes	No	No	A. Complex mammary adenoma, mammary gland. B. Collagenous nevus, haired skin right side of vulva (larger mass). C. Adenoma, possible apocrin origin, right upper eye region (smaller mass).	Adenoma, complex
7892	Jack Russell Terrier	Jack Russell Terrier	Jack Russell Terrier	Not recorded	Not recorded	Female entire	Yes	Yes	No	No	Yes	No	No	No	Carcinoma, middle right mammary skin.	Carcinoma, simple
7941	Boxer	Boxer	Boxer	8	0	Female entire	Yes	No	No	No	No	Yes	No	No	Mixed mammary tumour, mammary gland.	Benign mixed tumour
7960	Cocker Spaniel	Cocker Spaniel (Unspecified/Other)	Cocker Spaniel (Unspecified/Other)	8	2	Female	Yes	No	No	No	No	Yes	No	No	A. Mixed mammary tumour, left mammary gland 4. B. Nodular sebaceous hyperplasia, skin of head.	Benign mixed tumour
7986	Cavalier King Charles Spaniel	Cavalier King Charles Spaniel	Cavalier King Charles Spaniel	13	0	Female neutered	Yes	Yes	No	No	Yes	No	No	No	Carcinoma, mammary gland.	Carcinoma, simple
7989	Labrador Retriever	Labrador Retriever	Labrador Retriever	4	6	Female	Yes	No	No	Yes	No	No	No	No	1. Intraductal adenoma, mammary gland. 2. Lymphoid hyperplasia and sinusal histiocytosis, lymph node. Hyperplasia, mammary gland.	Adenoma, ductal
8014	Beagle	Beagle (Unspecified/Other)	Beagle (Unspecified/Other)	8	0	Female neutered	Yes	No	No	No	No	Yes	No	No	Complex mammary adenoma, mammary skin.	Adenoma, complex
8031	Rhodesian Ridgeback	Rhodesian Ridgeback	Rhodesian Ridgeback	12	5	Female neutered	Yes	Yes	No	Yes	No	No	No	No	A. Basaloid adenocarcinoma, mammary gland. B. Soft tissue sarcoma, intermediate grade, subcutis of right elbow. C. Apocrine gland ductal adenoma, subcutis of right shoulder.	Carcinoma, ductal
8067	Crossbreed	Crossbreed	Crossbreed	4	0	Female	Yes	No	No	No	No	Yes	No	No	Mixed mammary tumour, mammary gland.	Benign mixed tumour
8082	Border Collie	Border Collie	Border Collie	8	1	Female neutered	Yes	No	No	No	No	Yes	No	No	1. Lipoma, subcutis of right flank. 2. Complex adenoma, left caudal mammary gland.	Adenoma, complex
8083	Crossbreed	Crossbreed	Crossbreed	10	0	Female neutered	Yes	Yes	No	No	Yes	No	No	No	Carcinoma, with lymphatic invasion, caudal right mammary gland with metastasis, lymph node.	Carcinoma, simple
8090	Crossbreed	Crossbreed	Crossbreed	5	0	Female	Yes	No	No	No	No	Yes	No	No	Mixed mammary tumour, mammary gland.	Benign mixed tumour
8145	Deerhound	Deerhound (Unspecified/Other)	Other Purebred	Not recorded	Not recorded	Female entire	Yes	No	Yes	No	No	Yes	No	No	Pilomatricoma, with complex mammary adenoma, multiple, left caudal mammary gland.	Adenoma, complex (≥2)
8167	Bearded Collie	Bearded Collie	Bearded Collie	12	0	Female neutered	Yes	No	No	No	No	Yes	No	No	Mixed mammary tumour, mammary gland. Ductular hyperplasia, mammary gland.	Benign mixed tumour
8175	Papillon	Papillon	Other Purebred	14	1	Female	Yes	No	No	No	Yes	No	No	No	Adenoma, mammary gland. Lobular hyperplasia, mammary gland.	Adenoma, simple
8180	Bearded Collie	Bearded Collie	Bearded Collie	13	8	Female neutered	Yes	No	No	Yes	No	No	No	No	A. Fat necrosis, chronic, marked, subcutaneous tissue of back. B. Ductular cystadenoma, mammary tissue.	Adenoma, ductal
8245	Labrador Retriever	Labrador Retriever	Labrador Retriever	12	0	Female neutered	Yes	No	Yes	Yes	No	Yes	No	No	A. Mast cell tumour, intermediate grade, skin of left ventral thorax. B. Ductular adenoma with ductular ectasia, marked; with mixed mammary tumour, mammary skin.	Adenoma, ductal	Benign mixed tumour
8300	Labrador Retriever	Labrador Retriever	Labrador Retriever	9	0	Female	Yes	No	Yes	No	No	Yes	No	No	Mixed mammary tumour, multiple mammary tissue.	Benign mixed tumour (≥2)
8324	Springer Spaniel	Springer Spaniel (Unspecified/Other)	Springer Spaniel (Unspecified/Other)	9	0	Female	Yes	No	No	No	No	Yes	No	No	B. Cystic endometrial hyperplasia, marked, uterus. C.1. Lobular hyperplasia, moderate to marked, mammary gland. C.2. Complex adenoma, mammary skin. D&E. Leiomyoma, uterus.	Adenoma, complex
8336	German Shepherd Dog	German Shepherd Dog	German Shepherd Dog	7	0	Female	Yes	No	No	No	No	Yes	No	No	Mixed mammary tumour, mammary gland.	Benign mixed tumour
8346	Chihuahua	Chihuahua	Chihuahua	5	2	Female	Yes	No	Yes	No	No	Yes	No	No	1. Mixed mammary tumour, mammary skin. 2. Complex mammary tumour, mammary skin.	Benign mixed tumour	Adenoma, complex
8411	Springer Spaniel	Springer Spaniel (Unspecified/Other)	Springer Spaniel (Unspecified/Other)	7	0	Female	Yes	No	No	No	No	Yes	No	No	Mixed mammary tumour, cranial left mammary gland.	Benign mixed tumour
8472	Border Collie	Border Collie	Border Collie	12	9	Female neutered	Yes	Yes	No	No	Yes	No	No	No	Carcinoma, cribiform, mammary tissue.	Carcinoma, simple, cribriform
8475	Crossbreed	Crossbreed	Crossbreed	13	4	Female	Yes	No	No	No	No	Yes	No	No	A. Complex adenoma, skin of left mammary gland 4-5 B. Nodular sebaceous hyperplasia, skin of left temporal region.	Adenoma, complex
8509	Jack Russell Terrier	Jack Russell Terrier	Jack Russell Terrier	11	0	Female	Yes	No	Yes	No	No	Yes	No	No	Mixed mammary tumour, mammary skin. Complex mammary tumour, mammary skin	Benign mixed tumour	Adenoma, complex
8526	Scottish Terrier	Scottish Terrier	Scottish Terrier	6	10	Female entire	Yes	No	No	No	No	Yes	No	No	Complex adenoma, mammary gland.	Adenoma, complex
8535	Tibetan Terrier	Tibetan Terrier	Tibetan Terrier	9	8	Female entire	Yes	No	Yes	No	No	Yes	No	No	Mixed mammary tumours, multiple, mammary glands.	Benign mixed tumour (≥2)
8663	Miniature Schnauzer	Miniature Schnauzer	Miniature Schnauzer	10	2	Female entire	Yes	Yes	No	No	Yes	No	No	No	1. Carcinoma, mammary gland. 2. Ovary, within normal limits. 3. Endometrial cystic hyperplasia, uterus.	Carcinoma, simple
8675	Cavalier King Charles Spaniel	Cavalier King Charles Spaniel	Cavalier King Charles Spaniel	6	3	Female	Yes	Yes	No	Yes	No	No	No	No	Ductular carcinoma, mammary skin.	Carcinoma, ductal
8730	Crossbreed	Crossbreed	Crossbreed	9	0	Female entire	Yes	No	No	No	No	Yes	No	No	Complex adenoma, mammary gland.	Adenoma, complex
8798	Crossbreed	Crossbreed	Crossbreed	2	0	Female	Yes	Yes	No	No	Yes	No	No	No	Carcinoma, with lymphatic invasion, marked, mammary gland.	Carcinoma, simple
8843	Springer Spaniel	Springer Spaniel (Unspecified/Other)	Springer Spaniel (Unspecified/Other)	6	0	Female	Yes	No	No	Yes	No	No	No	No	Ductal adenoma with papillary hyperplasia, marked, mammary mass.	Adenoma, ductal
8901	Border Collie	Border Collie	Border Collie	11	0	Female neutered	Yes	No	No	No	No	Yes	No	No	Mixed mammary tumour, with cartiagenous and bony metaplasia, marked, left mammary gland.	Benign mixed tumour
8924	Border Collie	Border Collie	Border Collie	11	6	Female neutered	Yes	No	Yes	Yes	No	Yes	No	No	1. Complex mammary adenoma, intraductular, right 3rd mammary gland. 2. Complex mammary adenoma, right 3rd mammary gland.	Adenoma, complex	Adenoma, ductal
8928	Boxer	Boxer	Boxer	8	0	Female	Yes	No	No	No	No	Yes	No	No	A. Mixed mammary tumour, mammary gland. B. Sinus haemosiderosis, moderate, lymph node.	Benign mixed tumour
8932	Cocker Spaniel	Cocker Spaniel (Unspecified/Other)	Cocker Spaniel (Unspecified/Other)	6	10	Female neutered	Yes	No	No	Yes	No	No	No	No	1. Basaloid adenoma, caudal right mammary gland. 2. Sinus haemosiderosis and erythrocytosis, moderate, lymph node.	Adenoma, ductal
8994	Labrador Retriever	Labrador Retriever	Labrador Retriever	8	6	Female	Yes	No	Yes	No	No	Yes	No	No	1. Complex adenoma and benign mixed tumours, mammary tissue. 2. Complex adenoma, mammary tissue. 3. Complex adenoma, mammary tissue.	Adenoma, complex (≥2)	Benign mixed tumour
9009	Springer Spaniel	Springer Spaniel (Unspecified/Other)	Springer Spaniel (Unspecified/Other)	8	6	Female neutered	Yes	No	No	No	No	Yes	No	No	Mixed mammary tumour, right 4th mammary gland.	Benign mixed tumour
9042	Staffordshire Bull Terrier	Staffordshire Bull Terrier	Staffordshire Bull Terrier	7	0	Female	Yes	No	No	No	No	Yes	No	No	Mixed mammary tumour, mammary skin.	Benign mixed tumour
9060	Crossbreed	Crossbreed	Crossbreed	Not recorded	Not recorded	Female	Yes	No	No	No	No	Yes	No	No	Mixed mammary tumour, mammary skin.	Benign mixed tumour
9079	German Shepherd Dog	German Shepherd Dog	German Shepherd Dog	10	0	Female	Yes	Yes	Yes	Yes	No	Yes	No	No	A. Ductular carcinoma, low grade and complex adenoma, right mammary gland 3. B. Carcinoma, right ovary. C. Hepatitis, lymphocytic, plasmacytic and neutrophilic, chronic, diffuse, mild with bridging fibrosis, mild; micronodular hyperplasia, moderate; cloudy swelling, diffuse, mild and hepatocyte apoptosis, multifocal, mild, liver. D. Fibroadenomatous hyperplasia, moderate, left mammary gland 3.	Carcinoma, ductal	Adenoma, complex
9132	Bulldog	Bulldog (Unspecified/Other)	Bulldog (Unspecified/Other)	5	10	Female	Yes	No	No	No	No	Yes	No	No	A. Fibroadenomatous hyperplasia, marked, mammary skin. B. Mixed mammary tumour, mammary skin.	Benign mixed tumour
9199	German Shepherd Dog	German Shepherd Dog	German Shepherd Dog	8	9	Female neutered	Yes	Yes	No	No	Yes	No	No	No	Carcinoma, mammary gland.	Carcinoma, simple
9253	Labrador Retriever	Labrador Retriever	Labrador Retriever	6	4	Female	Yes	No	No	No	No	Yes	No	No	Mixed mammary tumour, adenoma and lobular hyperplasia, mammary gland.	Benign mixed tumour
9375	Golden Retriever	Golden Retriever	Golden Retriever	11	11	Female neutered	Yes	Yes	No	No	Yes	No	No	No	Tubulopapillary carcinoma, mammary gland.	Carcinoma, simple, tubulopapillary
9402	Boxer	Boxer	Boxer	8	0	Female	Yes	No	No	No	No	Yes	No	No	Mixed mammary tumour, right caudal mammary gland.	Benign mixed tumour
9426	Border Terrier	Border Terrier	Border Terrier	7	0	Female neutered	Yes	No	No	Yes	No	No	No	No	1. Apocrine gland cyst, skin. 2. Ductular adenoma, mammary skin.	Adenoma, ductal
9433	German Shepherd Dog	German Shepherd Dog	German Shepherd Dog	8	0	Female	Yes	Yes	No	No	Yes	No	No	No	Carcinoma, mammary gland.	Carcinoma, simple
9462	Japanese Akita	Akita (Unspecified/Other)	Akita (Unspecified/Other)	8	0	Female	Yes	No	Yes	No	No	Yes	No	No	Complex mammary adenoma, mammary skin. Mixed mammary tumour, mammary skin.	Adenoma, complex	Benign mixed tumour
9494	Yorkshire Terrier	Yorkshire Terrier	Yorkshire Terrier	10	2	Female entire	Yes	No	Yes	No	No	Yes	No	No	Complex adenoma, multiple, mammary glands.	Adenoma, complex (≥2)
9518	Miniature Dachshund	Miniature Dachshund (Unspecified/Other)	Miniature Dachshund (Unspecified/Other)	6	6	Female entire	Yes	No	Yes	No	No	Yes	No	No	Complex mammary adenoma, multiple; with mixed mammary tumour, caudal right mammary gland.	Adenoma, complex (≥2)
9530	Cocker Spaniel	Cocker Spaniel (Unspecified/Other)	Cocker Spaniel (Unspecified/Other)	5	5	Female	Yes	No	Yes	Yes	No	No	No	No	Mixed mammary tumour, intraductular, multiple, cranial mammary gland.	Adenoma, ductal (≥2)
9546	Collie	Collie (Unspecified/Other)	Collie (Unspecified/Other)	11	0	Female neutered	Yes	No	No	No	No	Yes	No	No	Mixed mammary tumour, intraductular, with ductular ectasia, marked, 2nd and 3rd left mammary glands.	Benign mixed tumour
9695	English Setter	English Setter	English Setter	7	0	Female	Yes	Yes	No	No	Yes	No	No	No	Carcinoma, mammary gland.	Carcinoma, simple
9710	Jack Russell Terrier	Jack Russell Terrier	Jack Russell Terrier	8	1	Female neutered	Yes	No	No	No	No	Yes	No	No	Mixed mammary tumour with osseus and cartilagenous metaplasia, marked, skin of right lateral thorax.	Benign mixed tumour
9743	Boxer	Boxer	Boxer	7	0	Female	Yes	No	Yes	No	Yes	Yes	No	No	Simple and Complex adenoma, mammary gland.	Adenoma, simple	Adenoma, complex
9753	West Highland White Terrier	West Highland White Terrier	West Highland White Terrier	13	5	Female	Yes	Yes	No	No	No	Yes	No	No	1. Complex carcinoma, mammary gland. 2. Cystic endometrial hyperplasia with adenomyosis, uterus. Leiomyosarcoma, low grade, uterus.	Carcinoma, complex
9766	Golden Retriever	Golden Retriever	Golden Retriever	10	9	Female	Yes	No	No	No	No	Yes	No	No	1. Mixed mammary tumour, mammary gland. 2. Soft tissue sarcoma, intermediate grade, oral mucosa.	Benign mixed tumour
9784	Cocker Spaniel	Cocker Spaniel (Unspecified/Other)	Cocker Spaniel (Unspecified/Other)	5	0	Female	Yes	No	No	No	No	Yes	No	No	Complex adenoma, mammary skin.	Adenoma, complex
9854	Cocker Spaniel	Cocker Spaniel (Unspecified/Other)	Cocker Spaniel (Unspecified/Other)	5	0	Female	Yes	No	No	No	Yes	No	No	No	Adenoma, with central necrosis, mammary mass.	Adenoma, simple
9936	Crossbreed	Crossbreed	Crossbreed	9	9	Female neutered	Yes	Yes	Yes	No	Yes	Yes	No	No	1. Benign mixed tumour, right chain distal to second nipple. 2. Carcinoma, mammary gland, right chain distal to second nipple. 3. Adenoma, mammary gland, left mammary chain distal to third nipple. 4. Complex adenoma, mammary gland, right caudal area.	Adenoma, complex	Adenoma, simple	Benign mixed tumour	Carcinoma, simple
9941	Patterdale Terrier	Patterdale Terrier	Patterdale Terrier	14	0	Female entire	Yes	Yes	No	No	Yes	No	No	No	Carcinoma, mammary gland.	Carcinoma, simple
9957	Jack Russell Terrier	Jack Russell Terrier	Jack Russell Terrier	10	0	Female entire	Yes	No	Yes	No	No	Yes	No	No	Complex adenoma, multiple; with lobular hyperplasia, marked, mammary skin.	Adenoma, complex (≥2)
9958	German Shepherd Dog	German Shepherd Dog	German Shepherd Dog	12	10	Female	Yes	Yes	No	No	Yes	No	No	No	A. Carcinoma, with vascular invasion, mammary skin. B. Cystic endometrial hyperplasia, mild to moderate, uterus; with granulosa cell tumour, and intraovarian cyst formation, multiple, marked, left ovary. C. Metastatic carcinoma, skin.	Carcinoma, simple
9988	Cocker Spaniel	Cocker Spaniel (Unspecified/Other)	Cocker Spaniel (Unspecified/Other)	7	7	Female entire	Yes	Yes	No	No	Yes	No	No	No	Carcinoma, mammary gland. Mastitis, neutrophilic, lymphocytic and plasmacytic, marked, multifocal, chronic with ductular atypical hyperplasia, mammary gland.	Carcinoma, simple
9997	Miniature Wire Haired Dachshund	Miniature Dachshund (Unspecified/Other)	Miniature Dachshund (Unspecified/Other)	11	0	Female	Yes	Yes	Yes	No	Yes	Yes	No	No	A. Mammary strip: i. Benign mixed tumour, mammary gland. ii. Carcinoma, mammary gland. iii. Adenoma, mammary gland. iv. Carcinoma, mammary gland. B. Benign mixed tumour, mammary mass.	Adenoma, simple	Benign mixed tumour (≥2)	Carcinoma, simple (≥2)
10059	German Pointer	German Pointer (Unspecified/Other)	German Pointer (Unspecified/Other)	7	9	Female	Yes	No	Yes	No	Yes	Yes	No	No	1. Adenoma and Complex adenoma, mammary gland. 2. Consistent with lipoma, mammary gland.	Adenoma, simple	Adenoma, complex
10065	Shih Tzu	Shih Tzu	Shih Tzu	6	8	Female neutered	Yes	No	No	No	No	Yes	No	No	Complex adenoma, mammary gland.	Adenoma, complex
10140	Labrador Retriever	Labrador Retriever	Labrador Retriever	9	10	Female	Yes	No	Yes	No	No	Yes	No	No	Complex mammary adenomas, multiple, with lobular hyperplasia, marked; with fibroadenomatous hyperplasia, moderate, cranial right mammary gland.	Adenoma, complex (≥2)
10221	Crossbreed	Crossbreed	Crossbreed	8	11	Female neutered	Yes	No	No	Yes	No	No	No	No	Adenoma, ductular, skin of left caudal mammary gland.	Adenoma, ductal
10224	German Shepherd Dog	German Shepherd Dog	German Shepherd Dog	10	7	Female	Yes	Yes	Yes	No	Yes	Yes	No	No	A. Mixed mammary tumour, mid-abdominal mammary mass RHS. B. Mixed mammary tumour, cranial LHS mammary mass. C. Dermatitis, lymphocytic, plasmacytic, neutrophilic, eosinophilic and mastocytic, chronic, moderate to marked, with epidermal hyperplasia, moderate to marked; and orthokeratotic to parakeratotic hyperkeratosis, moderate, skin. D. Carcinoma; with mixed mammary tumour, mid-abdominal LHS mas…	Benign mixed tumour (≥2)	Carcinoma, simple
10231	Border Collie	Border Collie	Border Collie	9	6	Female	Yes	Yes	No	Yes	No	No	No	No	Carcinoma, ductular, right caudal mammary gland. Lipoma, subcutaneous tissue.	Carcinoma, ductal
10235	Collie	Collie (Unspecified/Other)	Collie (Unspecified/Other)	7	0	Female neutered	Yes	No	No	Yes	No	No	No	No	Adenoma, intraductular, with lobular hyperplasia, marked, caudal right mammary gland.	Adenoma, ductal
10267	Crossbreed	Crossbreed	Crossbreed	5	10	Female neutered	Yes	No	Yes	No	No	Yes	No	No	Mixed mammary tumour, multiple, mammary glands.	Benign mixed tumour (≥2)
10322	German Shepherd Dog	German Shepherd Dog	German Shepherd Dog	6	9	Female	Yes	No	No	No	No	Yes	No	No	Mixed mammary tumour, caudal mammary gland.	Benign mixed tumour
10333	Fox Terrier	Fox Terrier	Fox Terrier	8	0	Female neutered	Yes	Yes	Yes	No	Yes	Yes	No	No	Mixed mammary tumour, with carcinoma, mammary gland.	Benign mixed tumour	Carcinoma, simple
10386	Golden Retriever	Golden Retriever	Golden Retriever	Not recorded	Not recorded	Female neutered	Yes	Yes	No	No	Yes	No	No	No	Carcinoma, mammary gland.	Carcinoma, simple
10482	German Shepherd Dog	German Shepherd Dog	German Shepherd Dog	8	8	Female	Yes	No	Yes	No	No	Yes	No	No	1. Benign mixed mammary tumour, mammary gland. 2. Complex adenoma, mammary gland.	Adenoma, complex	Benign mixed tumour
10523	Bull Terrier	Bull Terrier (Unspecified/Other)	Bull Terrier (Unspecified/Other)	Not recorded	Not recorded	Female entire	Yes	Yes	No	No	Yes	No	No	No	Carcinoma, tubulopapillary, low grade, mammary skin.	Carcinoma, simple, tubulopapillary
10590	German Shepherd Dog	German Shepherd Dog	German Shepherd Dog	8	0	Female neutered	Yes	No	Yes	Yes	No	No	No	No	Ductular ectasia with mastitis, lymphocytic, plasmacytic and neutrophilic, chronic, multifocal, mild to moderate; with ductular adenoma, tubulopapillary, right mammary gland 1 and 2.	Adenoma, ductal, papillary (≥2)
10648	Staffordshire Bull Terrier	Staffordshire Bull Terrier	Staffordshire Bull Terrier	10	0	Female neutered	Yes	No	No	No	No	Yes	No	No	Complex adenoma, caudal right side mammary gland.	Adenoma, complex
10748	German Shepherd Dog	German Shepherd Dog	German Shepherd Dog	10	0	Female	Yes	Yes	Yes	No	Yes	No	No	No	A. Carcinoma, mammary gland 4. B. Carcinoma, mammary gland 5.	Carcinoma, simple (≥2)
10753	Labrador Retriever	Labrador Retriever	Labrador Retriever	13	3	Female neutered	Yes	Yes	No	No	Yes	No	No	No	Carcinoma, caudal right mammary gland.	Carcinoma, simple
10780	Labrador Retriever	Labrador Retriever	Labrador Retriever	9	7	Female neutered	Yes	No	Yes	No	Yes	Yes	No	No	A. Complex mammary tumour, mammary gland. B. Carcinoma in situ, intraductular, and adenoma, mammary gland.	Adenoma, simple	Adenoma, complex
10824	Flat-Coated Retriever	Flat-Coated Retriever	Flat-Coated Retriever	8	3	Female	Yes	No	No	Yes	No	No	No	No	A. Ductular cyst, mammary gland L5. B. Ductular adenoma, mammary gland L4.	Adenoma, ductal
10841	Labrador Retriever	Labrador Retriever	Labrador Retriever	11	0	Female neutered	Yes	No	Yes	No	No	Yes	No	No	Mixed mammary tumours, mammary gland.	Benign mixed tumour (≥2)
10873	Lhasa Apso	Lhasa Apso	Lhasa Apso	13	0	Female	Yes	Yes	No	No	Yes	No	No	No	Carcinoma, with lymphatic invasion, left mammary skin.	Carcinoma, simple
10895	Chihuahua	Chihuahua	Chihuahua	10	0	Female neutered	Yes	No	Yes	No	No	Yes	No	No	Complex mammary tumours and benign mixed mammary tumours, mammary gland	Benign mixed tumour (≥2)	Adenoma, complex (≥2)
10982	Saluki	Saluki	Other Purebred	11	0	Female neutered	Yes	Yes	No	No	Yes	No	No	No	A. Carcinoma, third left mammary gland. B. Metastatic carcinoma, right first mammary gland.	Carcinoma, simple
11030	English Setter	English Setter	English Setter	9	0	Female	Yes	No	Yes	No	No	Yes	No	No	A. Mixed mammary tumour, mammary skin. B. Lobular hyperplasia, moderate; with complex mammary adenoma, mammary skin.	Adenoma, complex	Benign mixed tumour
11032	Yorkshire Terrier	Yorkshire Terrier	Yorkshire Terrier	6	0	Female neutered	Yes	No	Yes	No	No	Yes	No	No	Complex mammary adenoma, multiple, mammary skin.	Adenoma, complex (≥2)
11142	Cocker Spaniel	Cocker Spaniel (Unspecified/Other)	Cocker Spaniel (Unspecified/Other)	11	0	Female entire	Yes	No	Yes	No	No	Yes	No	No	1. Benign mixed tumour, mammary gland. 2. Complex adenoma, mammary gland.	Adenoma, complex	Benign mixed tumour
11165	Yorkshire Terrier	Yorkshire Terrier	Yorkshire Terrier	7	0	Female	Yes	No	Yes	No	No	Yes	No	No	Mixed mammary tumours, multiple, mammary skin.	Benign mixed tumour (≥2)
11252	Boxer	Boxer	Boxer	6	10	Female	Yes	No	No	No	Yes	No	No	No	A. Paramesonephric duct cyst, bilateral, uterus. A. No significant lesions, ovaries. B. Adenoma, mammary gland.	Adenoma, simple
11462	Doberman	Doberman	Doberman	7	0	Female entire	Yes	No	No	No	No	Yes	No	No	Mixed mammary tumour, mammary gland.	Benign mixed tumour
11724	Jack Russell Terrier	Jack Russell Terrier	Jack Russell Terrier	7	9	Female entire	Yes	Yes	No	No	Yes	No	No	No	Carcinoma, mammary skin.	Carcinoma, simple
11739	Springer Spaniel	Springer Spaniel (Unspecified/Other)	Springer Spaniel (Unspecified/Other)	8	0	Female	Yes	No	No	No	No	Yes	No	No	Mixed mammary tumour, mammary skin.	Benign mixed tumour
11895	Cavalier King Charles Spaniel	Cavalier King Charles Spaniel	Cavalier King Charles Spaniel	11	7	Female	Yes	Yes	No	No	Yes	No	No	No	Carcinoma, mammary skin.	Carcinoma, simple
11960	Bedlington Terrier	Bedlington Terrier	Bedlington Terrier	9	7	Female	Yes	No	Yes	Yes	Yes	No	No	No	1. Adenoma, cranial mammary mass. 2. Ductular adenoma, caudal mammary mass.	Adenoma, ductal	Adenoma, simple
11996	Old English Bulldog	Bulldog (Unspecified/Other)	Bulldog (Unspecified/Other)	7	9	Female entire	Yes	No	No	No	No	Yes	No	No	Mixed mammary tumour, mammary gland.	Benign mixed tumour
11997	German Shepherd Dog	German Shepherd Dog	German Shepherd Dog	10	0	Female neutered	Yes	Yes	No	Yes	No	No	No	No	Ductular carcinoma, mammary skin.	Carcinoma, ductal
12017	German Shepherd Dog	German Shepherd Dog	German Shepherd Dog	10	0	Female	Yes	Yes	No	No	Yes	No	No	No	Carcinoma, mammary gland.	Carcinoma, simple
12023	Akita Inu	Akita (Unspecified/Other)	Akita (Unspecified/Other)	8	0	Female neutered	Yes	Yes	No	No	Yes	No	No	No	Carcinoma, mammary gland.	Carcinoma, simple
12077	Basset Hound	Basset Hound	Basset Hound	10	0	Female	Yes	No	No	No	No	Yes	No	No	Mixed mammary tumour, mammary tissue.	Benign mixed tumour
12082	Crossbreed	Crossbreed	Crossbreed	11	5	Female	Yes	Yes	Yes	No	Yes	Yes	No	No	1. Carcinoma, mammary tumour. 2 and 3. Complex adenoma, mammary masses.	Adenoma, complex	Carcinoma, simple
12130	German Shepherd Dog	German Shepherd Dog	German Shepherd Dog	10	10	Female neutered	Yes	No	No	No	No	Yes	No	No	1. Mixed mammary tumour, mammary skin. 2. Follicular cyst, mammary skin.	Benign mixed tumour
12145	Cavalier King Charles Spaniel	Cavalier King Charles Spaniel	Cavalier King Charles Spaniel	8	8	Female	Yes	Yes	Yes	No	Yes	Yes	No	No	Carcinoma, left caudal mammary gland. Adenoma, complex, right cranial mass between glands 2&3. Carcinoma, right caudal mass between glands 2&3	Adenoma, complex	Carcinoma, simple (≥2)
12157	Cavalier King Charles Spaniel	Cavalier King Charles Spaniel	Cavalier King Charles Spaniel	12	2	Female	Yes	Yes	No	No	Yes	No	No	No	Carcinoma, tubular, right mammary gland.	Carcinoma, simple, tubular
12170	Border Collie	Border Collie	Border Collie	10	1	Female	Yes	No	No	No	No	Yes	No	No	Mixed mammary tumour, mammary skin.	Benign mixed tumour
12178	Irish Setter	Irish Setter	Irish Setter	9	3	Female	Yes	Yes	No	No	Yes	No	No	No	Carcinoma, tubular with osseus metaplasia, moderate, mammary skin.	Carcinoma, simple, tubular
12186	Cocker Spaniel	Cocker Spaniel (Unspecified/Other)	Cocker Spaniel (Unspecified/Other)	Not recorded	Not recorded	Female neutered	Yes	Yes	No	Yes	No	No	No	No	Ductular carcinoma, left cranial mammary gland.	Carcinoma, ductal
12237	Shih Tzu	Shih Tzu	Shih Tzu	8	10	Female entire	Yes	No	Yes	No	No	Yes	No	No	1. Mixed mammary tumours and complex adenomas, cranial right mammary gland, caudal right mammary gland and left caudal mammary glands. 2. Complex adenoma, 2nd right mammary gland.	Benign mixed tumour (≥2)	Adenoma, complex (≥2)
12320	English Springer Spaniel	Springer Spaniel (Unspecified/Other)	Springer Spaniel (Unspecified/Other)	12	2	Female	Yes	No	Yes	No	No	Yes	No	No	Complex mammary adenoma, multiple, mammary masses. Fibroadnexal hamartoma, skin of left front leg. Melanocytoma, skin of nose.	Adenoma, complex (≥2)
12360	West Highland White Terrier	West Highland White Terrier	West Highland White Terrier	14	0	Female neutered	Yes	Yes	No	No	Yes	No	No	No	Carcinoma, mammary gland.	Carcinoma, simple
12376	Jack Russell Terrier	Jack Russell Terrier	Jack Russell Terrier	9	10	Female	Yes	No	No	No	No	Yes	No	No	Mixed mammary tumour, mammary mass.	Benign mixed tumour
12381	Poodle	Poodle (Unspecified/Other)	Poodle (Unspecified/Other)	7	0	Female	Yes	No	No	No	No	Yes	No	No	Complex adenoma, mammary gland.	Adenoma, complex
12391	West Highland White Terrier	West Highland White Terrier	West Highland White Terrier	11	2	Female	Yes	Yes	No	No	No	Yes	No	No	Carcinoma, low grade within mixed mammary tumour, mammary gland.	Carcinoma arising in a complex adenoma/benign mixed tumour
12419	Labrador Retriever	Labrador Retriever	Labrador Retriever	9	0	Female entire	Yes	No	Yes	No	Yes	No	No	No	A. Mast cell tumour, intermediate grade, skin of flank. B. Mast cell tumour, intermediate grade, skin of ventral perianal region. C. Adenoma, tubulopapillary, multiple, mammary tissue. D. Mast cell tumour, intermediate grade, skin of dorsal perianal region.	Adenoma, simple, tubulopapillary (≥2)
12439	Greyhound	Greyhound (Unspecified/Other)	Greyhound (Unspecified/Other)	12	0	Female	Yes	Yes	Yes	No	No	Yes	No	No	Complex carcinoma, mammary gland. Benign mixed mammary tumour, mammary gland.	Benign mixed tumour	Carcinoma, complex
12441	Boxer	Boxer	Boxer	Not recorded	Not recorded	Female	Yes	Yes	Yes	No	Yes	Yes	No	No	A. Complex adenoma, mammary lump 1. B.1. Mixed benign mammary tumour, mammary lump 2. B.2. Carcinoma, mammary lump 2.	Adenoma, complex	Benign mixed tumour	Carcinoma, simple
12482	Cocker Spaniel	Cocker Spaniel (Unspecified/Other)	Cocker Spaniel (Unspecified/Other)	11	0	Female	Yes	No	Yes	No	No	Yes	No	No	Complex mammary adenoma, multiple, right inguinal and right caudal thoracic mammary glands.	Adenoma, complex (≥2)
12572	Crossbreed	Crossbreed	Crossbreed	12	0	Female neutered	Yes	No	No	Yes	No	No	No	No	Ductular adenoma, 2nd cranial left mammary gland.	Adenoma, ductal
12579	Staffordshire Bull Terrier	Staffordshire Bull Terrier	Staffordshire Bull Terrier	11	0	Female neutered	Yes	No	No	Yes	No	No	No	No	A. Ductular cystadenoma, tubulopapillary, mammary gland. B. Acanthomatous ameloblastoma, rostral mandible.	Adenoma, ductal, papillary
12612	Labrador Retriever	Labrador Retriever	Labrador Retriever	4	6	Female	Yes	No	Yes	No	No	Yes	No	No	Mixed mammary tumours, mammary gland.	Benign mixed tumour (≥2)
12649	Jack Russell Terrier	Jack Russell Terrier	Jack Russell Terrier	11	0	Female	Yes	No	Yes	No	No	Yes	No	No	Complex adenoma, caudal mammary gland. Mixed mammary tumour, caudal mammary gland.	Adenoma, complex	Benign mixed tumour
12669	Yorkshire Terrier	Yorkshire Terrier	Yorkshire Terrier	9	7	Female entire	Yes	No	No	No	No	Yes	No	No	Complex adenoma, mammary tumour.	Adenoma, complex
12741	Labrador Retriever	Labrador Retriever	Labrador Retriever	8	5	Female neutered	Yes	No	Yes	No	Yes	Yes	No	No	A. Mixed mammary tumour and simple adenoma, right cranial mammary gland. B. Collagenous hamartoma, skin of left ear.	Benign mixed tumour	Adenoma, simple
12761	Samoyed	Samoyed	Samoyed	10	0	Female	Yes	Yes	No	No	Yes	No	No	No	A. Carcinoma, low grade, left mammary gland. B. Lobular hyperplasia, mild, left mammary gland	Carcinoma, simple
12763	Akita Inu	Akita (Unspecified/Other)	Akita (Unspecified/Other)	8	0	Female	Yes	No	Yes	No	Yes	No	No	No	Adenoma, multiple mammary skin.	Adenoma, simple (≥2)
12802	Springer Spaniel	Springer Spaniel (Unspecified/Other)	Springer Spaniel (Unspecified/Other)	5	1	Female	Yes	No	No	No	No	Yes	No	No	Mixed mammary tumour with cartilaginous and bony metaplasia, marked; with lobular hyperplasia, moderate, mammary gland.	Benign mixed tumour
12806	Jack Russell Terrier	Jack Russell Terrier	Jack Russell Terrier	4	11	Female neutered	Yes	No	Yes	No	No	Yes	No	No	Mixed mammary tumours, mammary tissue.	Benign mixed tumour (≥2)
12837	Border Terrier	Border Terrier	Border Terrier	13	0	Female neutered	Yes	Yes	Yes	No	Yes	Yes	No	No	1. Carcinoma, mammary gland. 2. Complex mammary tumour, mammary gland.	Carcinoma, simple	Adenoma, complex
12861	West Highland White Terrier	West Highland White Terrier	West Highland White Terrier	11	3	Female	Yes	No	No	No	No	Yes	No	No	Mixed mammary tumour, mammary skin.	Benign mixed tumour
12865	Golden Retriever	Golden Retriever	Golden Retriever	10	0	Female	Yes	No	No	No	No	Yes	No	No	Complex adenoma with lobular hyperplasia, moderate, mammary skin.	Adenoma, complex
12867	Boxer	Boxer	Boxer	9	0	Female neutered	Yes	No	No	Yes	No	No	No	No	Complex adenoma, intraductular, mammary gland. Lobular hyperplasia, moderate, mammary gland.	Adenoma, ductal
12897	Cavalier King Charles Spaniel	Cavalier King Charles Spaniel	Cavalier King Charles Spaniel	8	9	Female	Yes	No	No	No	Yes	No	No	No	A. Endometrial cystic hyperplasia, mild, focal, uterus. B. Adenoma and mammary gland hyperplasia, mammary tissue.	Adenoma, simple
12922	Parson Russell Terrier	Jack Russell Terrier	Jack Russell Terrier	7	2	Female	Yes	No	No	No	No	Yes	No	No	Adenoma, tubulopapillary, complex, thoracic mammary gland.	Adenoma, complex
12939	Labrador Retriever	Labrador Retriever	Labrador Retriever	8	0	Female neutered	Yes	No	No	No	Yes	No	No	No	1. Collagenous hamartoma, haired skin. 2. Adenoma, mammary tissue.	Adenoma, simple
12957	Yorkshire Terrier	Yorkshire Terrier	Yorkshire Terrier	13	3	Female neutered	Yes	Yes	No	Yes	No	No	No	No	Carcinoma, ductular, mammary gland.	Carcinoma, ductal
13011	Crossbreed	Crossbreed	Crossbreed	10	0	Female neutered	Yes	No	No	No	No	Yes	No	No	Mixed mammary tumour, with chondroid and bony metaplasia, marked, mammary mass.	Benign mixed tumour
13029	Jack Russell Terrier	Jack Russell Terrier	Jack Russell Terrier	11	0	Female	Yes	Yes	No	No	Yes	No	No	No	Carcinoma, mammary gland with lymph node metastasis.	Carcinoma, simple
13113	Patterdale Terrier	Patterdale Terrier	Patterdale Terrier	7	0	Female neutered	Yes	No	No	No	No	Yes	No	No	Complex mammary adenoma, mammary gland.	Adenoma, complex
13240	Labrador Retriever	Labrador Retriever	Labrador Retriever	9	6	Female entire	Yes	No	No	No	No	Yes	No	No	1. Soft tissue sarcoma, low grade, mammary gland. 2. Lipoma, haired skin. 3. Lipoma, haired skin. 4. Collagenous hamartoma, haired skin. 5. Mixed mammary tumour, mammary gland.	Benign mixed tumour
13257	Golden Retriever	Golden Retriever	Golden Retriever	11	0	Female neutered	Yes	No	No	No	No	Yes	No	No	Complex adenoma, mammary skin.	Adenoma, complex
13276	Cocker Spaniel	Cocker Spaniel (Unspecified/Other)	Cocker Spaniel (Unspecified/Other)	4	6	Female	Yes	No	No	No	Yes	No	No	No	Adenoma, skin of right mammary tumour.	Adenoma, simple
13298	Shih Tzu	Shih Tzu	Shih Tzu	4	0	Female	Yes	Yes	No	No	Yes	No	No	No	Carcinoma, with lymphatic invasion, marked, mammary skin.	Carcinoma, simple
13335	Springer Spaniel	Springer Spaniel (Unspecified/Other)	Springer Spaniel (Unspecified/Other)	8	11	Female neutered	Yes	Yes	No	Yes	No	No	No	No	Carcinoma, basaloid, right inguinal mammary skin.	Carcinoma, ductal
13354	English Setter	English Setter	English Setter	8	6	Female neutered	Yes	Yes	No	No	Yes	No	No	No	Carcinoma, high grade, left caudal/inguinal mammary tissue with lymphatic invasion and metastasis, lymph node..	Carcinoma, simple
13360	Shih Tzu	Shih Tzu	Shih Tzu	6	6	Female	Yes	No	No	No	No	Yes	No	No	Mixed mammary tumour, right cranial mammary gland	Benign mixed tumour
13377	Wirehaired Dachshund	Dachshund (Unspecified/Other)	Dachshund (Unspecified/Other)	9	0	Female	Yes	No	No	No	No	Yes	No	No	Complex adenoma, mammary gland.	Adenoma, complex
13451	West Highland White Terrier	West Highland White Terrier	West Highland White Terrier	10	4	Female	Yes	Yes	No	Yes	No	No	No	No	Ductular carcinoma, with lymph node metastasis, mammary gland.	Carcinoma, ductal
13459	Crossbreed	Crossbreed	Crossbreed	9	6	Female	Yes	No	No	No	No	Yes	No	No	Complex adenoma, right cranial mammary gland.	Adenoma, complex
13521	Rhodesian Ridgeback	Rhodesian Ridgeback	Rhodesian Ridgeback	8	3	Female	Yes	No	No	No	No	Yes	No	No	Adenoma, complex, left mammary gland 3&4.	Adenoma, complex
13626	English Springer Spaniel	Springer Spaniel (Unspecified/Other)	Springer Spaniel (Unspecified/Other)	11	6	Female neutered	Yes	Yes	No	No	Yes	No	No	No	Carcinoma, cribiform, mammary skin.	Carcinoma, simple, cribriform
13666	Crossbreed	Crossbreed	Crossbreed	5	5	Female neutered	Yes	No	No	No	No	Yes	No	No	Mixed mammary tumour, caudal right mammary mass.	Benign mixed tumour
13672	Jack Russell Terrier	Jack Russell Terrier	Jack Russell Terrier	9	0	Female	Yes	No	No	No	No	Yes	No	No	Mixed mammary tumour, mammary gland.	Benign mixed tumour
13693	Crossbreed	Crossbreed	Crossbreed	9	9	Female	Yes	No	No	No	No	Yes	No	No	Complex adenoma, right caudal mammary gland	Adenoma, complex
13724	Crossbreed	Crossbreed	Crossbreed	10	1	Female neutered	Yes	No	No	No	No	Yes	No	No	Mixed mammary tumour, right mammary gland.	Benign mixed tumour
13859	English Springer Spaniel	Springer Spaniel (Unspecified/Other)	Springer Spaniel (Unspecified/Other)	11	0	Female entire	Yes	No	No	No	No	Yes	No	No	Mixed mammary tumour, mammary gland.	Benign mixed tumour
13899	Jack Russell Terrier	Jack Russell Terrier	Jack Russell Terrier	10	0	Female	Yes	Yes	Yes	Yes	No	Yes	No	No	A. Mixed mammary tumour, mammary skin between left gland 1 and 2. B. Complex mammary tumour with carcinoma, ductular, mammary skin of left gland 4. C. Mixed mammary tumour, mammary skin of right medial gland 2. D. Complex mammary adenoma, mammary skin of right gland 4.	Adenoma, complex	Benign mixed tumour (≥2)	Carcinoma, ductal
13963	Labrador Retriever	Labrador Retriever	Labrador Retriever	10	0	Female	Yes	No	No	No	No	Yes	No	No	Complex adenoma, left mammary gland 3.	Adenoma, complex
13998	Spaniel	Spaniel (Unspecified/Other)	Spaniel (Unspecified/Other)	12	11	Female	Yes	Yes	Yes	No	Yes	Yes	No	No	Mixed mammary tumour, mammary gland. Carcinoma with lymph node metastasis, mammary gland and lymph node.	Benign mixed tumour	Carcinoma, simple
14079	Patterdale Terrier	Patterdale Terrier	Patterdale Terrier	7	6	Female	Yes	No	No	No	No	Yes	No	No	Mixed mammary tumour, left caudal gland.	Benign mixed tumour
14241	Springer Spaniel	Springer Spaniel (Unspecified/Other)	Springer Spaniel (Unspecified/Other)	7	0	Female	Yes	Yes	No	No	Yes	No	No	Yes	Carcinoma, lobular, tubular to solid, mammary gland.	Carcinoma, simple, tubular to solid
14249	Crossbreed	Crossbreed	Crossbreed	8	3	Female neutered	Yes	Yes	No	No	Yes	No	No	No	Adenocarcinomas, tubulopapillary, well differentiated, left fourth mammary gland. Hyperplasia, lobular, mild, right mammary gland.	Carcinoma, simple, tubulopapillary
14263	Jack Russell Terrier	Jack Russell Terrier	Jack Russell Terrier	13	0	Female	Yes	Yes	Yes	No	No	Yes	No	No	Complex adenocarcinoma and mixed mammary tumour, with concurrent cystic ductal hyperplasia, mammary gland.	Carcinoma, complex	Benign mixed tumour
14320	Labrador Retriever	Labrador Retriever	Labrador Retriever	12	11	Female neutered	Yes	Yes	No	No	No	Yes	No	No	Adenocarcinoma, complex, well defined, mammary gland.	Carcinoma, complex
14386	Bearded Collie	Bearded Collie	Bearded Collie	6	11	Female	Yes	No	Yes	No	No	Yes	No	No	Complex adenoma, multiple, mammary gland.	Adenoma, complex (≥2)
14413	Labrador Retriever	Labrador Retriever	Labrador Retriever	9	0	Female neutered	Yes	No	No	No	Yes	No	No	No	A. Lobular hyperplasia, mild, with fibrosis and ductular ectasia, mild to moderate, left mammary gland. B. Adenoma, tubulopapillary, with lobular hyperplasia, moderate and ductular ectasia, moderate, right mammary gland.	Adenoma, simple, tubulopapillary
14423	Alaskan Malamute	Alaskan Malamute	Alaskan Malamute	6	0	Female neutered	Yes	Yes	No	Yes	No	No	No	No	Carcinoma, ductular, mammary skin.	Carcinoma, ductal
14500	Cocker Spaniel	Cocker Spaniel (Unspecified/Other)	Cocker Spaniel (Unspecified/Other)	8	11	Female	Yes	No	No	No	No	Yes	No	No	Mixed mammary tumour, left mammary gland.	Benign mixed tumour
14619	West Highland White Terrier	West Highland White Terrier	West Highland White Terrier	14	0	Female neutered	Yes	Yes	No	Yes	No	No	No	No	Carcinoma, ductular with lymphatic invasion, caudal mammary gland.	Carcinoma, ductal
14640	Terrier	Terrier (Unspecified/Other)	Terrier (Unspecified/Other)	Not recorded	Not recorded	Female entire	Yes	Yes	No	No	Yes	No	No	No	Carcinoma, caudal mammary gland.	Carcinoma, simple
14666	Labrador Retriever	Labrador Retriever	Labrador Retriever	12	0	Female	Yes	Yes	No	Yes	No	No	No	No	Ductular carcinoma, 3rd and 4th right mammary gland.	Carcinoma, ductal
14703	Boxer	Boxer	Boxer	7	3	Female neutered	Yes	Yes	No	Yes	No	No	No	No	Ductular carcinoma, caudal right mammary gland.	Carcinoma, ductal
14707	Husky	Husky (Unspecified/Other)	Husky (Unspecified/Other)	7	8	Female neutered	Yes	No	No	No	No	Yes	No	No	Mixed mammary tumour, mammary gland, left 4.	Benign mixed tumour
14711	English Setter	English Setter	English Setter	6	6	Female	Yes	No	No	No	No	Yes	No	No	Mixed mammary tumour, mammary mass.	Benign mixed tumour
14727	Crossbreed	Crossbreed	Crossbreed	10	0	Female neutered	Yes	Yes	No	No	Yes	No	No	No	Carcinoma, mammary mass.	Carcinoma, simple
14749	Labrador Retriever	Labrador Retriever	Labrador Retriever	8	7	Female	Yes	Yes	No	No	No	No	Yes	No	Carcinoma, mucinous, mammary mass.	Carcinoma, mucinous
14779	Yorkshire Terrier	Yorkshire Terrier	Yorkshire Terrier	7	11	Female neutered	Yes	No	Yes	No	No	Yes	No	No	Mixed mammary tumour, multiple, skin of ventral abdomen.	Benign mixed tumour (≥2)
14848	Labrador Retriever	Labrador Retriever	Labrador Retriever	11	0	Female neutered	Yes	Yes	No	No	Yes	No	No	No	Carcinoma, right first mammary gland.	Carcinoma, simple
14903	Cocker Spaniel	Cocker Spaniel (Unspecified/Other)	Cocker Spaniel (Unspecified/Other)	7	1	Female	Yes	No	No	No	No	Yes	No	No	Mixed mammary tumour with mammary lobular hyperplasia, marked, mammary gland.	Benign mixed tumour
14941	Crossbreed	Crossbreed	Crossbreed	10	4	Female neutered	Yes	No	No	No	No	Yes	No	No	Complex adenoma, mammary mass.	Adenoma, complex
14963	Bedlington Terrier	Bedlington Terrier	Bedlington Terrier	12	1	Female	Yes	No	No	No	No	Yes	No	No	Lipoma and Complexe adenoma, mammary masses.	Adenoma, complex
14972	Welsh Springer Spaniel	Springer Spaniel (Unspecified/Other)	Springer Spaniel (Unspecified/Other)	7	8	Female	Yes	No	No	Yes	No	No	No	No	Adenoma, ductular, caudal right mammary mass.	Adenoma, ductal
14988	Border Collie	Border Collie	Border Collie	9	0	Female neutered	Yes	No	No	Yes	No	No	No	No	A. Adenoma, ductular, caudal mammary gland. B. Soft tissue sarcoma, intermediate grade, caudal mammary gland.	Adenoma, ductal
15015	Glen of Imaal Terrier	Glen of Imaal Terrier	Other Purebred	7	0	Female neutered	Yes	No	No	No	No	Yes	No	No	Adenoma, complex, right 2nd mammary gland.	Adenoma, complex
15022	Staffordshire Bull Terrier	Staffordshire Bull Terrier	Staffordshire Bull Terrier	12	0	Female	Yes	Yes	Yes	Yes	No	No	No	No	A. Ductular carcinoma, with mastitis, granulomatous, chronic, marked, left mammary mass. B. No significant lesions, right ovary. C. Ductular carcinoma, with mastitis, granulomatous, chronic, marked with haemangioma, left mammary mass. D. Endometritis, plasmacytic, chronic, moderate with cystic endometrial hyperplasia, marked, uterus.	Carcinoma, ductal (≥2)
15027	West Highland White Terrier	West Highland White Terrier	West Highland White Terrier	8	0	Female neutered	Yes	Yes	No	No	Yes	No	No	No	B and C. Carcinoma, mammary mass. E. Hepatoid gland adenoma, perianal mass.	Carcinoma, simple
15041	Crossbreed	Crossbreed	Crossbreed	8	7	Female neutered	Yes	Yes	No	No	Yes	No	No	No	Carcinoma, mammary gland.	Carcinoma, simple
15046	Shih Tzu	Shih Tzu	Shih Tzu	7	9	Female neutered	Yes	No	No	Yes	No	No	No	No	Adenoma, tubulopapillary, ductular, mammary gland.	Adenoma, ductal, papillary
15047	Labrador Retriever	Labrador Retriever	Labrador Retriever	8	7	Female neutered	Yes	No	Yes	No	No	Yes	No	No	Mixed mammary tumours, multiple, mammary masses.	Benign mixed tumour (≥2)
15102	Shih Tzu	Shih Tzu	Shih Tzu	8	7	Female	Yes	No	No	No	No	Yes	No	No	Mixed mammary tumour, mammary gland. Ducts papillomatosis, mammary gland.	Benign mixed tumour
15138	Cocker Spaniel	Cocker Spaniel (Unspecified/Other)	Cocker Spaniel (Unspecified/Other)	Not recorded	Not recorded	Female	Yes	No	Yes	No	No	Yes	No	No	Complex adenoma, multiple, mid mammary skin.	Adenoma, complex (≥2)
15140	Cocker Spaniel	Cocker Spaniel (Unspecified/Other)	Cocker Spaniel (Unspecified/Other)	9	2	Female	Yes	No	No	No	No	Yes	No	No	Complex mammary adenoma, caudal mammary mass and skin of sternum.	Adenoma, complex
15180	Scottish Terrier	Scottish Terrier	Scottish Terrier	11	1	Female neutered	Yes	No	Yes	Yes	No	Yes	No	No	A. Lobular hyperplasia, moderate with complex adenoma, left mammary gland 2. B. Lobular hyperplasia, moderate, with intraductular complex adenoma, left mammary gland 3.	Adenoma, ductal	Adenoma, complex
15205	Yorkshire Terrier	Yorkshire Terrier	Yorkshire Terrier	11	0	Female	Yes	No	No	No	No	Yes	No	No	Mixed mammary tumour, left inguinal region.	Benign mixed tumour
15241	Greyhound	Greyhound (Unspecified/Other)	Greyhound (Unspecified/Other)	10	10	Female entire	Yes	No	Yes	Yes	Yes	No	No	No	A. Follicular cysts, multiple, cranial mammary skin. B. Adenoma, ductular, complex, large mammary mass. C. Adenoma, caudal small mammary mass.	Adenoma, ductal	Adenoma, simple
15244	Jack Russell Terrier	Jack Russell Terrier	Jack Russell Terrier	10	0	Female neutered	Yes	No	Yes	No	No	Yes	No	No	Mixed mammary tumour, mammary tissue. Complex adenoma, mammary tissue.	Adenoma, complex	Benign mixed tumour
15260	Border Terrier	Border Terrier	Border Terrier	12	0	Female neutered	Yes	No	No	Yes	No	No	No	No	A. Ductular adenoma, mammary gland. B. Infundibular keratinizing acanthoma, skin of head.	Adenoma, ductal
15348	German Pointer	German Pointer (Unspecified/Other)	German Pointer (Unspecified/Other)	10	0	Female entire	Yes	No	No	No	No	Yes	No	No	Mixed mammary tumour with chondroid metaplasia, caudal mammary gland.	Benign mixed tumour
15365	Staffordshire Bull Terrier	Staffordshire Bull Terrier	Staffordshire Bull Terrier	Not recorded	Not recorded	Female neutered	Yes	Yes	No	Yes	No	No	No	No	A. Ductular carcinoma, and ductular ectasia, right 4th/5th mammary gland. B. Lobular hyperplasia, moderate, left 5th mammary gland. C. Mast cell tumour, intermediate grade, skin of perianal region. D. Histiocytoma, regressing, skin of right caudal shoulder. E. Haemangioma, mammary skin.	Carcinoma, ductal
15378	Labrador Retriever	Labrador Retriever	Labrador Retriever	9	6	Female entire	Yes	No	No	No	No	Yes	No	No	Mixed mammary tumour, mammary tissue.	Benign mixed tumour
15386	Crossbreed	Crossbreed	Crossbreed	6	6	Female	Yes	Yes	Yes	Yes	No	No	No	No	Ductular adenoma and ductular carcinoma, mammary tissue.	Carcinoma, ductal	Adenoma, ductal
15396	Labrador Retriever	Labrador Retriever	Labrador Retriever	7	10	Female	Yes	No	Yes	No	No	Yes	No	No	Complex adenoma formation, multiple with lobular and ductular epithelial hyperplasia, marked; with mastitis, lymphocytic and plasmacytic, chronic, multifocal to extensive, moderate to marked, mammary glands.	Adenoma, complex (≥2)
15450	Lurcher	Lurcher	Lurcher	10	0	Female	Yes	No	No	No	No	Yes	No	No	Complex adenoma, with lobular hyperplasia, moderate, mammary skin.	Adenoma, complex
15498	Cocker Spaniel	Cocker Spaniel (Unspecified/Other)	Cocker Spaniel (Unspecified/Other)	7	0	Female	Yes	No	No	No	No	Yes	No	No	Complex mammary adenoma, mammary gland.	Adenoma, complex
15512	Staffordshire Bull Terrier	Staffordshire Bull Terrier	Staffordshire Bull Terrier	8	0	Female	Yes	Yes	Yes	Yes	No	No	Yes	No	A. Mast cell tumour, intermediate grade, skin of right inguinal area with metastasis, right inguinal lymph node. B. Carcinoma, inflammatory, skin of left inguinal region with metastasis, left inguinal lymph node. C. Ductular carcinoma, right middle mammary gland. D. Lipoma, left caudal mammary gland.	Carcinoma, ductal	Carcinoma, inflammatory
15515	Leonberger	Leonberger	Leonberger	9	4	Female	Yes	No	No	No	No	Yes	No	No	Hyperplasia, multifocal marked with complex adenoma, mammary gland.	Adenoma, complex
15595	Springer Spaniel	Springer Spaniel (Unspecified/Other)	Springer Spaniel (Unspecified/Other)	9	0	Female entire	Yes	Yes	Yes	Yes	No	Yes	No	No	Ductular carcinoma and complex adenoma with marked hyperplasia and ductular dilation, mammary tissue.	Carcinoma, ductal	Adenoma, complex
15641	Yorkshire Terrier	Yorkshire Terrier	Yorkshire Terrier	10	4	Female	Yes	No	Yes	No	No	Yes	No	No	1. Mixed mammary tumour, mammary tissue. 2. Complex adenoma, mammary tissue.	Adenoma, complex	Benign mixed tumour
15663	Crossbreed	Crossbreed	Crossbreed	14	0	Female neutered	Yes	No	No	Yes	No	No	No	No	Ductular adenoma, tubulopapillary, with ductular ectasia, moderate to marked, mammary gland.	Adenoma, ductal, papillary
15699	West Highland White Terrier	West Highland White Terrier	West Highland White Terrier	12	0	Female neutered	Yes	Yes	No	No	Yes	No	No	No	Carcinoma, mammary tissue with lymph node metastasis.	Carcinoma, simple
15708	Crossbreed	Crossbreed	Crossbreed	Not recorded	Not recorded	Female neutered	Yes	No	No	No	No	Yes	No	No	Complex adenoma and hyperplasia, multifocal, marked, mammary tissue.	Adenoma, complex
15747	Dachshund	Dachshund (Unspecified/Other)	Dachshund (Unspecified/Other)	12	5	Female	Yes	No	Yes	No	No	Yes	No	No	Mixed mammary tumour, complex adenomas and mammary gland hyperplasia, diffuse, marked, mammary tissue.	Benign mixed tumour	Adenoma, complex
15749	Border Collie	Border Collie	Border Collie	16	1	Female neutered	Yes	Yes	No	No	No	No	Yes	No	Carcinoma with squamous differentiation, mammary tumour.	Carcinoma, adenosquamous
15797	West Highland White Terrier	West Highland White Terrier	West Highland White Terrier	13	0	Female	Yes	Yes	Yes	No	Yes	Yes	No	No	A. Mixed mammary tumour, multiple, cranial mammary mass. B. Carcinoma, with mixed mammary tumour, caudal mammary mass.	Benign mixed tumour (≥2)	Carcinoma, simple
15818	Jack Russell Terrier	Jack Russell Terrier	Jack Russell Terrier	5	4	Female	Yes	No	No	No	No	Yes	No	No	Complex adenoma, mammary mass.	Adenoma, complex
15949	Labrador Retriever	Labrador Retriever	Labrador Retriever	11	0	Female	Yes	Yes	Yes	Yes	No	Yes	No	No	1. Complex carcinoma, and intraductular complex adenoma, mammary gland. 2. Collagenous hamartoma, skin.	Carcinoma, complex	Adenoma, ductal
15959	Pointer	Pointer (Unspecified/Other)	Pointer (Unspecified/Other)	9	6	Female	Yes	No	No	Yes	No	No	No	No	Adenoma, tubulopapillary, intraductal, caudal right mammary gland.	Adenoma, ductal, papillary
16054	Crossbreed	Crossbreed	Crossbreed	10	0	Female	Yes	No	Yes	No	Yes	Yes	No	No	A. Lobular and ductular hyperplasia, moderate, right mammary gland 1. B. Mixed mammary tumour, right mammary gland 2. C&D. Simple adenoma and mixed mammary tumour, right mammary gland 5.	Benign mixed tumour (≥2)	Adenoma, simple
16104	Cocker Spaniel	Cocker Spaniel (Unspecified/Other)	Cocker Spaniel (Unspecified/Other)	10	0	Female	Yes	No	No	Yes	No	No	No	No	Basaloid adenoma, mammary mass.	Adenoma, ductal
16121	Sealyham Terrier	Terrier (Unspecified/Other)	Terrier (Unspecified/Other)	7	4	Female entire	Yes	No	Yes	No	No	Yes	No	No	Mixed mammary tumours with cartilagenous and osseus metaplasia, marked, left mammary glands 2&3.	Benign mixed tumour (≥2)
16126	Cocker Spaniel	Cocker Spaniel (Unspecified/Other)	Cocker Spaniel (Unspecified/Other)	10	3	Female entire	Yes	No	No	No	No	Yes	No	No	1. Acrochordon, haired skin. 2. Complex adenoma, mammary mass.	Adenoma, complex
16143	Crossbreed	Crossbreed	Crossbreed	8	9	Female entire	Yes	No	No	No	Yes	No	No	No	Adenoma, mammary gland.	Adenoma, simple
16145	Staffordshire Bull Terrier	Staffordshire Bull Terrier	Staffordshire Bull Terrier	10	1	Female entire	Yes	No	No	No	No	Yes	No	No	1. Metastatic mast cell tumour, mammary gland 5 and lymph nodes adjacent to mammary gland 6 and caudal mammary skin. 2. Complex adenoma, mammary gland 5.	Adenoma, complex
16176	Golden Retriever	Golden Retriever	Golden Retriever	11	0	Female neutered	Yes	Yes	No	No	No	Yes	No	No	Complex carcinoma, mammary mass.	Carcinoma, complex
16333	Lhasa Apso	Lhasa Apso	Lhasa Apso	9	7	Female neutered	Yes	No	Yes	No	No	Yes	No	No	A. Complex adenoma, left caudal mammary gland. B. Mixed mammary tumour, right cranial mammary gland 1. C. Haemangioma, cavernous, right cranial mammary gland 2.	Adenoma, complex	Benign mixed tumour
16456	Miniature Schnauzer	Miniature Schnauzer	Miniature Schnauzer	8	0	Female neutered	Yes	Yes	No	Yes	No	No	No	No	Carcinoma, tubulopapillary, intraductal with ductal ectasia, mammary gland.	Carcinoma, ductal, papillary
16477	Labrador Retriever	Labrador Retriever	Labrador Retriever	8	10	Female entire	Yes	No	No	No	No	Yes	No	No	Complex adenoma and marked hyperplasia, mammary gland.	Adenoma, complex
16511	Labrador Retriever	Labrador Retriever	Labrador Retriever	9	0	Female neutered	Yes	Yes	Yes	No	Yes	Yes	No	No	A. Complex adenoma, right mammary gland. B1. Mixed mammary tumour, left mammary gland. B2. Carcinoma, left mammary gland.	Adenoma, complex	Benign mixed tumour	Carcinoma, simple
16533	Crossbreed	Crossbreed	Crossbreed	6	7	Female neutered	Yes	Yes	Yes	No	Yes	Yes	No	No	A. Carcinoma, cranial 2nd right mammary gland. B. Mixed mammary tumour, caudal 3rd right mammary gland.	Benign mixed tumour	Carcinoma, simple
16590	Golden Retriever	Golden Retriever	Golden Retriever	12	0	Female	Yes	Yes	No	No	Yes	No	No	No	Carcinoma, mammary gland; with metastasis, lymph node.	Carcinoma, simple
16598	Labrador Retriever	Labrador Retriever	Labrador Retriever	8	0	Female	Yes	No	No	No	No	Yes	No	No	Complex mammary adenoma, skin of right mammary gland	Adenoma, complex
16631	German Shepherd Dog	German Shepherd Dog	German Shepherd Dog	12	0	Female neutered	Yes	Yes	No	No	No	Yes	No	No	Complex carcinoma, mammary mass.	Carcinoma, complex
16682	Cocker Spaniel	Cocker Spaniel (Unspecified/Other)	Cocker Spaniel (Unspecified/Other)	7	8	Female	Yes	Yes	No	Yes	No	No	No	No	Ductular carcinoma, right mid mammary gland.	Carcinoma, ductal
16684	King Charles Spaniel	Cavalier King Charles Spaniel	Cavalier King Charles Spaniel	7	0	Female	Yes	No	No	No	No	Yes	No	No	Mixed mammary tumour with intralesional bony metaplasia, marked, mammary skin.	Benign mixed tumour
16712	Terrier	Terrier (Unspecified/Other)	Terrier (Unspecified/Other)	7	1	Female neutered	Yes	Yes	No	No	Yes	No	No	No	Carcinoma, right mid mammary tissue.	Carcinoma, simple
16718	Collie	Collie (Unspecified/Other)	Collie (Unspecified/Other)	12	0	Female	Yes	No	No	No	No	Yes	No	No	A. Mixed mammary tumour, right caudal mammary gland. B. Soft tissue sarcoma, high grade, skin of right flank.	Benign mixed tumour
16725	Crossbreed	Crossbreed	Crossbreed	Not recorded	Not recorded	Female	Yes	No	No	No	No	Yes	No	No	Mixed mammary tumour, mass medial and ventral to left cranial mammary gland	Benign mixed tumour
16768	West Highland White Terrier	West Highland White Terrier	West Highland White Terrier	11	0	Female	Yes	No	No	No	No	Yes	No	No	Complex adenoma with ducular papilloma, mammary gland.	Adenoma, complex
16807	Jack Russell Terrier	Jack Russell Terrier	Jack Russell Terrier	9	0	Female neutered	Yes	Yes	Yes	No	No	Yes	No	No	A. Malignant mixed mammary tumour, right caudal mammary gland 4-5. B. Complex mammary adenoma, multiple and mixed mammary tumour, cranial mammary glands.	Adenoma, complex	Carcinosarcoma
16884	Border Collie	Border Collie	Border Collie	13	8	Female neutered	Yes	Yes	No	No	Yes	No	No	No	Carcinoma, with intralymphatic invasion and lymph node metastasis, mammary tissue.	Carcinoma, simple
16898	Beagle	Beagle (Unspecified/Other)	Beagle (Unspecified/Other)	9	0	Female neutered	Yes	No	No	No	No	Yes	No	No	Mixed mammary tumour, mammary gland.	Benign mixed tumour
16916	German Shepherd Dog	German Shepherd Dog	German Shepherd Dog	7	5	Female	Yes	No	Yes	Yes	No	No	No	No	Ductal adenoma, multiple with mastitis, granulomatous to pyogranulomatous, chronic, marked, mammary glands.	Adenoma, ductal (≥2)
16992	Miniature Schnauzer	Miniature Schnauzer	Miniature Schnauzer	5	0	Female	Yes	No	No	No	No	Yes	No	No	Complex mammary adenoma, caudal left mammary gland.	Adenoma, complex
17053	Labrador Retriever	Labrador Retriever	Labrador Retriever	11	0	Female neutered	Yes	Yes	No	No	No	No	Yes	No	Carcinoma with squamous differentiation, mammary gland.	Carcinoma, adenosquamous
17055	Boxer	Boxer	Boxer	10	0	Female	Yes	Yes	Yes	No	Yes	Yes	No	No	A. Solid carcinoma, mammary tissue. Complex adenoma, mammary tissue. B. Mast cell tumour, haired skin with lymph node metastasis.	Adenoma, complex	Carcinoma, simple, solid
17122	Fox Terrier	Fox Terrier	Fox Terrier	10	0	Female neutered	Yes	No	No	No	No	Yes	No	No	1. Complex adenoma, mammary skin. 2. Fibroadnexal hamartoma, skin.	Adenoma, complex
17147	Lurcher	Lurcher	Lurcher	12	0	Female neutered	Yes	Yes	Yes	No	Yes	Yes	No	No	A. Carcinoma, right caudal mammary gland. B. Complex adenoma, mid mammary gland. C. Mixed mammary tumour, cranial mammary gland.	Adenoma, complex	Benign mixed tumour	Carcinoma, simple
17157	German Shepherd Dog	German Shepherd Dog	German Shepherd Dog	10	0	Female neutered	Yes	Yes	No	No	No	Yes	No	No	Complex carcinoma, mammary tumour.	Carcinoma, complex
17297	Labrador Retriever	Labrador Retriever	Labrador Retriever	11	0	Female neutered	Yes	No	Yes	No	No	Yes	No	No	A. Mixed mammary tumour, mammary gland, posterior. B. Mixed mammary tumour, mammary gland, anterior.	Benign mixed tumour (≥2)
17361	English Springer Spaniel	Springer Spaniel (Unspecified/Other)	Springer Spaniel (Unspecified/Other)	7	0	Female neutered	Yes	No	No	No	No	Yes	No	No	Mixed mammary tumour, mammary skin.	Benign mixed tumour
17462	Cocker Spaniel	Cocker Spaniel (Unspecified/Other)	Cocker Spaniel (Unspecified/Other)	5	0	Female	Yes	No	Yes	No	No	Yes	No	No	Complex adenoma, multiple, left mammary gland.	Adenoma, complex (≥2)
17476	German Shepherd Dog	German Shepherd Dog	German Shepherd Dog	4	6	Female	Yes	No	No	No	No	Yes	No	No	Complex adenoma, left caudal mammary gland.	Adenoma, complex
17502	Crossbreed	Crossbreed	Crossbreed	14	0	Female	Yes	Yes	No	Yes	No	No	No	No	Ductular carcinoma with lymphatic invasion, right mammary gland; with metastasis, superficial inguinal lymph node.	Carcinoma, ductal
17507	Crossbreed	Crossbreed	Crossbreed	11	0	Female neutered	Yes	No	No	No	Yes	No	No	No	A. Lobular hyperplasia, marked, right mammary gland. B. Adenoma, simple; with lobular hyperplasia, marked, right mammary gland.	Adenoma, simple
17530	West Highland White Terrier	West Highland White Terrier	West Highland White Terrier	5	1	Female neutered	Yes	No	No	No	No	Yes	No	No	Complex adenoma, mammary mass.	Adenoma, complex
17534	Lurcher	Lurcher	Lurcher	7	7	Female	Yes	No	No	Yes	No	No	No	No	Ductular adenoma, complex, caudal right mammary gland.	Adenoma, ductal
17569	English Setter	English Setter	English Setter	5	1	Female neutered	Yes	No	No	No	Yes	No	No	No	Adenoma, with ductular epitheliosis and ectasia, moderate to marked, mammary skin.	Adenoma, simple
17585	Cocker Spaniel	Cocker Spaniel (Unspecified/Other)	Cocker Spaniel (Unspecified/Other)	13	0	Female neutered	Yes	Yes	Yes	No	No	Yes	No	No	A. Carcinoma, within mixed mammary tumour, left mammary gland 2&3. B. Carcinoma, within complex mammary tumour, right mammary gland (largest mass) C. Complex mammary adenoma, right mammary gland (smallest mass).	Carcinoma arising in a complex adenoma/benign mixed tumour	Carcinoma arising in a complex adenoma/benign mixed tumour
17639	Crossbreed	Crossbreed	Crossbreed	14	0	Female neutered	Yes	No	No	No	No	Yes	No	No	Complex adenoma, mammary mass.	Adenoma, complex
17699	Yorkshire Terrier	Yorkshire Terrier	Yorkshire Terrier	10	3	Female	Yes	No	Yes	No	No	Yes	No	No	A. Ductular ectasia, marked, left cranial mammary gland. B. Complex adenoma, right middle mammary gland. C. Complex adenoma, intraductular, left caudal mammary gland.	Adenoma, complex (≥2)
17728	Springer Spaniel	Springer Spaniel (Unspecified/Other)	Springer Spaniel (Unspecified/Other)	10	4	Female	Yes	No	Yes	No	No	Yes	No	No	A. Leiomyoma, vaginal mass. B. Complex adenoma, caudal right mammary gland. C. Mixed mammary tumour, right mid mammary gland. D. Complex adenoma, caudal right mammary gland.	Adenoma, complex (≥2)	Benign mixed tumour
17743	Jack Russell Terrier	Jack Russell Terrier	Jack Russell Terrier	13	0	Female	Yes	No	No	No	No	Yes	No	No	Complex adenoma, mammary gland.	Adenoma, complex
17756	Rottweiler	Rottweiler	Rottweiler	8	0	Female	Yes	Yes	Yes	No	Yes	Yes	No	No	Complex adenoma, multiple with carcinoma, mid right mammary gland.	Adenoma, complex	Carcinoma, simple
17805	Miniature Dachshund	Miniature Dachshund (Unspecified/Other)	Miniature Dachshund (Unspecified/Other)	8	6	Female	Yes	No	No	No	Yes	No	No	No	Hyperplasia with simple adenoma, mammary gland.	Adenoma, simple
17807	German Shepherd Dog	German Shepherd Dog	German Shepherd Dog	11	1	Female	Yes	No	No	No	No	Yes	No	No	Complex adenoma, with marked ductular hyperplasia, mammary gland.	Adenoma, complex
17843	Boxer	Boxer	Boxer	10	6	Female	Yes	No	No	No	No	Yes	No	No	Mammary gland hyperplasia and complex adenoma, mammary gland.	Adenoma, complex
17855	Border Collie	Border Collie	Border Collie	8	4	Female neutered	Yes	No	No	No	No	Yes	No	No	Complex adenoma, mammary skin	Adenoma, complex
17890	Wheaten Terrier	Soft-Coated Wheaten Terrier	Soft-Coated Wheaten Terrier	7	10	Female entire	Yes	No	Yes	No	No	Yes	No	No	A. Mixed mammary tumour, with lobular hyperplasia, moderate, left central mammary gland. B. Lobular hyperplasia, moderate, right central mammary gland. C. Mixed mammary tumour, with lobular hyperplasia and ductular ectasia, moderate to marked, right caudal mammary gland. D. Complex mammary adenoma, with lobular hyperplasia, moderate to marked, right caudal central teat. E. Fibroadnexal hamartoma,…	Adenoma, complex	Benign mixed tumour (≥2)
17962	Golden Retriever	Golden Retriever	Golden Retriever	10	0	Female	Yes	Yes	No	Yes	No	No	No	No	Carcinoma, ductular, with lymphatic invasion, mammary gland with metastasis, inguinal lymph node.	Carcinoma, ductal
17964	Pointer	Pointer (Unspecified/Other)	Pointer (Unspecified/Other)	6	5	Female	Yes	Yes	No	Yes	No	No	No	No	Carcinoma, ductular, low grade, caudal left mammary gland.	Carcinoma, ductal
18024	Jack Russell Terrier	Jack Russell Terrier	Jack Russell Terrier	Not recorded	Not recorded	Female	Yes	No	Yes	No	No	Yes	No	No	1. Mixed mammary tumour, larger sample of mammary tissue. 2. Complex mammary adenoma, smaller sample of mammary tissue.	Adenoma, complex	Benign mixed tumour
18235	Boxer	Boxer	Boxer	7	0	Female	Yes	No	Yes	No	No	Yes	No	No	1. Complex mammary adenoma, multiple with lobular hyperplasia, moderate, mammary gland. 2. Mast cell tumour, intermediate grade, skin of chin.	Adenoma, complex (≥2)
18238	Jack Russell Terrier	Jack Russell Terrier	Jack Russell Terrier	5	0	Female neutered	Yes	No	No	No	No	Yes	No	No	Mixed mammary tumour, left cranial mammary gland.	Benign mixed tumour
18302	Crossbreed	Crossbreed	Crossbreed	8	1	Female neutered	Yes	Yes	No	No	No	Yes	No	No	A. Adenocarcinoma, mixed, low grade, right 2nd mammary gland. B. Uveitis, lymphocytic and plasmacytic, chronic, diffuse, moderate; leading to: i. pre-iridial fibrovascular membrane formation ii. retinal degeneration, mild to moderate iii. optic nerve cupping, marked iv. keratitis, ulcerative, chronic, moderate, left eye.	Carcinoma, mixed
18338	Poodle	Poodle (Unspecified/Other)	Poodle (Unspecified/Other)	12	1	Female neutered	Yes	Yes	No	Yes	No	No	No	No	Carcinoma, ductular with lymphatic invasion, right cranial mammary gland.	Carcinoma, ductal
18375	Cocker Spaniel	Cocker Spaniel (Unspecified/Other)	Cocker Spaniel (Unspecified/Other)	9	0	Female entire	Yes	No	No	No	No	Yes	No	No	A. Mixed mammary tumour, caudal mammary mass. B. Lobular hyperplasia, moderate with ductular ectasia, proteinosis and mastitis, granulomatous, multifocal, mild to moderate, caudal mammary mass.	Benign mixed tumour
18383	Giant Schnauzer	Giant Schnauzer	Schnauzer (Unspecified/Other)	4	9	Female neutered	Yes	No	No	No	No	Yes	No	No	Complex mammary adenoma, left caudal mammary gland	Adenoma, complex
18384	Spaniel	Spaniel (Unspecified/Other)	Spaniel (Unspecified/Other)	7	0	Female neutered	Yes	Yes	No	Yes	No	No	No	No	Ductular complex carcinoma, right axillary mammary gland.	Carcinoma, ductal
18399	Akita Inu	Akita (Unspecified/Other)	Akita (Unspecified/Other)	11	1	Female	Yes	Yes	Yes	Yes	No	No	No	No	Ductular carcinoma, multiple, mammary glands.	Carcinoma, ductal (≥2)
18496	Dachshund	Dachshund (Unspecified/Other)	Dachshund (Unspecified/Other)	13	0	Female	Yes	No	No	No	No	Yes	No	No	Complex mammary adenoma, mammary gland.	Adenoma, complex
18499	Crossbreed	Crossbreed	Crossbreed	10	0	Female entire	Yes	No	No	No	No	Yes	No	No	Complex adenoma, cranial and caudal mammary glands.	Adenoma, complex
18761	Crossbreed	Crossbreed	Crossbreed	13	8	Female neutered	Yes	No	Yes	No	No	Yes	No	No	A. Complex mammary adenoma, mammary gland right 5th. B. Mixed mammary tumour, left 5th mammary gland. C. Consistent with infundibular keratinizing acanthoma, right side of neck. D. Follicular cyst, right leg.	Adenoma, complex	Benign mixed tumour
18783	Crossbreed	Crossbreed	Crossbreed	9	0	Female	Yes	Yes	Yes	No	Yes	Yes	No	No	Carcinoma, with lymph node metastasis, mammary gland. Complex adenoma, mammary gland. Mixed mammary tumour, mammary gland. Mastitis, neutrophilic, multifocal, marked, with mammary gland hyperplasia, marked, mammary gland.	Adenoma, complex	Benign mixed tumour	Carcinoma, simple
18833	german pointer	German Pointer (Unspecified/Other)	German Pointer (Unspecified/Other)	8	10	Female entire	Yes	No	No	No	No	Yes	No	No	A. Complex mammary adenoma, mammary gland. B. Fibrosis, focal, subcutaneous tissue, right shoulder mass.	Adenoma, complex
18861	Jack Russell Terrier	Jack Russell Terrier	Jack Russell Terrier	11	3	Female	Yes	No	No	No	No	Yes	No	No	A. Lymphoid hyperplasia, mild, lymph node adjacent to left caudal mammary gland. B. Complex adenoma, right caudal mammary gland. C. Dermatitis, lymphocytic and plasmacytic, chronic, mild with mammary lobular hyperplasia, mild, mammary skin.	Adenoma, complex
18895	Springer Spaniel	Springer Spaniel (Unspecified/Other)	Springer Spaniel (Unspecified/Other)	Not recorded	Not recorded	Female	Yes	No	Yes	No	No	Yes	No	No	Mixed mammary tumour, multiple with lobular mammary gland hyperplasia, moderate to marked, mammary tissue.	Benign mixed tumour (≥2)
18927	Cocker Spaniel	Cocker Spaniel (Unspecified/Other)	Cocker Spaniel (Unspecified/Other)	9	4	Female	Yes	Yes	No	No	No	Yes	No	No	Complex carcinoma, low grade, and mammary gland hyperplasia, mammary gland.	Carcinoma, complex
18990	Shih Tzu	Shih Tzu	Shih Tzu	9	0	Female entire	Yes	No	Yes	No	No	Yes	No	No	Complex mammary adenoma, multiple; with lobular hyperplasia and ductular ectasia, marked, mammary glands.	Adenoma, complex (≥2)
18997	Shih Tzu	Shih Tzu	Shih Tzu	9	0	Female neutered	Yes	No	No	No	No	Yes	No	No	Mixed mammary tumour, mammary mass.	Benign mixed tumour
19001	Crossbreed	Crossbreed	Crossbreed	16	0	Female entire	Yes	Yes	No	No	No	Yes	No	No	Complex mammary carcinoma, mammary gland. Marginal zone hyperplasia, sclerosis and sinusal histiocytosis, lymph node.	Carcinoma, complex
19011	West Highland White Terrier	West Highland White Terrier	West Highland White Terrier	13	3	Female neutered	Yes	Yes	No	Yes	No	No	No	No	A. Ductular carcinoma, right mammary gland. B. Nodular sebaceous gland hyperplasia, skin from dorsum.	Carcinoma, ductal
19039	Crossbreed	Crossbreed	Crossbreed	9	0	Female	Yes	No	No	No	No	Yes	No	No	Complex adenoma, right mammary mass.	Adenoma, complex
19052	Jack Russell Terrier	Jack Russell Terrier	Jack Russell Terrier	6	9	Female neutered	Yes	No	No	No	No	Yes	No	No	Mixed mammary tumour, mammary mass.	Benign mixed tumour
19130	Shih Tzu	Shih Tzu	Shih Tzu	5	0	Female	Yes	No	No	No	Yes	No	No	No	Adenoma and mammary gland hyperplasia, marked, mammary tissue.	Adenoma, simple
19203	Standard Schnauzer	Schnauzer (Unspecified/Other)	Schnauzer (Unspecified/Other)	8	0	Female neutered	Yes	No	No	No	No	Yes	No	No	Complex adenoma, mammary tissue.	Adenoma, complex
19302	Labrador Retriever	Labrador Retriever	Labrador Retriever	10	0	Female	Yes	Yes	Yes	No	Yes	Yes	No	No	1. Carcinoma, left mammary mass. 2. Complex adenoma, right mammary gland 3.	Adenoma, complex	Carcinoma, simple
19380	Labrador Retriever	Labrador Retriever	Labrador Retriever	9	6	Female entire	Yes	No	No	No	No	Yes	No	No	Mixed mammary tumour with osseus and chondroid metaplasia, marked, right cranial mammary gland.	Benign mixed tumour
19412	Boxer	Boxer	Boxer	9	1	Female neutered	Yes	No	No	No	No	Yes	No	No	1. Mixed mammary tumour, mammary mass. 2. Fibroadnexal hamartoma, skin of axilla. 3. Mast cell tumour, intermediate grade, skin of caudal right top of leg.	Benign mixed tumour
19413	Golden Retriever	Golden Retriever	Golden Retriever	8	3	Female	Yes	No	No	No	No	Yes	No	No	Complex adenoma, mammary mass.	Adenoma, complex
19534	Parson Russell Terrier	Jack Russell Terrier	Jack Russell Terrier	5	0	Female neutered	Yes	No	No	No	No	Yes	No	No	Complex mammary adenoma, mammary tissue.	Adenoma, complex
19573	Cocker Spaniel	Cocker Spaniel (Unspecified/Other)	Cocker Spaniel (Unspecified/Other)	6	0	Female	Yes	No	Yes	No	No	Yes	No	No	Mixed mammary tumours, mammary masses.	Benign mixed tumour (≥2)
19598	English Springer Spaniel	Springer Spaniel (Unspecified/Other)	Springer Spaniel (Unspecified/Other)	10	0	Female	Yes	Yes	Yes	No	No	Yes	No	No	Malignant mixed mammary tumours and benign mixed mammary tumours, multiple; with lymph node metastasis, mammary skin.	Benign mixed tumour (≥2)	Carcinosarcoma (≥2)
19605	Jack Russell Terrier	Jack Russell Terrier	Jack Russell Terrier	14	1	Female	Yes	Yes	No	No	Yes	No	No	No	Carcinoma, with intralymphatic invasion, marked, mammary gland.	Carcinoma, simple
19634	Cocker Spaniel	Cocker Spaniel (Unspecified/Other)	Cocker Spaniel (Unspecified/Other)	9	4	Female	Yes	No	No	No	No	Yes	No	No	Complex mammary adenoma and mammary gland hyperplasia, mammary gland.	Adenoma, complex
19647	Flat-Coated Retriever	Flat-Coated Retriever	Flat-Coated Retriever	6	6	Female	Yes	Yes	No	No	Yes	No	No	No	Carcinoma, left caudal mammary gland.	Carcinoma, simple
19680	Staffordshire Bull Terrier	Staffordshire Bull Terrier	Staffordshire Bull Terrier	10	0	Female	Yes	Yes	Yes	Yes	No	No	No	No	A. Complex ductular adenoma, most cranial mammary mass. B. Metastatic mammary carcinoma, inguinal lymph node. C. Ductular carcinoma, mammary gland and lymph node (’sample 3’).	Adenoma, ductal	Carcinoma, ductal
19698	English Springer Spaniel	Springer Spaniel (Unspecified/Other)	Springer Spaniel (Unspecified/Other)	11	1	Female	Yes	Yes	Yes	No	No	Yes	No	No	Complex adenomas and mixed mammary tumours, multiple with lobular hyperplasia, moderate, left side mammary tissue. Carcinoma, complex, left side mammary tissue.	Benign mixed tumour (≥2)	Adenoma, complex (≥2)	Carcinoma, complex
19737	Staffordshire Bull Terrier	Staffordshire Bull Terrier	Staffordshire Bull Terrier	10	0	Female	Yes	Yes	No	No	Yes	No	No	No	Carcinoma, infiltrative, skin of caudal mammary region.	Carcinoma, simple
19792	Border Collie	Border Collie	Border Collie	8	0	Female neutered	Yes	No	Yes	No	No	Yes	No	No	A. Mixed mammary tumour, multiple, skin of right mammary gland. B. Ductular ectasia, with mastitis, lymphocytic and plasmacytic, chronic, mild, left 2nd mammary gland.	Benign mixed tumour (≥2)
19826	French Bulldog	French Bulldog	French Bulldog	10	0	Female neutered	Yes	Yes	No	No	Yes	No	No	No	Carcinoma, tubulopapillary, mammary tissue.	Carcinoma, simple, tubulopapillary
19838	Greyhound	Greyhound (Unspecified/Other)	Greyhound (Unspecified/Other)	9	2	Female neutered	Yes	No	Yes	No	No	Yes	No	No	Complex mammary adenomas with mastitis, granulomatous, chronic, multifocal, moderate, left caudal mammary gland.	Adenoma, complex (≥2)
19859	Crossbreed	Crossbreed	Crossbreed	11	10	Female	Yes	Yes	No	No	Yes	No	No	No	1. Mammary gland carcinoma, larger sample of mammary tissue. 2. Hyperplasia and duct ectasia, marked, mammary tissue, smaller sample.	Carcinoma, simple
19918	Boxer	Boxer	Boxer	6	6	Female entire	Yes	Yes	No	No	No	Yes	No	No	Complex carcinoma, mammary tumour.	Carcinoma, complex
19935	Crossbreed	Crossbreed	Crossbreed	11	0	Female entire	Yes	Yes	Yes	No	Yes	Yes	No	No	Mixed mammary tumour with mammary carcinoma, ductular papilloma, complex adenoma and mammary hyperplasia, mammary gland.	Carcinoma, simple	Carcinoma, complex	Benign mixed tumour
19937	Labrador Retriever	Labrador Retriever	Labrador Retriever	12	3	Female neutered	Yes	No	No	Yes	No	No	No	No	A. Lipoma, skin behind ear. B. Ductular adenoma, mammary gland.	Adenoma, ductal
19966	Crossbreed	Crossbreed	Crossbreed	6	0	Female neutered	Yes	No	Yes	No	No	Yes	No	No	Mixed mammary tumours, multiple, left caudal mammary gland	Benign mixed tumour (≥2)
19980	Maltese Terrier	Maltese Terrier	Other Purebred	7	5	Female	Yes	Yes	No	No	No	Yes	No	No	Carcinoma arising from mixed mammary tumour, mammary tissue.	Carcinoma arising in a complex adenoma/benign mixed tumour
20000	Fox Terrier	Fox Terrier	Fox Terrier	Not recorded	Not recorded	Female	Yes	No	No	No	No	Yes	No	No	Complex adenoma, with lobular mammary hyperplasia, moderate, mammary gland.	Adenoma, complex
20055	Cocker Spaniel	Cocker Spaniel (Unspecified/Other)	Cocker Spaniel (Unspecified/Other)	7	7	Female entire	Yes	No	No	No	No	Yes	No	No	Mixed mammary tumour, mammary gland.	Benign mixed tumour
20093	Crossbreed	Crossbreed	Crossbreed	8	5	Female neutered	Yes	Yes	Yes	Yes	No	No	Yes	No	Ductular adenoma, with transformation to squamous cell carcinoma, mammary gland.	Adenoma, ductal	Carcinoma, adenosquamous
20105	Springer Spaniel	Springer Spaniel (Unspecified/Other)	Springer Spaniel (Unspecified/Other)	8	0	Female	Yes	No	Yes	No	No	Yes	No	No	1. Mixed mammary tumour, multiple, mammary gland. 2. Mixed mammary tumour, mammary gland.	Benign mixed tumour (≥2)
20153	Crossbreed	Crossbreed	Crossbreed	14	0	Female	Yes	Yes	No	No	No	Yes	No	No	Carcinoma, complex, right mammary gland.	Carcinoma, complex
20176	Red Setter	Irish Setter	Irish Setter	7	5	Female	Yes	No	No	No	No	Yes	No	No	A. Mixed mammary tumour, left caudal mammary gland. B. Follicular cyst, left mammary mass.	Benign mixed tumour
20311	Boxer	Boxer	Boxer	10	2	Female neutered	Yes	Yes	No	Yes	No	No	No	No	Ductular carcinoma, with lymphatic invasion, right mammary gland 4.	Carcinoma, ductal
20358	Golden Retriever	Golden Retriever	Golden Retriever	5	9	Female neutered	Yes	No	Yes	No	No	Yes	No	No	1. Complex adenoma, mammary mass. 2. Mixed mammary tumour, mammary mass.	Adenoma, complex	Benign mixed tumour
20375	Jack Russell Terrier	Jack Russell Terrier	Jack Russell Terrier	6	5	Female neutered	Yes	Yes	No	No	No	Yes	No	No	Carcinoma, complex, with mastitis, neutrophilic, severe, diffuse, chronic, mammary tissue.	Carcinoma, complex
20393	Collie	Collie (Unspecified/Other)	Collie (Unspecified/Other)	7	0	Female	Yes	No	No	No	Yes	No	No	No	Mammary gland adenoma, Mammary mass.	Adenoma, simple
20410	Saluki	Saluki	Other Purebred	10	7	Female neutered	Yes	Yes	No	No	Yes	No	No	No	Carcinoma, low grade, with ductular epithelial dysplasia, moderate, right mammary gland.	Carcinoma, simple
20524	Border Collie	Border Collie	Border Collie	11	10	Female	Yes	Yes	No	No	Yes	No	No	No	Carcinoma, tubulopapillary, mammary strip.	Carcinoma, simple, tubulopapillary
20560	Jack Russell Terrier	Jack Russell Terrier	Jack Russell Terrier	16	6	Female	Yes	No	Yes	No	No	Yes	No	No	Mixed mammary tumour, multiple, mammary glands.	Benign mixed tumour (≥2)
20576	Labrador Retriever	Labrador Retriever	Labrador Retriever	9	8	Female	Yes	Yes	No	No	Yes	No	No	No	Carcinoma, mammary tumour.	Carcinoma, simple
20606	Spaniel	Spaniel (Unspecified/Other)	Spaniel (Unspecified/Other)	10	6	Female	Yes	No	No	No	No	Yes	No	No	Mixed mammary tumour, mammary gland.	Benign mixed tumour
20627	Bull Mastiff	Mastiff (Unspecified/Other)	Mastiff (Unspecified/Other)	9	10	Female neutered	Yes	Yes	No	No	Yes	No	No	No	A. Carcinoma, well differentiated, mammary mass. B. Trichoepithelioma, malignant, mass from neck.	Carcinoma, simple
20630	Siberian Husky	Husky (Unspecified/Other)	Husky (Unspecified/Other)	9	3	Female neutered	Yes	Yes	No	No	Yes	No	No	No	Carcinoma, mammary gland.	Carcinoma, simple
20648	West Highland White Terrier	West Highland White Terrier	West Highland White Terrier	9	11	Female entire	Yes	No	No	No	No	Yes	No	No	Complex mammary adenoma, mammary tumour.	Adenoma, complex
20674	Pointer	Pointer (Unspecified/Other)	Pointer (Unspecified/Other)	6	6	Female	Yes	No	Yes	No	No	Yes	No	No	1&2. Mixed mammary tumours, mammary glands.	Benign mixed tumour (≥2)
20675	Maltese Terrier	Maltese Terrier	Other Purebred	6	0	Female	Yes	No	No	Yes	No	Yes	No	No	1. Mixed mammary tumour, mammary skin. 2. Ductular carcinoma in situ, mammary gland. 3. Cloudy swelling, diffuse, moderate, liver.	Benign mixed tumour
20678	Crossbreed	Crossbreed	Crossbreed	10	0	Female	Yes	Yes	No	No	Yes	No	No	No	Carcinoma, mammary mass.	Carcinoma, simple
20766	Miniature Poodle	Miniature Poodle	Miniature Poodle	12	3	Female neutered	Yes	No	Yes	No	No	Yes	No	No	Mixed mammary tumour, right mammary gland 4 and 5. Complex adenoma, left mammary gland 5.	Adenoma, complex	Benign mixed tumour
20775	Border Collie	Border Collie	Border Collie	8	6	Female	Yes	No	No	No	No	Yes	No	No	Complex adenoma, mammary skin.	Adenoma, complex
20792	West Highland White Terrier	West Highland White Terrier	West Highland White Terrier	8	0	Female neutered	Yes	No	Yes	No	No	Yes	No	No	Mixed mammary tumour, multiple, caudal mammary gland.	Benign mixed tumour (≥2)
20810	Golden Retriever	Golden Retriever	Golden Retriever	7	0	Female neutered	Yes	No	No	Yes	No	No	No	No	Ductular basaloid adenoma, with squamous differentiation, marked, right abdominal mammary gland.	Adenoma, ductal
20878	Staffordshire Bull Terrier	Staffordshire Bull Terrier	Staffordshire Bull Terrier	9	4	Female	Yes	Yes	No	No	Yes	No	No	No	Carcinoma, mammary mass.	Carcinoma, simple
20993	Crossbreed	Crossbreed	Crossbreed	3	0	Female neutered	Yes	No	No	No	No	Yes	No	No	Complex adenoma, right 5th mammary gland.	Adenoma, complex
21015	Border Collie	Border Collie	Border Collie	6	6	Female	Yes	Yes	No	No	No	Yes	No	No	Complex mammary carcinoma, mammary mass.	Carcinoma, complex
21022	Crossbreed	Crossbreed	Crossbreed	7	0	Female entire	Yes	No	No	No	No	Yes	No	No	Mixed mammary tumour, mammary mass.	Benign mixed tumour
21046	Doberman	Doberman	Doberman	5	2	Female neutered	Yes	No	No	No	No	Yes	No	No	Mixed mammary tumour, right anterior abdomen.	Benign mixed tumour
21065	Collie	Collie (Unspecified/Other)	Collie (Unspecified/Other)	11	0	Female	Yes	No	No	No	No	Yes	No	No	Complex adenoma, mammary skin.	Adenoma, complex
21110	West Highland White Terrier	West Highland White Terrier	West Highland White Terrier	8	1	Female	Yes	No	No	Yes	No	No	No	No	Intraductular adenoma, complex, right 5th mammary gland.	Adenoma, ductal
21128	Rottweiler	Rottweiler	Rottweiler	11	0	Female neutered	Yes	Yes	No	No	No	Yes	No	No	1. Melanocytoma, skin of right side of mandible. 2. Complex carcinoma, left caudal mammary gland.	Carcinoma, complex
21131	Labrador Retriever	Labrador Retriever	Labrador Retriever	9	6	Female neutered	Yes	Yes	No	No	Yes	No	No	No	Carcinoma, mammary skin.	Carcinoma, simple
21176	Border Collie	Border Collie	Border Collie	9	6	Female	Yes	Yes	No	Yes	No	No	No	No	Ductular carcinoma, mammary skin.	Carcinoma, ductal
21207	Lakeland Terrier	Terrier (Unspecified/Other)	Terrier (Unspecified/Other)	14	0	Female neutered	Yes	Yes	No	No	No	No	Yes	No	Carcinoma, cribiform, ‘inflammatory’ type, mammary mass.	Carcinoma, inflammatory
21247	Collie	Collie (Unspecified/Other)	Collie (Unspecified/Other)	13	0	Female neutered	Yes	Yes	No	No	Yes	No	No	No	Carcinoma, with lymphatic invasion, marked, right mammary gland 4&5.	Carcinoma, simple
21281	Labrador Retriever	Labrador Retriever	Labrador Retriever	9	0	Female	Yes	No	No	Yes	No	No	No	No	Ductular adenoma, complex, caudal mammary gland.	Adenoma, ductal
21308	Samoyed	Samoyed	Samoyed	8	1	Female	Yes	Yes	No	No	No	No	Yes	No	Carcinoma, “inflammatory”, mammary lesions.	Carcinoma, inflammatory
21338	German Shepherd Dog	German Shepherd Dog	German Shepherd Dog	12	1	Female neutered	Yes	No	No	No	No	Yes	No	No	A. Consistent with leiomyoma, stomach. B. Complex mammary adenoma, mammary tissue.	Adenoma, complex
21361	Cocker Spaniel	Cocker Spaniel (Unspecified/Other)	Cocker Spaniel (Unspecified/Other)	8	6	Female entire	Yes	No	Yes	Yes	No	No	No	No	A. Lipoma, subcutis of right flank. B. Ductular complex adenoma, multiple, cranial mammary gland.	Adenoma, ductal (≥2)
21401	Cocker Spaniel	Cocker Spaniel (Unspecified/Other)	Cocker Spaniel (Unspecified/Other)	7	0	Female entire	Yes	No	Yes	Yes	No	Yes	No	No	A-B. Mixed mammary tumour, mammary gland. C. Basaloid adenoma, mammary gland.	Adenoma, ductal	Benign mixed tumour
21579	Jack Russell Terrier	Jack Russell Terrier	Jack Russell Terrier	7	7	Female entire	Yes	No	No	No	No	Yes	No	No	Complex mammary adenoma, skin of left ventral thorax	Adenoma, complex
21698	Yorkshire Terrier	Yorkshire Terrier	Yorkshire Terrier	13	0	Female	Yes	No	Yes	No	No	Yes	No	No	Mammary complex adenomas and mammary gland hyperplasia, mammary tissue.	Adenoma, complex (≥2)
21699	Poodle	Poodle (Unspecified/Other)	Poodle (Unspecified/Other)	10	0	Female	Yes	Yes	No	No	Yes	No	No	No	Carcinoma, mammary mass.	Carcinoma, simple
21724	Border Collie	Border Collie	Border Collie	12	9	Female	Yes	No	No	Yes	No	No	No	No	Ductular adenoma, complex, mammary skin.	Adenoma, ductal
21815	Crossbreed	Crossbreed	Crossbreed	10	0	Female neutered	Yes	Yes	No	No	No	Yes	No	No	Complex mammary carcinoma, mammary mass.	Carcinoma, complex
21820	Jack Russell Terrier	Jack Russell Terrier	Jack Russell Terrier	13	9	Female neutered	Yes	Yes	No	No	Yes	No	No	No	A. Mammary gland carcinoma, gland 4 & 5 left hand side mammary tumour. B. Fibroleiomyoma, vaginal polyp. C. Follicular hamartoma, mass from ventral thorax.	Carcinoma, simple
21900	Fox Terrier	Fox Terrier	Fox Terrier	10	0	Female	Yes	No	Yes	No	No	Yes	No	No	1. Complex adenoma, mammary tissue. 2. Mixed mammary tumour, mammary skin.	Adenoma, complex	Benign mixed tumour
21904	Dogue de Bordeaux	Dogue de Bordeaux	Dogue de Bordeaux	4	0	Female neutered	Yes	No	No	Yes	No	No	No	No	Adenoma, tubulopapillary, intraductular, left caudal mammary gland.	Adenoma, ductal, papillary
21935	English Setter	English Setter	English Setter	7	7	Female neutered	Yes	Yes	Yes	No	Yes	Yes	No	No	A. Carcinoma, mammary mass right. B. Mixed mammary tumour, mammary mass left.	Benign mixed tumour	Carcinoma, simple
21961	Yorkshire Terrier	Yorkshire Terrier	Yorkshire Terrier	13	3	Female	Yes	No	Yes	Yes	No	Yes	No	No	A. Fibroadenoma, with intralesional necrosis, left middle mammary gland 2. B. Ductular complex adenoma, left mammary gland 1. C. Complex adenoma, caudal right mammary gland 4.	Adenoma, ductal	Adenoma, complex (≥2)
21968	Boxer	Boxer	Boxer	9	4	Female	Yes	Yes	Yes	No	Yes	No	No	No	A. Carcinoma in situ and tubulopapillary carcinoma with mammary gland hyperplasia and mastitis, neutrophilic, lymphocytic, plasmacytic, multifocal, moderate, chronic with fibrosis, right mid-mammary gland. B. Carcinoma in situ and tubulopapillary carcinoma with mammary gland hyperplasia, mammary lump left cranial.	Carcinoma, simple, tubulopapillary (≥2)
22021	Bull Terrier	Bull Terrier (Unspecified/Other)	Bull Terrier (Unspecified/Other)	9	7	Female entire	Yes	Yes	No	No	Yes	No	No	No	Carcinoma, mammary glands 3 and 5.	Carcinoma, simple
22045	Crossbreed	Crossbreed	Crossbreed	13	3	Female	Yes	Yes	Yes	No	No	Yes	No	No	Complex mammary carcinoma and mixed mammary tumour, mammary mass.	Carcinoma, complex	Benign mixed tumour
22072	Crossbreed	Crossbreed	Crossbreed	12	4	Female	Yes	Yes	No	No	Yes	No	No	No	Carcinoma, mammary mass.	Carcinoma, simple
22108	Springer Spaniel	Springer Spaniel (Unspecified/Other)	Springer Spaniel (Unspecified/Other)	7	9	Female entire	Yes	No	No	No	No	Yes	No	No	Mixed mammary tumour, with lobular hyperplasia, moderate, mammary gland.	Benign mixed tumour
22113	Cocker Spaniel	Cocker Spaniel (Unspecified/Other)	Cocker Spaniel (Unspecified/Other)	6	11	Female entire	Yes	No	No	No	No	Yes	No	No	Mixed mammary tumour, fifth mammary gland.	Benign mixed tumour
22162	Labrador Retriever	Labrador Retriever	Labrador Retriever	6	0	Female neutered	Yes	Yes	No	No	Yes	No	No	No	Mammary carcinoma, mammary mass.	Carcinoma, simple
22193	Pointer	Pointer (Unspecified/Other)	Pointer (Unspecified/Other)	8	7	Female	Yes	No	No	No	No	Yes	No	No	Mixed mammary tumour, mammary tissue.	Benign mixed tumour
22216	Crossbreed	Crossbreed	Crossbreed	10	2	Female entire	Yes	Yes	No	Yes	No	No	No	No	Ductular carcinoma, with squamous metaplasia; with necrosis and cellulitis, pyogranulomatous, chronic, diffuse, severe, right caudal mammary gland.	Carcinoma, ductal
22273	Springer Spaniel	Springer Spaniel (Unspecified/Other)	Springer Spaniel (Unspecified/Other)	8	0	Female neutered	Yes	No	No	No	No	Yes	No	No	Mixed mammary tumour, right cranial mammary gland.	Benign mixed tumour
22322	Bichon Frise	Bichon (Unspecified/Other)	Bichon (Unspecified/Other)	12	0	Female neutered	Yes	Yes	No	Yes	No	No	No	No	A. Mast cell tumour, intermediate grade, skin lateral to right mammary gland. B. Ductular carcinoma, left mammary gland.	Carcinoma, ductal
22394	Springer Spaniel	Springer Spaniel (Unspecified/Other)	Springer Spaniel (Unspecified/Other)	11	0	Female	Yes	No	No	No	No	Yes	No	No	Complex adenoma, mammary gland.	Adenoma, complex
22440	German Shepherd Dog	German Shepherd Dog	German Shepherd Dog	10	9	Female	Yes	No	No	No	No	Yes	No	No	B. Complex mammary adenoma with lobular hyperplasia, moderate, 5th mammary gland. C. Lymphoma, marginal zone, lymph node.	Adenoma, complex
22485	Crossbreed	Crossbreed	Crossbreed	13	9	Female neutered	Yes	Yes	Yes	Yes	No	Yes	No	No	A. Fibrolipoma, skin of abdominal midline. B. Complex carcinoma, right cranial abdominal mammary gland. C. Ductular adenoma, left caudal mammary gland. D. Lipoma, subcutis of right cranial abdomen.	Adenoma, ductal	Carcinoma, complex
22508	Crossbreed	Crossbreed	Crossbreed	10	0	Female	Yes	No	No	No	No	Yes	No	No	Mixed mammary tumour with bony and cartilaginous metaplasia, marked, right mammary mass.	Benign mixed tumour
22570	English Springer Spaniel	Springer Spaniel (Unspecified/Other)	Springer Spaniel (Unspecified/Other)	6	6	Female entire	Yes	No	No	Yes	No	No	No	No	Ductular basaloid adenoma, caudal left mammary gland.	Adenoma, ductal
22618	English Pointer	English Pointer	Other Purebred	10	0	Female neutered	Yes	No	No	No	No	Yes	No	No	Mixed mammary tumour, mammary mass.	Benign mixed tumour
22658	Jack Russell Terrier	Jack Russell Terrier	Jack Russell Terrier	10	2	Female neutered	Yes	No	No	No	No	Yes	No	No	Mixed mammary tumour, left mammary gland 3.	Benign mixed tumour
22724	Cairn Terrier	Cairn Terrier	Cairn Terrier	Not recorded	Not recorded	Female	Yes	No	No	Yes	No	No	No	No	Ductular complex adenoma, with lobular hyperplasia, moderate, mammary skin.	Adenoma, ductal
22733	West Highland White Terrier	West Highland White Terrier	West Highland White Terrier	8	11	Female	Yes	No	No	Yes	No	No	No	No	Ductular adenoma, mammary gland.	Adenoma, ductal
22750	Crossbreed	Crossbreed	Crossbreed	9	11	Female	Yes	No	Yes	No	No	Yes	No	No	A. Complex adenoma, right cranial mammary gland. B. Complex adenoma, left caudal mammary gland.	Adenoma, complex (≥2)
22756	Staffordshire Bull Terrier	Staffordshire Bull Terrier	Staffordshire Bull Terrier	10	0	Female neutered	Yes	Yes	Yes	Yes	No	Yes	No	No	A. Complex carcinoma, mammary gland. B. Ductular carcinoma, inguinal mass.	Carcinoma, ductal	Carcinoma, complex
22776	Springer Spaniel	Springer Spaniel (Unspecified/Other)	Springer Spaniel (Unspecified/Other)	4	6	Female	Yes	No	No	No	No	Yes	No	No	Mixed mammary tumour, mammary mass.	Benign mixed tumour
22787	Crossbreed	Crossbreed	Crossbreed	13	6	Female neutered	Yes	Yes	No	No	No	Yes	No	No	Complex mammary carcinoma, haired skin.	Carcinoma, complex
22792	English Springer Spaniel	Springer Spaniel (Unspecified/Other)	Springer Spaniel (Unspecified/Other)	8	9	Female	Yes	No	Yes	Yes	Yes	No	No	No	Ductular ectasia with intraductular complex adenoma and simple adenoma, mammary tissue.	Adenoma, simple	Adenoma, ductal
22901	Whippet	Whippet	Whippet	10	2	Female	Yes	Yes	No	No	No	Yes	No	No	Complex mammary carcinoma, mammary mass.	Carcinoma, complex
22907	Golden Retriever	Golden Retriever	Golden Retriever	7	0	Female neutered	Yes	No	No	No	No	Yes	No	No	Complex mammary adenoma, mammary gland	Adenoma, complex
22972	Spaniel	Spaniel (Unspecified/Other)	Spaniel (Unspecified/Other)	5	0	Female	Yes	No	No	No	No	Yes	No	No	Mixed mammary tumour, right caudal mammary mass.	Benign mixed tumour
23000	Spaniel	Spaniel (Unspecified/Other)	Spaniel (Unspecified/Other)	10	8	Female	Yes	No	No	No	No	Yes	No	No	Mixed mammary tumour, left mammary gland 3.	Benign mixed tumour
23046	Staffordshire Bull Terrier	Staffordshire Bull Terrier	Staffordshire Bull Terrier	12	0	Female	Yes	Yes	No	No	Yes	No	No	No	Adenocarcinoma, papillary, mammary mass.	Carcinoma, simple, papillary
23108	Springer Spaniel	Springer Spaniel (Unspecified/Other)	Springer Spaniel (Unspecified/Other)	7	0	Female	Yes	No	No	No	No	Yes	No	No	1. Mixed mammary tumour, mammary gland 4 left hand side (with suture). 2-3. Adenosis, mammary gland 1 and 5 left hand side (no suture with skin and no suture no skin).	Benign mixed tumour
23235	Border Terrier	Border Terrier	Border Terrier	9	6	Female neutered	Yes	No	No	No	No	Yes	No	No	Complex mammary adenoma, mammary mass.	Adenoma, complex
23324	Springer Spaniel	Springer Spaniel (Unspecified/Other)	Springer Spaniel (Unspecified/Other)	8	5	Female	Yes	Yes	Yes	No	Yes	Yes	No	No	1. Mixed mammary tumour, mammary mass. 2. Carcinoma, mammary mass.	Benign mixed tumour	Carcinoma, simple
23349	Rottweiler	Rottweiler	Rottweiler	7	2	Female neutered	Yes	No	No	No	No	Yes	No	No	A. Mixed mammary tumour, mammary mass. B. Ovarian cysts, multiple, ovary.	Benign mixed tumour
23369	Dalmatian	Dalmatian	Dalmatian	9	0	Female	Yes	No	No	No	No	Yes	No	No	1. Lobular hyperplasia, moderate, mammary gland. 2. Complex adenoma, with lobular hyperplasia, mammary gland.	Adenoma, complex
23417	Greyhound	Greyhound (Unspecified/Other)	Greyhound (Unspecified/Other)	9	5	Female neutered	Yes	Yes	No	Yes	No	No	No	No	Ductular carcinoma, mammary mass.	Carcinoma, ductal
23424	Irish Wolfhound	Wolfhound (Unspecified/Other)	Other Purebred	9	0	Female neutered	Yes	No	Yes	No	No	Yes	No	No	1. Dysplasia, diffuse, severe with fibrosis, marked, right caudal mammary gland. 2. Mixed mammary tumour, left cranial abdominal gland. 3. Complex adenoma, with ductular epithelial hyperplasia, marked, left caudal thoracic gland.	Adenoma, complex	Benign mixed tumour
23457	Labrador Retriever	Labrador Retriever	Labrador Retriever	11	9	Female neutered	Yes	No	No	No	No	Yes	No	No	Fibroadenoma, with intralesional necrosis, marked, caudal mammary gland.	Adenoma, complex
23462	German Shepherd Dog	German Shepherd Dog	German Shepherd Dog	6	6	Female	Yes	No	No	Yes	No	No	No	No	Mixed ductular adenoma, mammary mass.	Adenoma, ductal
23472	Bichon Frise	Bichon (Unspecified/Other)	Bichon (Unspecified/Other)	7	9	Female neutered	Yes	No	No	Yes	No	No	No	No	Ductular adenoma, right mammary gland 3.	Adenoma, ductal
23477	Springer Spaniel	Springer Spaniel (Unspecified/Other)	Springer Spaniel (Unspecified/Other)	8	5	Female	Yes	No	No	No	No	Yes	No	No	Lobular hyperplasia, with complex adenoma, mammary gland.	Adenoma, complex
23481	Yorkshire Terrier	Yorkshire Terrier	Yorkshire Terrier	10	10	Female neutered	Yes	No	Yes	No	No	Yes	No	No	A. Mixed mammary tumour, right mammary gland 4 B. Mixed mammary tumour, left mammary gland 1.	Benign mixed tumour (≥2)
23525	Cocker Spaniel	Cocker Spaniel (Unspecified/Other)	Cocker Spaniel (Unspecified/Other)	12	0	Female neutered	Yes	No	No	No	No	Yes	No	No	1. Complex mammary adenoma, mammary gland. 2. Sebaceous adenoma, mass from ear canal entrance.	Adenoma, complex
23528	Cocker Spaniel	Cocker Spaniel (Unspecified/Other)	Cocker Spaniel (Unspecified/Other)	12	0	Female neutered	Yes	Yes	No	Yes	No	No	No	No	Ductular carcinoma, mammary skin.	Carcinoma, ductal
23567	Border Collie	Border Collie	Border Collie	16	3	Female	Yes	Yes	No	No	Yes	No	No	No	Mammary carcinoma, mammary mass.	Carcinoma, simple
23762	Miniature Poodle	Miniature Poodle	Miniature Poodle	11	6	Female neutered	Yes	Yes	Yes	No	No	Yes	No	No	Complex carcinoma, complex adenoma and mixed mammary tumour, mammary masses.	Carcinoma, complex	Adenoma, complex	Benign mixed tumour
23785	West Highland White Terrier	West Highland White Terrier	West Highland White Terrier	12	4	Female entire	Yes	No	Yes	Yes	No	No	No	No	1. Ductular adenoma, multiple with mastitis, lymphocytic, plasmacytic and neutrophilic, chronic, moderate to marked, left mammary gland 3-5. 2. Ductular adenoma, right mammary gland 2.	Adenoma, ductal (≥2)
23806	Cocker Spaniel	Cocker Spaniel (Unspecified/Other)	Cocker Spaniel (Unspecified/Other)	7	9	Female	Yes	No	Yes	No	No	Yes	No	No	A. Mastitis, lymphocytic, chronic, mulitfocal mild with focal, with moderate mammary hyperplasia, skin, mammary gland 1 and 2. B. Mastitis, lymphocytic, chronic, multifocal, mild with focal cartilage metaplasia and moderate mammary hyperplasia, skin, mammary gland 3. C. 1. Complex adenoma, skin, mammary gland 4. 2. Mixed mammary tumor, skin, mammary gland 4. D. Mixed mammary tumor, skin, mammary …	Adenoma, complex	Benign mixed tumour (≥2)
23828	Border Collie	Border Collie	Border Collie	9	3	Female neutered	Yes	Yes	No	No	Yes	No	No	No	Carcinoma, poorly differentiated with lymphatic invasion, diffuse, severe, mammary tissue.	Carcinoma, simple
23838	Crossbreed	Crossbreed	Crossbreed	6	3	Female entire	Yes	No	Yes	No	Yes	Yes	No	No	A. Mixed mammary tumour, mammary gland no. 3. B. Mammary hyperplasia and simple adenoma, mammary gland.	Adenoma, simple	Benign mixed tumour
23931	Bernese Mountain Dog	Mountain Dog (Unspecified/Other)	Mountain Dog (Unspecified/Other)	8	0	Female	Yes	Yes	No	Yes	No	No	No	No	Ductular carcinoma, with lymphatic invasion, marked, mammary gland.	Carcinoma, ductal
23933	Labrador Retriever	Labrador Retriever	Labrador Retriever	8	2	Female entire	Yes	No	No	No	No	Yes	No	No	1. Complex adenoma with lobular hyperplasia, diffuse, marked, mammary glands 3-5. 2. Fibroadnexal hamartoma, skin of left stifle.	Adenoma, complex
23988	West Highland White Terrier	West Highland White Terrier	West Highland White Terrier	11	0	Female neutered	Yes	No	No	No	Yes	No	No	No	Adenoma, right thoracic mammary gland.	Adenoma, simple
24001	German Shepherd Dog	German Shepherd Dog	German Shepherd Dog	9	0	Female entire	Yes	No	Yes	Yes	No	Yes	No	No	1. Complex ductular adenoma, mammary tissue. 2. Complex adenoma, mammary tissue.	Adenoma, ductal	Adenoma, complex
24018	Papillon	Papillon	Other Purebred	11	0	Female neutered	Yes	Yes	No	No	No	Yes	No	No	Carcinosarcoma (malignant mixed tumour), caudal mammary gland.	Carcinosarcoma
24041	Crossbreed	Crossbreed	Crossbreed	13	1	Female	Yes	Yes	No	No	Yes	No	No	No	Carcinoma, mammary gland left and right.	Carcinoma, simple
24049	Chihuahua	Chihuahua	Chihuahua	11	2	Female entire	Yes	No	No	No	No	Yes	No	No	Mixed mammary tumor, skin, right caudal mammary region.	Benign mixed tumour
24050	West Highland White Terrier	West Highland White Terrier	West Highland White Terrier	12	3	Female entire	Yes	Yes	Yes	No	No	Yes	No	No	A. 1. Complex carcinoma, skin, left caudal mammary region. 2. Lobular hyperplasia, moderate, multifocal, skin, left caudal mammary region. B. 1. Complex adenoma, skin, right caudal mammary region. 2. Mastitis, lymphocytic, chronic, multifocal, mild with mild multifocal fibrosis and lobular hyperplasia, skin right caudal mammary region.	Adenoma, complex	Carcinoma, complex
24054	Miniature Dachshund	Miniature Dachshund (Unspecified/Other)	Miniature Dachshund (Unspecified/Other)	8	6	Female neutered	Yes	No	No	No	No	Yes	No	No	Mixed mammary tumour, mammary mass.	Benign mixed tumour
24095	Golden Retriever	Golden Retriever	Golden Retriever	12	1	Female	Yes	Yes	Yes	Yes	No	No	No	No	Carcinoma, ductular, with lymphatic invasion, mammary gland. Carcinoma, ductular, with lymphatic invasion, severe, mammary gland.	Carcinoma, ductal (≥2)
24097	Irish Setter	Irish Setter	Irish Setter	6	10	Female	Yes	No	Yes	No	No	Yes	No	No	1. Complex adenoma, multiple with mixed mammary tumour, mammary skin. 2. Complex adenoma, mammary skin.	Adenoma, complex (≥2)	Benign mixed tumour
24101	Fox Terrier	Fox Terrier	Fox Terrier	Not recorded	Not recorded	Female	Yes	No	Yes	No	No	Yes	No	No	Complex adenoma, multiple with lobular hyperplasia, diffuse, moderate to marked, right mammary glands.	Adenoma, complex (≥2)
24103	Labrador Retriever	Labrador Retriever	Labrador Retriever	10	7	Female entire	Yes	No	Yes	No	No	Yes	No	No	A. Complex adenoma, right side mammary gland. B. Complex adenoma, multiple, left side mammary gland.	Adenoma, complex (≥2)
24122	Labrador Retriever	Labrador Retriever	Labrador Retriever	9	11	Female	Yes	Yes	Yes	No	No	Yes	No	No	1. Mixed mammary tumour, larger mammary mass. 3. Complex carcinoma, smaller mammary mass.	Benign mixed tumour	Carcinoma, complex
24153	Welsh Terrier	Welsh Terrier	Other Purebred	7	1	Female entire	Yes	Yes	No	No	No	Yes	No	No	Complex carcinoma, mammary tissue, skin.	Carcinoma, complex
24169	Yorkshire Terrier	Yorkshire Terrier	Yorkshire Terrier	8	0	Female	Yes	No	Yes	No	Yes	Yes	No	No	A. Complex adenomas, multifocal, left mammary tissue. B. Simple adenoma, right caudal mammary tissue.	Adenoma, complex (≥2)	Adenoma, simple
24210	Cavalier King Charles Spaniel	Cavalier King Charles Spaniel	Cavalier King Charles Spaniel	9	6	Female	Yes	Yes	No	No	Yes	No	No	No	A. Carcinoma, mammary gland. B. Consistent with lipoma, mass adjacent to caudal mammary gland.	Carcinoma, simple
24220	Toy Poodle	Toy Poodle	Toy Poodle	9	0	Female neutered	Yes	No	Yes	No	No	Yes	No	No	Lobular hyperplasia, diffuse, moderate with adenoma, complex, multiple, mammary tissue. Follicular cyst, skin of umbilical region.	Adenoma, complex (≥2)
24243	Cocker Spaniel	Cocker Spaniel (Unspecified/Other)	Cocker Spaniel (Unspecified/Other)	7	6	Female neutered	Yes	No	No	No	No	Yes	No	No	Mixed mammary tumour, mammary gland	Benign mixed tumour
24289	German Shepherd Dog	German Shepherd Dog	German Shepherd Dog	9	0	Female	Yes	No	No	No	No	Yes	No	No	Adenoma, complex with mastitis, neutrophilic, lymphocytic and plasmacytic, chronic, moderate; with lobluar hyperplasia, moderate, mammary gland.	Adenoma, complex
24368	Shih Tzu	Shih Tzu	Shih Tzu	8	7	Female	Yes	Yes	No	No	Yes	No	No	No	Mammary carcinoma, mammary mass.	Carcinoma, simple
24394	Lhasa Apso	Lhasa Apso	Lhasa Apso	1	0	Female neutered	Yes	No	No	No	Yes	No	No	No	Adenoma, tubulopapillary, mammary skin.	Adenoma, simple, tubulopapillary
24417	Staffordshire Bull Terrier	Staffordshire Bull Terrier	Staffordshire Bull Terrier	5	10	Female neutered	Yes	Yes	No	No	No	Yes	No	No	Complex carcinoma, mammary gland.	Carcinoma, complex
24491	Terrier	Terrier (Unspecified/Other)	Terrier (Unspecified/Other)	7	0	Female entire	Yes	No	No	No	Yes	No	No	No	Simple adenoma, mammary tissue, skin.	Adenoma, simple
24498	Chihuahua	Chihuahua	Chihuahua	13	10	Female	Yes	Yes	No	No	Yes	No	No	No	Carcinoma and mammary hyperplasia, mammary masses.	Carcinoma, simple
24522	Labrador Retriever	Labrador Retriever	Labrador Retriever	5	6	Female	Yes	No	Yes	No	No	Yes	No	No	Complex mammary adenoma and mixed mammary tumour with ductular ectasia, mammary gland.	Benign mixed tumour	Adenoma, complex
24536	Yorkshire Terrier	Yorkshire Terrier	Yorkshire Terrier	7	0	Female neutered	Yes	No	Yes	No	No	Yes	No	No	Mixed mammary tumours, multiple, mammary glands. Complex adenoma, mammary gland.	Adenoma, complex	Benign mixed tumour (≥2)
24589	Crossbreed	Crossbreed	Crossbreed	11	1	Female	Yes	No	Yes	No	No	Yes	No	No	A. Complex adenoma and mixed mammary tumour, mammary mass 1. B. Mixed mammary tumour, mammary mass 2.	Benign mixed tumour (≥2)	Adenoma, complex
24691	Crossbreed	Crossbreed	Crossbreed	11	0	Female	Yes	No	No	No	No	Yes	No	No	Adenoma, complex with lobular hyperplasia, marked, mammary gland.	Adenoma, complex
24704	Cavalier King Charles Spaniel	Cavalier King Charles Spaniel	Cavalier King Charles Spaniel	9	8	Female	Yes	Yes	No	No	Yes	No	No	No	A. Apocrine gland adenoma, cranial left thigh. B. Carcinoma, right cranial mammary gland.	Carcinoma, simple
24732	Cocker Spaniel	Cocker Spaniel (Unspecified/Other)	Cocker Spaniel (Unspecified/Other)	Not recorded	Not recorded	Female neutered	Yes	Yes	Yes	No	Yes	Yes	No	No	1. Carcinoma, mammary gland (larger sample). 2. Mixed mammary tumour, mammary gland (smaller sample).	Benign mixed tumour	Carcinoma, simple
24733	Labrador Retriever	Labrador Retriever	Labrador Retriever	8	5	Female	Yes	Yes	No	No	No	Yes	No	No	Complex carcinoma, skin, mammary region.	Carcinoma, complex
24755	German Shepherd Dog	German Shepherd Dog	German Shepherd Dog	10	0	Female	Yes	No	Yes	Yes	No	No	No	No	Complex ductular adenoma, multiple with lobular hyperplasia, moderate to marked, right mammary glands.	Adenoma, ductal (≥2)
24827	Border Collie	Border Collie	Border Collie	13	0	Female	Yes	No	No	No	No	Yes	No	No	Mixed mammary tumour, mammary skin.	Benign mixed tumour
24866	Crossbreed	Crossbreed	Crossbreed	8	11	Female	Yes	No	No	No	Yes	No	No	No	Adenoma, simple, left caudal mammary gland.	Adenoma, simple
24962	Boxer	Boxer	Boxer	6	0	Female	Yes	No	No	No	No	Yes	No	No	Complex adenoma, left 5th mammary gland.	Adenoma, complex
24964	German Shepherd Dog	German Shepherd Dog	German Shepherd Dog	11	1	Female entire	Yes	Yes	No	No	Yes	No	No	No	Mammary carcinoma, tubulopapillary, mammary mass right caudal gland.	Carcinoma, simple, tubulopapillary
24970	Crossbreed	Crossbreed	Crossbreed	11	0	Female neutered	Yes	No	Yes	Yes	No	No	No	No	Ductular adenoma, multiple, mammary skin.	Adenoma, ductal (≥2)
24977	Staffordshire Bull Terrier	Staffordshire Bull Terrier	Staffordshire Bull Terrier	8	9	Female neutered	Yes	Yes	No	No	Yes	No	No	No	Carcinoma, mammary mass.	Carcinoma, simple
25037	Crossbreed	Crossbreed	Crossbreed	5	3	Female neutered	Yes	No	No	No	No	Yes	No	No	Mixed mammary tumour, right caudal mammary gland.	Benign mixed tumour
25080	Golden Retriever	Golden Retriever	Golden Retriever	13	0	Female entire	Yes	Yes	No	No	No	Yes	No	No	Carcinoma, complex, mammary mass.	Carcinoma, complex
25167	German Shepherd Dog	German Shepherd Dog	German Shepherd Dog	6	4	Female neutered	Yes	Yes	No	No	No	Yes	No	No	Complex carcinoma, mammary mass.	Carcinoma, complex
25226	Springer Spaniel	Springer Spaniel (Unspecified/Other)	Springer Spaniel (Unspecified/Other)	Not recorded	Not recorded	Female	Yes	No	No	No	No	Yes	No	No	Complex adenoma, caudal mammary gland.	Adenoma, complex
25239	Cocker Spaniel	Cocker Spaniel (Unspecified/Other)	Cocker Spaniel (Unspecified/Other)	5	2	Female neutered	Yes	No	No	No	No	Yes	No	No	Mixed mammary tumour, mammary mass.	Benign mixed tumour
25316	Shih Tzu	Shih Tzu	Shih Tzu	6	4	Female	Yes	No	Yes	No	No	Yes	No	No	A. Mixed mammary tumour, mammary gland left inguinal. B. Complex mammary adenoma, right chest.	Adenoma, complex	Benign mixed tumour
25338	Border Terrier	Border Terrier	Border Terrier	7	2	Female	Yes	No	No	No	No	Yes	No	No	Complex adenoma with lobular hyperplasia, moderate to marked, right caudal mammary gland.	Adenoma, complex
25339	Hungarian Vizsla	Hungarian Vizsla	Hungarian Vizsla	Not recorded	Not recorded	Female	Yes	No	No	No	No	Yes	No	No	Complex adenoma, mammary gland.	Adenoma, complex
25364	Labrador Retriever	Labrador Retriever	Labrador Retriever	11	8	Female neutered	Yes	Yes	Yes	No	Yes	Yes	No	No	1&3. Carcinoma, with lymphatic invasion, marked, mammary gland; leading to: metastasis, uterus. 2. Mixed mammary tumour, right 3rd mammary gland.	Benign mixed tumour	Carcinoma, simple
25400	Crossbreed	Crossbreed	Crossbreed	10	4	Female entire	Yes	No	Yes	No	No	Yes	No	No	Mixed mammary tumours, multiple, mammary gland.	Benign mixed tumour (≥2)
25426	West Highland White Terrier	West Highland White Terrier	West Highland White Terrier	8	11	Female entire	Yes	No	No	No	No	Yes	No	No	Complex mammary adenoma, right mammary gland 3, 4, 5.	Adenoma, complex
25466	Tibetan Spaniel	Tibetan Spaniel	Other Purebred	10	0	Female	Yes	No	Yes	No	No	Yes	No	No	Complex mammary adenoma, multiple with lobular hyperplasia and ductular ectasia, marked, left caudal mammary gland.	Adenoma, complex (≥2)
25499	Shih Tzu	Shih Tzu	Shih Tzu	10	11	Female neutered	Yes	Yes	No	No	No	Yes	No	No	Complex carcinoma, mammary region.	Carcinoma, complex
25512	Cairn Terrier	Cairn Terrier	Cairn Terrier	9	7	Female	Yes	Yes	No	Yes	No	No	No	No	Ductular carcinoma, mammary gland with metastasis, lymph node.	Carcinoma, ductal
25513	Crossbreed	Crossbreed	Crossbreed	3	0	Female neutered	Yes	No	No	No	No	Yes	No	No	Mixed mammary tumor, skin, mammary region.	Benign mixed tumour
25546	Crossbreed	Crossbreed	Crossbreed	8	9	Female neutered	Yes	No	No	Yes	No	No	No	No	A. Ductular adenoma, mixed, mammary gland. B. Corpus haemorrhagicum, ovary; with cystic endometrial hyperplasia, marked, uterus.	Adenoma, ductal
25559	Pointer	Pointer (Unspecified/Other)	Pointer (Unspecified/Other)	Not recorded	Not recorded	Female	Yes	Yes	No	Yes	No	No	No	No	Ductular carcinoma, right mid mammary gland.	Carcinoma, ductal
25641	Cocker Spaniel	Cocker Spaniel (Unspecified/Other)	Cocker Spaniel (Unspecified/Other)	7	0	Female	Yes	No	No	No	No	Yes	No	No	Adenoma, complex, mammary gland.	Adenoma, complex
25650	Jack Russell Terrier	Jack Russell Terrier	Jack Russell Terrier	12	0	Female neutered	Yes	No	No	No	No	Yes	No	No	Mixed mammary tumour, mammary gland	Benign mixed tumour
25672	Cavalier King Charles Spaniel	Cavalier King Charles Spaniel	Cavalier King Charles Spaniel	12	0	Female	Yes	Yes	Yes	Yes	No	No	No	No	Ductular carcinoma with lymph node metastasis, multiple, mammary skin.	Carcinoma, ductal (≥2)
25697	Crossbreed	Crossbreed	Crossbreed	14	0	Female neutered	Yes	Yes	Yes	Yes	No	Yes	No	No	A. Ductular adenoma, right 4th mammary gland. B. Complex carcinooma, right 5th mammary gland. C. Ductular carcinoma, left 4th mammary gland. D. Nodular sebaceous hyperplasia, focal, moderate, skin of neck.	Adenoma, ductal	Carcinoma, ductal	Carcinoma, complex
25734	Cavalier King Charles Spaniel	Cavalier King Charles Spaniel	Cavalier King Charles Spaniel	10	0	Female neutered	Yes	No	No	No	No	Yes	No	No	A. Complex adenoma, left 3rd mammary gland. B. Follicular cyst, right mammary gland.	Adenoma, complex
25779	Springer Spaniel	Springer Spaniel (Unspecified/Other)	Springer Spaniel (Unspecified/Other)	14	6	Female neutered	Yes	Yes	No	No	No	Yes	No	No	Adenocarcinoma, complex, with local invasion, mammary gland.	Carcinoma, complex
25842	Lucas Terrier	Terrier (Unspecified/Other)	Terrier (Unspecified/Other)	8	7	Female neutered	Yes	Yes	No	No	No	Yes	No	No	Complex carcinoma, skin, mammary region.	Carcinoma, complex
25892	Terrier	Terrier (Unspecified/Other)	Terrier (Unspecified/Other)	8	6	Female neutered	Yes	No	No	No	No	Yes	No	No	Complex mammary adenoma, mammary gland.	Adenoma, complex
25949	Crossbreed	Crossbreed	Crossbreed	8	6	Female entire	Yes	Yes	No	Yes	No	No	No	No	Ductular carcinoma, low grade, ductular ectasia, marked, mammary gland.	Carcinoma, ductal
25950	Cocker Spaniel	Cocker Spaniel (Unspecified/Other)	Cocker Spaniel (Unspecified/Other)	7	2	Female	Yes	No	No	No	No	Yes	No	No	Complex adenoma, mammary skin.	Adenoma, complex
26019	Bedlington Terrier	Bedlington Terrier	Bedlington Terrier	10	0	Female	Yes	Yes	No	No	No	Yes	No	No	1. Complex mammary carcinoma, mammary mass. 2. Lymphoid hyperplasia, inguinal lymph node.	Carcinoma, complex
26044	Labrador Retriever	Labrador Retriever	Labrador Retriever	10	5	Female neutered	Yes	Yes	Yes	No	No	Yes	No	No	Mixed mammary tumours, mammary mass. Complex mammary carcinoma, low grade, mammary mass.	Benign mixed tumour (≥2)	Carcinoma, complex
26047	Boxer	Boxer	Boxer	6	0	Female entire	Yes	No	No	No	No	Yes	No	No	A. Granulosa cell tumour, right ovary mass. B. Complex mammary adenoma, mammary mass. C. Lymphoid hyperplasia with sinusal neutrophilia and histocytosis, colonic lymph node.	Adenoma, complex
26085	Springer Spaniel	Springer Spaniel (Unspecified/Other)	Springer Spaniel (Unspecified/Other)	7	4	Female entire	Yes	No	No	No	No	Yes	No	No	Mixed mammary tumour with lobular hyperplasia, marked with mastitis, neutrophilic, moderate, multifocal, chronic, mammary gland.	Benign mixed tumour
26125	Jack Russell Terrier	Jack Russell Terrier	Jack Russell Terrier	11	5	Female entire	Yes	Yes	Yes	No	No	Yes	No	No	A. Mammary gland hyperplasia, marked, with complex adenoma and complex carcinoma, right second cranial full strip, mammary gland. B. Mixed mammary tumour, caudal right and left full strip.	Benign mixed tumour	Carcinoma, complex	Adenoma, complex
26142	Korthals Griffon	Griffon (Unspecified/Other)	Griffon (Unspecified/Other)	8	0	Female neutered	Yes	Yes	Yes	No	Yes	Yes	No	No	A. Carcinoma within a mixed mammary tumor, mammary region. B. Complex carcinoma, mammary region. C. Simple adenoma, mammary region.	Adenoma, simple	Carcinoma, complex	Carcinoma arising in a complex adenoma/benign mixed tumour
26183	Yorkshire Terrier	Yorkshire Terrier	Yorkshire Terrier	11	3	Female	Yes	No	No	No	Yes	No	No	No	1. Simple adenoma, mammary tissue. 2. Lobular hyperplasia, multifocal, marked, mammary tissue.	Adenoma, simple
26201	German Shepherd Dog	German Shepherd Dog	German Shepherd Dog	11	0	Female neutered	Yes	Yes	No	No	Yes	No	No	No	Carcinoma, mammary tumour.	Carcinoma, simple
26266	Shih Tzu	Shih Tzu	Shih Tzu	3	1	Female entire	Yes	No	Yes	No	No	Yes	No	No	A and B. Mixed mammary tumours, mammary masses.	Benign mixed tumour (≥2)
26338	Old English Sheepdog	Old English Sheepdog	Old English Sheepdog	10	0	Female neutered	Yes	Yes	No	No	No	Yes	No	No	Carcinosarcoma, skin, mammary region.	Carcinosarcoma
26348	Pointer	Pointer (Unspecified/Other)	Pointer (Unspecified/Other)	7	0	Female	Yes	Yes	No	No	Yes	No	No	No	A. Mammary carcinoma, mammary masses. B. Dermatitis, hyperplastic with furunculosis, pyogranulomatous, multifocal, severe, chronic with marked fibrosis, haired skin of stiffle.	Carcinoma, simple
26433	Griffon	Griffon (Unspecified/Other)	Griffon (Unspecified/Other)	5	0	Female	Yes	No	No	No	No	Yes	No	No	Benign mixed tumour, mammary gland.	Benign mixed tumour
26477	Lurcher	Lurcher	Lurcher	13	1	Female	Yes	No	Yes	No	Yes	Yes	No	No	A-B. Adenoma, simple, mammary masses. C. Mixed mammary tumour, mammary mass.	Adenoma, simple	Benign mixed tumour
26528	Crossbreed	Crossbreed	Crossbreed	8	0	Female entire	Yes	No	No	No	No	Yes	No	No	A. Soft tissue sarcoma, low grade, mass from left thorax, mammary tissue. B. Complex adenoma, mammary tissue, right inguinal area.	Adenoma, complex
26541	Crossbreed	Crossbreed	Crossbreed	12	0	Female neutered	Yes	Yes	Yes	No	No	Yes	No	No	Carcinosarcoma (suggested diagnosis), mammary gland. Mixed mammary tumour, mammary gland.	Benign mixed tumour	Carcinosarcoma
26555	English Springer Spaniel	Springer Spaniel (Unspecified/Other)	Springer Spaniel (Unspecified/Other)	12	0	Female	Yes	No	No	No	No	Yes	No	No	Mixed mammary tumour, mammary gland.	Benign mixed tumour
26585	Crossbreed	Crossbreed	Crossbreed	12	0	Female neutered	Yes	No	No	Yes	No	No	No	No	A. Ductular adenoma, with ductular epithelial hyperplasia, moderate; with lymphoid hyperplasia, moderate, left caudal mammary gland and left caudal abdominal lymph node. B. Nodular sebaceous hyperplasia, right dorsal hind limb digit. C. Dermatitis, mastocytic, eosinophilic, neutrophilic, lymphocytic and plasmacytic, chronic, moderate with intracorneal pustule formation, moderate, skin.	Adenoma, ductal
26607	Crossbreed	Crossbreed	Crossbreed	6	0	Female	Yes	No	Yes	No	No	Yes	No	No	Mixed mammary tumours, multiple, mammary skin.	Benign mixed tumour (≥2)
26669	Collie	Collie (Unspecified/Other)	Collie (Unspecified/Other)	3	6	Female	Yes	No	No	No	No	Yes	No	No	Mixed mammary tumor, mammary tissue.	Benign mixed tumour
26735	Yorkshire Terrier	Yorkshire Terrier	Yorkshire Terrier	11	0	Female entire	Yes	No	Yes	Yes	No	Yes	No	No	Complex adenoma, with intraductular mixed mammary tumours, mammary skin.	Adenoma, complex	Adenoma, ductal (≥2)
26778	Labrador Retriever	Labrador Retriever	Labrador Retriever	Not recorded	Not recorded	Female neutered	Yes	No	No	Yes	No	No	No	No	1. Ductular adenoma, mammary skin. 2. Lymphoid hyperplasia, moderate, lymph node.	Adenoma, ductal
26823	Jack Russell Terrier	Jack Russell Terrier	Jack Russell Terrier	2	0	Female	Yes	Yes	No	No	No	Yes	No	No	Complex carcinoma, mammary mass.	Carcinoma, complex
26954	Labrador Retriever	Labrador Retriever	Labrador Retriever	9	3	Female	Yes	No	Yes	No	No	Yes	No	No	Complex adenoma and mixed mammary tumour, mammary tissue.	Benign mixed tumour	Adenoma, complex
26971	Dachshund	Dachshund (Unspecified/Other)	Dachshund (Unspecified/Other)	11	0	Female	Yes	Yes	No	No	Yes	No	No	No	Mammary adenocarcinoma, with extensive local and lymphatic invasion, mammary gland.	Carcinoma, simple
26997	Collie	Collie (Unspecified/Other)	Collie (Unspecified/Other)	9	0	Female	Yes	No	No	No	No	Yes	No	No	Complex mammary adenoma, mammary gland.	Adenoma, complex
27023	Jack Russell Terrier	Jack Russell Terrier	Jack Russell Terrier	8	9	Female neutered	Yes	No	Yes	No	No	Yes	No	No	1. Mixed mammary tumour, left 2nd mammary gland. 2. Complex adenoma, right 2nd mammary gland.	Adenoma, complex	Benign mixed tumour
27055	Cocker Spaniel	Cocker Spaniel (Unspecified/Other)	Cocker Spaniel (Unspecified/Other)	7	1	Female neutered	Yes	Yes	No	No	No	Yes	No	No	Complex carcinoma, intermediate grade, mammary skin.	Carcinoma, complex
27056	Border Terrier	Border Terrier	Border Terrier	8	4	Female neutered	Yes	Yes	No	No	No	Yes	No	No	Complex carcinoma with lobular hyperplasia, mammary tissue.	Carcinoma, complex
27060	Jack Russell Terrier	Jack Russell Terrier	Jack Russell Terrier	11	10	Female neutered	Yes	No	Yes	Yes	No	No	No	No	A. Basaloid adenoma, right mammary gland between glands 1&2. B. Basaloid adenoma, and lobular hyperplasia with fibrosis, left most caudal mammary gland.	Adenoma, ductal (≥2)
27119	Lurcher	Lurcher	Lurcher	9	1	Female neutered	Yes	No	Yes	No	No	Yes	No	No	A. Complex mammary adenomas, mammary gland. B. Within normal limits, right thigh.	Adenoma, complex (≥2)
27129	Boxer	Boxer	Boxer	8	9	Female	Yes	Yes	No	No	No	Yes	No	No	Complex adenocarcinoma, mammary gland.	Carcinoma, complex
27146	Labrador Retriever	Labrador Retriever	Labrador Retriever	7	0	Female entire	Yes	Yes	Yes	No	No	Yes	No	No	Mixed mammary tumors and complex adenomas, multifocal; with complex carcinoma, low grade, multiple, skin and subcutis, right mammary chain.	Benign mixed tumour (≥2)	Adenoma, complex (≥2)	Carcinoma, complex
27147	Labrador Retriever	Labrador Retriever	Labrador Retriever	9	0	Female neutered	Yes	Yes	No	No	Yes	No	No	No	Mammary carcinoma, mammary mass.	Carcinoma, simple
27162	Labrador Retriever	Labrador Retriever	Labrador Retriever	9	0	Female	Yes	Yes	No	No	No	Yes	No	No	A. Mast cell tumour, histologically grade 2 (intermediate), immunohistochemically low grade, skin of neck. B. Complex adenocarcinoma, mammary gland.	Carcinoma, complex
27176	West Highland White Terrier	West Highland White Terrier	West Highland White Terrier	12	8	Female neutered	Yes	Yes	Yes	Yes	No	Yes	No	No	A. Congestion, diffuse, marked with multifocal haematopoiesis, spleen. B. Carcinoma, mixed type, mammary mass. Intraductal papillary adenoma, mammary mass. C. No significant changes, liver.	Adenoma, ductal, papillary	Carcinoma, mixed
27221	Doberman	Doberman	Doberman	9	0	Female neutered	Yes	Yes	No	No	No	Yes	No	No	Carcinoma, mixed, with marked lobular hyperplasia, mammary tissue.	Carcinoma, mixed
27226	Bouvier de Flandres	Bouvier (Unspecified/Other)	Other Purebred	12	9	Female entire	Yes	Yes	No	No	Yes	No	No	No	Carcinoma, solid, high grade, left caudal mammary gland.	Carcinoma, simple, solid
27291	Cocker Spaniel	Cocker Spaniel (Unspecified/Other)	Cocker Spaniel (Unspecified/Other)	10	0	Female	Yes	Yes	Yes	No	Yes	Yes	No	No	A. Simple mammary carcinoma, without invasion, mammary gland. B (i). Complex mammary adenoma, mammary gland. B (ii). Simple mammary carcinoma, with invasion, mammary gland.	Adenoma, complex	Carcinoma, simple (≥2)
27296	Fox Terrier	Fox Terrier	Fox Terrier	6	0	Female	Yes	Yes	No	No	No	No	Yes	No	Carcinoma, adenosquamous, low grade, mammary skin.	Carcinoma, adenosquamous
27304	Maltese	Maltese	Maltese	7	11	Female	Yes	No	No	No	Yes	No	No	No	Simple adenoma, with lobular hyperplasia, mammary gland.	Adenoma, simple
27323	Border Terrier	Border Terrier	Border Terrier	12	0	Female neutered	Yes	Yes	Yes	No	Yes	Yes	No	No	1. Carcinoma, tubular, low grade, mammary gland. 2. Mixed mammary tumour, mammary gland.	Benign mixed tumour	Carcinoma, simple, tubular
27364	Springer Spaniel	Springer Spaniel (Unspecified/Other)	Springer Spaniel (Unspecified/Other)	5	0	Female	Yes	No	No	No	No	Yes	No	No	Mixed mammary tumour, caudal mammary gland.	Benign mixed tumour
27399	Bichon Frise	Bichon (Unspecified/Other)	Bichon (Unspecified/Other)	8	0	Female entire	Yes	Yes	No	No	Yes	No	No	No	Carcinoma, solid, high grade, with mammary lobular hyperplasia, mammary tissue.	Carcinoma, simple, solid
27454	Cocker Spaniel	Cocker Spaniel (Unspecified/Other)	Cocker Spaniel (Unspecified/Other)	12	0	Female	Yes	Yes	No	No	Yes	No	No	No	Carcinoma, tubular, high grade, left mammary tissue.	Carcinoma, simple, tubular
27525	Toy Poodle	Toy Poodle	Toy Poodle	10	5	Female neutered	Yes	No	No	No	No	Yes	No	No	Complex mammary adenoma, mammary mass.	Adenoma, complex
27640	Collie	Collie (Unspecified/Other)	Collie (Unspecified/Other)	11	0	Female neutered	Yes	Yes	No	No	No	Yes	No	No	Complex carcinoma, low grade, skin and left mammary tissue	Carcinoma, complex
27646	Toy Poodle	Toy Poodle	Toy Poodle	8	0	Female	Yes	Yes	Yes	No	No	Yes	No	No	1A: Complex carcinoma, intermediate grade, skin and mammary tissue. 2A: Complex adenoma, skin and mammary tissue.	Adenoma, complex	Carcinoma, complex
27668	Cavalier King Charles Spaniel	Cavalier King Charles Spaniel	Cavalier King Charles Spaniel	9	0	Female entire	Yes	Yes	No	No	Yes	No	No	No	Adenocarcinoma, papillary, mammary gland.	Carcinoma, simple, papillary
27702	Staffordshire Bull Terrier	Staffordshire Bull Terrier	Staffordshire Bull Terrier	11	0	Female	Yes	Yes	No	No	Yes	No	No	No	1. Carcinoma, tubular, low grade, mammary skin. 2. Apocrine gland cystadenoma, skin. 3. Nodular sebaceous gland hyperplasia, focal, moderate, eyelid.	Carcinoma, simple, tubular
27747	Cocker Spaniel	Cocker Spaniel (Unspecified/Other)	Cocker Spaniel (Unspecified/Other)	9	0	Female	Yes	Yes	Yes	No	Yes	Yes	No	No	Complex adenoma, middle and caudal mammary glands. Carcinoma, low grade, cranial mammary gland.	Adenoma, complex	Carcinoma, simple
27756	Crossbreed	Crossbreed	Crossbreed	8	2	Female neutered	Yes	No	No	No	No	Yes	No	No	A-C. Lymphoid hyperplasia, mild to moderate with extramedullary haematopoiesis, mild to moderate and stromal fibroblast hyperplasia and hypertrophy, mild to moderate, spleen. D. Complex adenoma, mammary gland.	Adenoma, complex
27801	Cocker Spaniel	Cocker Spaniel (Unspecified/Other)	Cocker Spaniel (Unspecified/Other)	6	7	Female neutered	Yes	Yes	Yes	Yes	Yes	Yes	No	No	A. Ductular carcinoma, low grade, mammary gland. B. Simple carcinoma, tubular, low grade, mammary gland. Complex adenoma, mammary gland. Bony metaplasia and fibrosis, focal, mammary gland. C. Mixed mammary tumour, mammary gland. D. Complex carcinoma, low grade, mammary gland. Ductular carcinoma, mammary mass. Haemangioma, haired skin. Sebaceous nodular hyperplasia, haired skin.	Carcinoma, ductal (≥2)	Adenoma, complex	Benign mixed tumour	Carcinoma, complex	Carcinoma, simple, tubular
27823	Cocker Spaniel	Cocker Spaniel (Unspecified/Other)	Cocker Spaniel (Unspecified/Other)	10	8	Female	Yes	No	No	No	No	Yes	No	No	Complex adenoma, mammary gland.	Adenoma, complex
27837	Shih Tzu	Shih Tzu	Shih Tzu	6	0	Female neutered	Yes	Yes	No	No	No	Yes	No	No	Complex carcinoma, low grade, skin, mammary region.	Carcinoma, complex
27967	American Bulldog	American Bulldog	American Bulldog	7	10	Female entire	Yes	No	Yes	No	No	Yes	No	No	Complex mammary adenomas, mammary gland. Benign mixed tumour, mammary gland.	Adenoma, complex (≥2)	Benign mixed tumour
27982	Crossbreed	Crossbreed	Crossbreed	5	5	Female neutered	Yes	Yes	No	Yes	No	No	No	No	Ductular (ductal) carcinoma, mammary gland.	Carcinoma, ductal
28049	Poodle	Poodle (Unspecified/Other)	Poodle (Unspecified/Other)	9	0	Female neutered	Yes	No	No	No	No	Yes	No	No	Lobular secretory hyperplasia, marked with: i. complex adenoma ii. follicular cyst iii. ductular ectasia, locally extensive, marked; mammary tissue.	Adenoma, complex
28055	Cocker Spaniel	Cocker Spaniel (Unspecified/Other)	Cocker Spaniel (Unspecified/Other)	10	8	Female	Yes	No	No	No	No	Yes	No	No	1. Lipoma, subcutis of sternum. 2. Mixed mammary tumour, left middle mammary gland.	Benign mixed tumour
28074	Labrador Retriever	Labrador Retriever	Labrador Retriever	9	0	Female neutered	Yes	Yes	Yes	No	No	Yes	No	No	A. Carcinoma, complex, low grade, mammary tissue. B. Lipoma, unspecified location. C. Mixed mammary tumour, mammary gland.	Benign mixed tumour	Carcinoma, complex
28078	Rottweiler	Rottweiler	Rottweiler	6	3	Female neutered	Yes	No	Yes	Yes	No	No	No	No	A. Intraductular papillary adenoma, multiple, mammary tissue. B. Collagenous hamartoma, mass from flank.	Adenoma, ductal, papillary (≥2)
28127	Labrador Retriever	Labrador Retriever	Labrador Retriever	10	0	Female	Yes	No	Yes	No	No	Yes	No	No	Complex adenoma, multiple, mammary glands 4 and 5. Sinus histiocytosis and follicular hyperplasia, moderate, inguinal lymph node.	Adenoma, complex (≥2)
28134	Skye Terrier	Terrier (Unspecified/Other)	Terrier (Unspecified/Other)	5	10	Female	Yes	No	No	No	No	Yes	No	No	Mixed mammary tumour, skin of right cranial mammary gland.	Benign mixed tumour
28137	Border Collie	Border Collie	Border Collie	11	0	Female	Yes	Yes	Yes	Yes	No	Yes	No	No	A. Mixed mammary tumour, right third mammary gland. B. Complex mammary adenoma, mammary gland. Intraductular papillary carcinoma, low grade, mammary gland.	Carcinoma, ductal, papillary	Adenoma, complex	Benign mixed tumour
28185	Jack Russell Terrier	Jack Russell Terrier	Jack Russell Terrier	6	0	Female entire	Yes	No	Yes	No	No	Yes	No	No	Mixed mammary tumour, right mammary gland. Complex adenoma, left mammary gland.	Adenoma, complex	Benign mixed tumour
28192	Jack Russell Terrier	Jack Russell Terrier	Jack Russell Terrier	10	3	Female entire	Yes	No	Yes	No	No	Yes	No	No	Complex mammary adenoma x2, mammary gland.	Adenoma, complex (≥2)
28296	Miniature Dachshund	Miniature Dachshund (Unspecified/Other)	Miniature Dachshund (Unspecified/Other)	10	1	Female neutered	Yes	No	No	No	No	Yes	No	No	Mixed mammary tumour, mammary mass.	Benign mixed tumour
28313	Border Terrier	Border Terrier	Border Terrier	10	10	Female neutered	Yes	Yes	No	No	No	Yes	No	No	Complex adenocarcinoma, mammary gland.	Carcinoma, complex
28342	Labrador Retriever	Labrador Retriever	Labrador Retriever	7	5	Female	Yes	Yes	No	No	No	Yes	No	No	Simple carcinoma arising from a mixed mammary tumor, skin and mammary tissue, 3rd mammary gland, left side.	Carcinoma arising in a complex adenoma/benign mixed tumour
28352	Cavalier King Charles Spaniel	Cavalier King Charles Spaniel	Cavalier King Charles Spaniel	3	7	Female neutered	Yes	No	No	Yes	No	No	No	No	Ductal adenoma, right 4th mammary gland.	Adenoma, ductal
28486	Akita Inu	Akita (Unspecified/Other)	Akita (Unspecified/Other)	9	0	Female neutered	Yes	Yes	No	Yes	No	No	No	No	A. Dermatitis, pustular, moderate, skin of ventrum. B. Ductular carcinoma, low grade, mammary mass.	Carcinoma, ductal
28496	Labrador Retriever	Labrador Retriever	Labrador Retriever	6	3	Female	Yes	Yes	No	No	No	Yes	No	No	Complex carcinoma, intermediate grade, mammary gland.	Carcinoma, complex
28518	Afghan Hound	Afghan Hound	Other Purebred	9	6	Female entire	Yes	Yes	No	No	Yes	No	No	No	Carcinoma, with lymphatic invasion, marked, right mammary gland 3.	Carcinoma, simple
28531	Boxer	Boxer	Boxer	8	6	Female	Yes	No	Yes	No	No	Yes	No	No	A. Mast cell tumor, intermediate grade, skin, right neck. B. Round cell tumor, skin, nipple. C. Complex adenoma, multiple, skin, right mammary gland 4 and 5.	Adenoma, complex (≥2)
28562	Yorkshire Terrier	Yorkshire Terrier	Yorkshire Terrier	7	0	Female	Yes	No	Yes	Yes	No	No	No	No	Intraductal papillary adenomas, mammary gland.	Adenoma, ductal, papillary (≥2)
28653	Cocker Spaniel	Cocker Spaniel (Unspecified/Other)	Cocker Spaniel (Unspecified/Other)	11	4	Female	Yes	No	No	No	No	Yes	No	No	Mixed mammary tumour, mammary tissue.	Benign mixed tumour
28703	Springer Spaniel	Springer Spaniel (Unspecified/Other)	Springer Spaniel (Unspecified/Other)	5	0	Female	Yes	No	No	No	No	Yes	No	No	1A: Ductectasia, mammary gland 2A: Complex adenoma, mammary gland. Inguinal mammary mass	Adenoma, complex
28704	English Springer Spaniel	Springer Spaniel (Unspecified/Other)	Springer Spaniel (Unspecified/Other)	9	0	Female	Yes	Yes	No	No	Yes	No	No	No	Carcinoma (simple, tubular), mammary gland.	Carcinoma, simple, tubular
28705	German Shepherd Dog	German Shepherd Dog	German Shepherd Dog	10	0	Female neutered	Yes	Yes	No	No	Yes	No	No	No	Consistent with anaplastic carcinoma, mammary mass.	Carcinoma, simple, anaplastic
28723	Jack Russell Terrier	Jack Russell Terrier	Jack Russell Terrier	11	0	Female entire	Yes	Yes	Yes	Yes	Yes	Yes	No	No	A. Mixed mammary tumor, skin, mammary tissue, left thorax. A. Intraductal papillary adenomas, multiple, skin, mammary tissue, left thorax. B. Simple tubular carcinoma, intermediate grade, mammary tissue, skin, left inguinal area.	Adenoma, ductal, papillary (≥2)	Benign mixed tumour	Carcinoma, simple, tubular
28747	Labrador Retriever	Labrador Retriever	Labrador Retriever	7	0	Female entire	Yes	No	No	No	Yes	No	No	No	1 and 2. Fibroadenomatous change, mammary tissue. 3. Adenoma, simple, mammary gland.	Adenoma, simple
28764	Dachshund	Dachshund (Unspecified/Other)	Dachshund (Unspecified/Other)	11	0	Female	Yes	Yes	Yes	No	Yes	Yes	No	No	A1. Carcinoma, mixed type, left mammary gland 1. A2. No significant change, left uterine horn. B1. Complex carcinoma, low grade, left mammary gland 3. B2. Simple adenoma, mammary gland from left mammary gland 5. B3. Complex adenoma, left hand side mammary gland 2. C1. Complex adenoma and mixed mammary tumour, right mammary gland 2. C2. Complex mammary carcinoma, low grade, right gland 5. C3. Comp…	Adenoma, complex (≥2)	Adenoma, simple	Benign mixed tumour	Carcinoma, complex (≥2)	Carcinoma, mixed
28772	Miniature Dachshund	Miniature Dachshund (Unspecified/Other)	Miniature Dachshund (Unspecified/Other)	7	2	Female	Yes	Yes	No	No	No	Yes	No	No	Carcinoma, mixed type, intermediate grade, mammary mass.	Carcinoma, mixed
28777	Lurcher	Lurcher	Lurcher	12	1	Female	Yes	Yes	No	No	No	Yes	No	No	Complex carcinoma (intermediate grade), mammary gland Soft tissue sarcoma (low grade), Haired skin (right hind leg)	Carcinoma, complex
28815	Labrador Retriever	Labrador Retriever	Labrador Retriever	7	0	Female	Yes	No	Yes	No	No	Yes	No	No	A. Mixed mammary tumors, multifocal, skin and mammary tissue. B. Dermatitis and cellulitis, hyperplastic, pyogranulomatous, chronic, locally extensive, severe with furunculosis, focal, moderate and sinus cavity formation, marked, skin, leg.	Benign mixed tumour (≥2)
28838	Labrador Retriever	Labrador Retriever	Labrador Retriever	12	0	Female	Yes	Yes	Yes	No	Yes	No	No	No	1A: Carcinoma, solid (metastatic), lymph node Carcinoma, solid, mammary gland 2A: Carcinoma, tubular, mammary gland - left	Carcinoma, simple, solid	Carcinoma, simple, tubular
28882	Poodle	Poodle (Unspecified/Other)	Poodle (Unspecified/Other)	6	1	Female	Yes	Yes	No	No	No	Yes	No	No	Complex carcinoma, low grade, mammary mass.	Carcinoma, complex
28885	Jack Russell Terrier	Jack Russell Terrier	Jack Russell Terrier	11	0	Female neutered	Yes	Yes	No	No	No	Yes	No	No	Carcinoma and malignant myoepithelioma, mammary mass, 5th mammary gland, left.	Carcinoma and malignant myoepithelioma
28928	German Shepherd Dog	German Shepherd Dog	German Shepherd Dog	10	7	Female neutered	Yes	Yes	Yes	Yes	Yes	Yes	No	No	A. Intraductal papillary carcinoma, low grade, mammary gland right. Mixed mammary tumours, mammary gland, right. Complex mammary adenoma, mammary gland, right. Lobular hyperplasia, mammary gland, right. B. Follicular cyst, haired skin of right thigh, leg. C. Carcinoma, anaplastic, mammary gland, left cranial. Intraductular carcinoma, low grade, mammary gland left cranial.	Carcinoma, ductal, papillary (≥2)	Adenoma, complex	Benign mixed tumour (≥2)	Carcinoma, simple, anaplastic
28992	Cocker Spaniel	Cocker Spaniel (Unspecified/Other)	Cocker Spaniel (Unspecified/Other)	7	0	Female	Yes	Yes	No	No	No	Yes	No	No	Carcinoma arising in a mixed mammary tumour, low grade, mammary mass.	Carcinoma arising in a complex adenoma/benign mixed tumour
29010	Jack Russell Terrier	Jack Russell Terrier	Jack Russell Terrier	8	0	Female	Yes	Yes	No	No	No	Yes	No	No	Complex carcinoma, mammary mass.	Carcinoma, complex
29036	Jack Russell Terrier	Jack Russell Terrier	Jack Russell Terrier	10	10	Female entire	Yes	No	Yes	No	No	Yes	No	No	A and B. Mixed mammary tumours, mammary gland from right and left side.	Benign mixed tumour (≥2)
29048	Cavalier King Charles Spaniel	Cavalier King Charles Spaniel	Cavalier King Charles Spaniel	14	0	Female	Yes	Yes	Yes	No	Yes	Yes	No	No	Carcinoma, solid, mammary gland. Carcinoma, complex, mammary gland.	Carcinoma, complex	Carcinoma, simple, solid
29057	Lurcher	Lurcher	Lurcher	13	5	Female	Yes	Yes	Yes	No	No	Yes	No	No	Complex adenocarcinoma, multilobular, mammary gland.	Carcinoma, complex (≥2)
29076	Crossbreed	Crossbreed	Crossbreed	10	2	Female neutered	Yes	No	No	No	No	Yes	No	No	Complex adenoma, mammary gland.	Adenoma, complex
29096	Bull Terrier	Bull Terrier (Unspecified/Other)	Bull Terrier (Unspecified/Other)	4	10	Female	Yes	No	No	No	No	Yes	No	No	Mixed mammary tumour, mammary mass.	Benign mixed tumour
29114	Border Collie	Border Collie	Border Collie	4	6	Female	Yes	No	No	No	No	Yes	No	No	Complex adenoma, mammary gland.	Adenoma, complex
29122	Poodle	Poodle (Unspecified/Other)	Poodle (Unspecified/Other)	3	0	Female	Yes	No	No	No	No	Yes	No	No	Benign mixed tumour, mammary gland.	Benign mixed tumour
29157	Miniature Dachshund	Miniature Dachshund (Unspecified/Other)	Miniature Dachshund (Unspecified/Other)	5	0	Female	Yes	Yes	No	No	No	Yes	No	No	Carcinoma, mixed type, low grade, mammary gland. Fibroadenomatous changes, mammary gland.	Carcinoma, mixed
29175	Border Collie	Border Collie	Border Collie	8	7	Female neutered	Yes	Yes	No	No	Yes	No	No	No	Adenocarcinoma, papillary, mammary gland.	Carcinoma, simple, papillary
29189	Labrador Retriever	Labrador Retriever	Labrador Retriever	12	0	Female	Yes	No	No	No	No	Yes	No	No	A. Ceruminous adenoma, right vertical ear canal mass. B. Complex mammary adenoma, right caudal mammary mass. C. Mast cell tumour, intermediate grade (Patnaik), low grade (Kuipel), right thoracic mammary mass.	Adenoma, complex
29194	Border Collie	Border Collie	Border Collie	11	0	Female neutered	Yes	No	No	No	No	Yes	No	No	Mixed mammary adenoma, mammary gland.	Benign mixed tumour
29206	Staffordshire Bull Terrier	Staffordshire Bull Terrier	Staffordshire Bull Terrier	7	0	Female	Yes	Yes	No	Yes	No	No	No	No	Ductular carcinoma, mammary gland.	Carcinoma, ductal
29214	Crossbreed	Crossbreed	Crossbreed	7	0	Female neutered	Yes	Yes	Yes	Yes	Yes	No	No	No	Intraductular papillary carcinoma, adenoma, papillomatosis, duct ectasia and lobular hyperplasia, mammary gland. Carcinoma, metastatic, lymph node.	Carcinoma, ductal, papillary	Adenoma, simple
29226	Miniature Dachshund	Miniature Dachshund (Unspecified/Other)	Miniature Dachshund (Unspecified/Other)	11	0	Female	Yes	Yes	Yes	No	No	Yes	No	No	A. Complex adenoma, mammary gland, right first. B. Complex carcinoma, low grade mammary gland, left strip. C. Complex adenoma, mammary gland, left strip.	Adenoma, complex (≥2)	Carcinoma, complex
29231	Jack Russell Terrier	Jack Russell Terrier	Jack Russell Terrier	10	1	Female	Yes	Yes	No	No	Yes	No	No	No	Carcinoma, tubular, mammary gland.	Carcinoma, simple, tubular
29234	Border Collie	Border Collie	Border Collie	11	6	Female entire	Yes	No	No	No	No	Yes	No	No	Mixed mammary tumour, mammary gland.	Benign mixed tumour
29235	English Springer Spaniel	Springer Spaniel (Unspecified/Other)	Springer Spaniel (Unspecified/Other)	8	11	Female entire	Yes	Yes	Yes	Yes	Yes	No	No	No	A. Carcinoma, caudal mammary gland. B. Ductular carcinoma, cranial mammary gland.	Carcinoma, ductal	Carcinoma, simple
29261	Doberman	Doberman	Doberman	8	0	Female neutered	Yes	Yes	No	No	Yes	No	No	No	Adenocarcinoma, mammary gland.	Carcinoma, simple
29312	Staffordshire Bull Terrier	Staffordshire Bull Terrier	Staffordshire Bull Terrier	9	2	Female neutered	Yes	Yes	No	Yes	No	No	No	No	Ductular carcinoma, intermediate grade, mammary tissue.	Carcinoma, ductal
29373	German Shepherd Dog	German Shepherd Dog	German Shepherd Dog	9	0	Female entire	Yes	Yes	No	No	No	Yes	No	No	Complex carcinoma, intermediate grade, mammary mass.	Carcinoma, complex
29381	German Shepherd Dog	German Shepherd Dog	German Shepherd Dog	10	3	Female	Yes	Yes	No	No	No	Yes	No	No	Complex carcinoma and malignant myoepithelioma, suggested diagnosis, mammary gland.	Carcinoma and malignant myoepithelioma
29399	Corgi	Corgi (Unspecified/Other)	Other Purebred	11	10	Female neutered	Yes	Yes	Yes	Yes	Yes	No	No	No	A. Intraductal papillary adenoma, right mammary gland. B. Carcinoma, tubular type, intermediate grade, right mammary gland.	Adenoma, ductal, papillary	Carcinoma, simple, tubular
29404	Labrador Retriever	Labrador Retriever	Labrador Retriever	3	0	Female	Yes	No	No	No	No	Yes	No	No	Fibroadenoma, caudal mammary gland.	Adenoma, complex
29423	Labrador Retriever	Labrador Retriever	Labrador Retriever	5	8	Female entire	Yes	No	Yes	No	No	Yes	No	No	1. Complex adenoma, mammary gland. 2. Mixed mammary tumour, mammary gland.	Adenoma, complex	Benign mixed tumour
29433	Cocker Spaniel	Cocker Spaniel (Unspecified/Other)	Cocker Spaniel (Unspecified/Other)	6	10	Female	Yes	No	Yes	No	Yes	Yes	No	No	Complex adenoma, left 3rd mammary gland, right 3rd mammary gland and right 5th mammary gland. Simple adenoma, left 5th mammary gland.	Adenoma, complex	Adenoma, simple
29521	Bearded Collie	Bearded Collie	Bearded Collie	7	11	Female entire	Yes	Yes	No	Yes	No	No	No	No	Ductular carcinoma, intermediate grade, mammary skin.	Carcinoma, ductal
29534	Crossbreed	Crossbreed	Crossbreed	11	3	Female neutered	Yes	Yes	Yes	Yes	No	Yes	No	No	1. Ductular adenoma, mammary gland. 2. Complex adenoma, mammary gland. 3. Ductular carcinoma, intermediate grade, mammary gland.	Adenoma, ductal	Carcinoma, ductal	Adenoma, complex
29556	Rottweiler	Rottweiler	Rottweiler	6	8	Female	Yes	Yes	No	No	Yes	No	No	No	A. Lobular hyperplasia, moderate with ductular ectasia, moderate, mammary gland. B. Carcinoma, tubular, intermediate grade, mammary gland.	Carcinoma, simple, tubular
29567	Yorkshire Terrier	Yorkshire Terrier	Yorkshire Terrier	11	2	Female	Yes	Yes	No	No	Yes	No	No	No	Carcinoma, tubular, high grade, caudal mammary gland.	Carcinoma, simple, tubular
29597	Labrador Retriever	Labrador Retriever	Labrador Retriever	11	8	Female neutered	Yes	Yes	No	No	Yes	No	No	No	Carcinoma, tubular, low grade, caudal mammary gland.	Carcinoma, simple, tubular
29605	Crossbreed	Crossbreed	Crossbreed	10	1	Female	Yes	No	No	No	No	Yes	No	No	Mixed mammary tumour, left mammary mass.	Benign mixed tumour
29606	Australian Cattle Dog	Cattle Dog (Unspecified/Other)	Other Purebred	10	6	Female	Yes	No	No	No	No	Yes	No	No	Complex mammary adenoma, penultimate left mammary gland and caudal right mammary gland. Follicular cyst, skin of shoulder and right foreleg. Dermatitis with fibrosis, lymphocytic and plasmacytic, chronic, locally extensive, skin of neck and left lateral thigh.	Adenoma, complex
29621	Puli	Puli	Other Purebred	4	9	Female	Yes	No	No	No	No	Yes	No	No	Benign mixed mammary tumour, L4 mammary gland.	Benign mixed tumour
29644	Springer Spaniel	Springer Spaniel (Unspecified/Other)	Springer Spaniel (Unspecified/Other)	7	10	Female entire	Yes	No	No	No	No	Yes	No	No	Mixed mammary tumour and lobular hyperplasia, marked, mammary tissue.	Benign mixed tumour
29680	Retriever	Retriever (Unspecified/Other)	Retriever (Unspecified/Other)	6	6	Female	Yes	Yes	No	No	Yes	No	No	No	Carcinoma, high grade, right caudal mammary gland with metastasis, lymph node.	Carcinoma, simple
29696	Jack Russell Terrier	Jack Russell Terrier	Jack Russell Terrier	13	11	Female neutered	Yes	No	Yes	No	No	Yes	No	No	1. Ovarian adenoma, ovary. 2. Adenomyosis, uterus. 3-4. Mixed mammary tumours, mammary gland. 5. Anusitis, neutrophilic, eosinophilic and plasmacytic, diffuse, marked chronic with marked fibroblastic proliferation, anus.	Benign mixed tumour (≥2)
29798	German Shepherd Dog	German Shepherd Dog	German Shepherd Dog	7	11	Female	Yes	No	Yes	No	No	Yes	No	No	A. Complex adenoma, right mammary gland. B. Complex adenoma, right mammary gland. C. Complex adenoma, right mammary gland. D. No significant lesions, right mammary gland.	Adenoma, complex (≥2)
29800	Golden Retriever	Golden Retriever	Golden Retriever	11	4	Female neutered	Yes	Yes	Yes	No	Yes	No	No	No	Adenocarcinoma, mammary gland. Poorly differentiated carcinoma, inguinal lymph node.	Carcinoma, simple (≥2)
29803	Collie	Collie (Unspecified/Other)	Collie (Unspecified/Other)	Not recorded	Not recorded	Female	Yes	Yes	Yes	No	Yes	Yes	No	No	A. Complex carcinoma, mammary gland. B. Papillary adenoma, mammary gland.	Adenoma, simple, papillary	Carcinoma, complex
29819	German Shepherd Dog	German Shepherd Dog	German Shepherd Dog	9	8	Female neutered	Yes	No	No	No	No	Yes	No	No	Complex adenoma, mammary gland.	Adenoma, complex
29826	English Springer Spaniel	Springer Spaniel (Unspecified/Other)	Springer Spaniel (Unspecified/Other)	12	3	Female entire	Yes	No	Yes	No	Yes	Yes	No	No	A. Simple tubular adenoma, right cranial mammary gland. B. Complex adenoma, right caudal mammary gland five. C. Complex adenoma, right caudal mammary gland four.	Adenoma, complex (≥2)	Adenoma, simple, tubular
29896	Springer Spaniel	Springer Spaniel (Unspecified/Other)	Springer Spaniel (Unspecified/Other)	7	6	Female neutered	Yes	No	Yes	No	No	Yes	No	No	1. Mixed mammary tumour, mammary mass. 2. Complex adenoma, mammary mass.	Adenoma, complex	Benign mixed tumour
29915	Border Terrier	Border Terrier	Border Terrier	10	7	Female	Yes	Yes	No	No	No	Yes	No	No	Carcinosarcoma, mammary gland.	Carcinosarcoma
30048	Boxer	Boxer	Boxer	9	5	Female	Yes	No	Yes	No	No	Yes	No	No	1. Complex adenoma and lobular hyperplasia, mammary mass. 2. Mixed mammary tumour and lobular hyperplasia, mammary mass. 3. Complex adenoma and lobular hyperplasia, mammary tissue.	Adenoma, complex (≥2)	Benign mixed tumour
30051	Labrador Retriever	Labrador Retriever	Labrador Retriever	7	0	Female neutered	Yes	No	No	No	No	Yes	No	No	Mixed mammary tumour with lobular hyperplasia, mammary tissue.	Benign mixed tumour
30098	Crossbreed	Crossbreed	Crossbreed	5	0	Female neutered	Yes	Yes	No	No	Yes	No	No	No	Carcinoma, tubular, mammary mass.	Carcinoma, simple, tubular
30100	English Springer Spaniel	Springer Spaniel (Unspecified/Other)	Springer Spaniel (Unspecified/Other)	9	0	Female	Yes	No	No	No	No	Yes	No	No	A&B. Neuroendocrine carcinoma, pancreas with probable metastasis to serosa and liver. C. Mixed mammary tumour.	Benign mixed tumour
30125	Lhasa Apso	Lhasa Apso	Lhasa Apso	8	0	Female	Yes	Yes	No	No	No	Yes	No	No	Complex carcinoma, low grade, mammary mass.	Carcinoma, complex
30155	Yorkshire Terrier	Yorkshire Terrier	Yorkshire Terrier	11	7	Female	Yes	Yes	Yes	Yes	No	Yes	No	No	Mammary ductular carcinoma, mammary mass. Mixed mammary tumour.	Carcinoma, ductal	Benign mixed tumour
30179	English Springer Spaniel	Springer Spaniel (Unspecified/Other)	Springer Spaniel (Unspecified/Other)	10	7	Female	Yes	Yes	No	No	Yes	No	No	No	1. Lymphoma, stomach. 2. Adenocarcinoma, papillary, with lymphatic invasion, mammary gland. 3. Nodular hyperplasia, spleen.	Carcinoma, simple, papillary
30200	Crossbreed	Crossbreed	Crossbreed	7	7	Female	Yes	Yes	No	No	Yes	No	No	No	A. Hyperplasia, moderate, subsurface epithelium, left ovary; with cystic endometrial hyperplasia, oviduct. B. Carcinoma, tubular, intermediate grade, caudal right mammary gland. C. No significant lesions, right ovary.	Carcinoma, simple, tubular
30215	Crossbreed	Crossbreed	Crossbreed	9	10	Female	Yes	Yes	No	No	No	Yes	No	No	Complex carcinoma, low grade, mammary mass.	Carcinoma, complex
30225	Cocker Spaniel	Cocker Spaniel (Unspecified/Other)	Cocker Spaniel (Unspecified/Other)	10	8	Female	Yes	Yes	No	No	No	Yes	No	No	Carcinoma arising in a mixed mammary tumour, mammary gland.	Carcinoma arising in a complex adenoma/benign mixed tumour
30231	Jack Russell Terrier	Jack Russell Terrier	Jack Russell Terrier	5	10	Female	Yes	No	No	No	No	Yes	No	No	Mixed mammary tumour, right mammary mass.	Benign mixed tumour
30288	Labrador Retriever	Labrador Retriever	Labrador Retriever	9	5	Female neutered	Yes	No	No	No	No	Yes	No	No	Mixed mammary tumour, mammary gland.	Benign mixed tumour
30306	Cocker Spaniel	Cocker Spaniel (Unspecified/Other)	Cocker Spaniel (Unspecified/Other)	5	0	Female entire	Yes	No	Yes	No	No	Yes	No	No	A. Lipoma and complex mammary adenoma, left mammary gland. B. Complex mammary adenoma, right mammary gland 4.	Adenoma, complex (≥2)
30331	Dachshund	Dachshund (Unspecified/Other)	Dachshund (Unspecified/Other)	8	0	Female	Yes	No	No	No	Yes	No	No	No	Simple adenoma with lobular hyperplasia, mammary tissue.	Adenoma, simple
30359	Cavalier King Charles Spaniel	Cavalier King Charles Spaniel	Cavalier King Charles Spaniel	8	10	Female entire	Yes	Yes	No	No	Yes	No	No	No	Carcinoma, solid type, mammary gland.	Carcinoma, simple, solid
30375	Jack Russell Terrier	Jack Russell Terrier	Jack Russell Terrier	11	0	Female	Yes	Yes	No	No	Yes	No	No	No	Carcinoma, tubular, intermediate grade, mammary skin.	Carcinoma, simple, tubular
30415	West Highland White Terrier	West Highland White Terrier	West Highland White Terrier	9	8	Female	Yes	Yes	No	No	Yes	No	No	No	Adenocarcinoma, papillary, low grade, mammary mass.	Carcinoma, simple, papillary
30462	German Shepherd Dog	German Shepherd Dog	German Shepherd Dog	8	0	Female neutered	Yes	Yes	No	No	No	Yes	No	No	Carcinoma, mixed type, mammary mass.	Carcinoma, mixed
30478	German Shepherd Dog	German Shepherd Dog	German Shepherd Dog	12	11	Female entire	Yes	Yes	No	No	No	Yes	No	No	Carcinoma and malignant myoepithelioma, mammary mass.	Carcinoma and malignant myoepithelioma
30479	English Pointer	English Pointer	Other Purebred	11	1	Female	Yes	Yes	Yes	Yes	No	Yes	No	No	A. Complex adenoma, with lobular hyperplasia and ductal ectasia, left caudal mammary gland. B. Ductular carcinoma, with invasion, right caudal mammary gland. C. Cystic endometrial hyperplasia, multifocal, moderate, uterus.	Carcinoma, ductal	Adenoma, complex
30505	Crossbreed	Crossbreed	Crossbreed	7	9	Female neutered	Yes	Yes	No	Yes	No	No	No	No	Ductular carcinoma, mammary gland. Lipoma, mass.	Carcinoma, ductal
30509	Labrador Retriever	Labrador Retriever	Labrador Retriever	14	0	Female neutered	Yes	No	Yes	No	No	Yes	No	No	Mixed mammary tumours, multiple, left caudal mammary glands.	Benign mixed tumour (≥2)
30516	Cocker Spaniel	Cocker Spaniel (Unspecified/Other)	Cocker Spaniel (Unspecified/Other)	11	2	Female neutered	Yes	No	No	No	No	Yes	No	No	Mixed mammary tumour, mammary gland.	Benign mixed tumour
30578	Jack Russell Terrier	Jack Russell Terrier	Jack Russell Terrier	7	0	Female neutered	Yes	No	No	No	No	Yes	No	No	Mixed mammary tumour, mammary mass.	Benign mixed tumour
30623	Labrador Retriever	Labrador Retriever	Labrador Retriever	5	5	Female	Yes	No	No	No	Yes	No	No	No	Simple adenoma, mammary tissue.	Adenoma, simple
30637	Boxer	Boxer	Boxer	7	2	Female neutered	Yes	No	No	No	No	Yes	No	No	Complex mammary adenoma, mammary mass.	Adenoma, complex
30677	Labrador Retriever	Labrador Retriever	Labrador Retriever	7	8	Female entire	Yes	Yes	Yes	No	Yes	No	No	No	A. Carcinoma, mammary gland. B. Carcinoma, mammary gland.	Carcinoma, simple (≥2)
30683	English Setter	English Setter	English Setter	8	2	Female neutered	Yes	Yes	No	No	Yes	No	No	No	Carcinoma, papillary, low grade, mammary mass.	Carcinoma, simple, papillary
30684	Cocker Spaniel	Cocker Spaniel (Unspecified/Other)	Cocker Spaniel (Unspecified/Other)	9	3	Female neutered	Yes	No	No	No	No	Yes	No	No	Complex mammary adenoma, with lobular hyperplasia, marked, mammary gland.	Adenoma, complex
30695	Boxer	Boxer	Boxer	9	0	Female neutered	Yes	Yes	Yes	Yes	No	No	No	No	A. Intraductular papillary adenoma, right middle mammary gland. B. Ductal carcinoma, intermediate grade, mass between caudal mammary glands.	Adenoma, ductal, papillary	Carcinoma, ductal
30719	Labrador Retriever	Labrador Retriever	Labrador Retriever	7	0	Female entire	Yes	No	Yes	Yes	No	Yes	No	No	Complex adenoma, mixed mammary tumour and ductal adenoma, multiple, left mammary glands. Cystic endometrial hyperplasia, moderate, oviduct. No significant lesions, left and right ovaries.	Adenoma, complex	Adenoma, ductal
30731	Jack Russell Terrier	Jack Russell Terrier	Jack Russell Terrier	12	0	Female	Yes	Yes	Yes	No	Yes	No	No	No	Carcinomas, tubulopapillary, mammary glands.	Carcinoma, simple, tubulopapillary (≥2)
30749	Labrador Retriever	Labrador Retriever	Labrador Retriever	6	0	Female	Yes	No	No	No	No	Yes	No	No	Benign mixed tumour, mammary gland.	Benign mixed tumour
30791	German Shepherd Dog	German Shepherd Dog	German Shepherd Dog	5	2	Female	Yes	Yes	No	No	No	Yes	No	No	Complex adenocarcinoma, mammary gland.	Carcinoma, complex
30794	English Springer Spaniel	Springer Spaniel (Unspecified/Other)	Springer Spaniel (Unspecified/Other)	10	0	Female	Yes	Yes	Yes	No	Yes	Yes	No	No	A. Carcinoma, tubular, intermediate grade, right mammary gland 5 B. Mixed mammary tumour, right mammary gland between 3&4.	Benign mixed tumour	Carcinoma, simple, tubular
30807	Grande Bleu de Gascogne	Grande Bleu de Gascogne	Other Purebred	6	10	Female neutered	Yes	No	No	Yes	No	No	No	No	Ductular carcinoma in situ with intraductular papillary adenoma, papillomatosis and lobular hyperplasia, mammary gland.	Adenoma, ductal, papillary
30819	Crossbreed	Crossbreed	Crossbreed	11	10	Female neutered	Yes	Yes	Yes	Yes	Yes	Yes	No	No	A. Complex adenoma, mass from under nipple, mammary tissue. B. Ductular carcinoma, low grade, mammary gland. Carcinoma, tubular, low grade, mammary mass.	Carcinoma, ductal	Adenoma, complex	Carcinoma, simple, tubular
30822	Staffordshire Bull Terrier	Staffordshire Bull Terrier	Staffordshire Bull Terrier	7	5	Female neutered	Yes	No	No	No	No	Yes	No	No	1. Mixed mammary tumour, caudal mammary gland. 2. Round cell tumour, elbow.	Benign mixed tumour
30898	English Springer Spaniel	Springer Spaniel (Unspecified/Other)	Springer Spaniel (Unspecified/Other)	8	8	Female	Yes	Yes	No	No	Yes	No	No	No	Adenocarcinoma, tubulopapillary, mammary gland.	Carcinoma, simple, tubulopapillary
30920	Leonberger	Leonberger	Leonberger	8	0	Female	Yes	No	No	No	No	Yes	No	No	Complex mammary adenoma, left caudal/mid mammary gland and left cranial mammary gland.	Adenoma, complex
30956	Doberman	Doberman	Doberman	8	11	Female neutered	Yes	Yes	No	No	Yes	No	No	No	Carcinoma, tubular, intermediate grade, right inguinal mammary gland.	Carcinoma, simple, tubular
31002	Japanese Akita	Akita (Unspecified/Other)	Akita (Unspecified/Other)	5	5	Female entire	Yes	No	No	No	No	Yes	No	No	Complex adenoma, right mammary gland 5.	Adenoma, complex
31005	Cocker Spaniel	Cocker Spaniel (Unspecified/Other)	Cocker Spaniel (Unspecified/Other)	3	10	Female	Yes	No	No	No	No	Yes	No	No	Benign mixed tumour, mammary gland.	Benign mixed tumour
31078	Rottweiler	Rottweiler	Rottweiler	10	0	Female	Yes	No	No	No	No	Yes	No	No	Lobular hyperplasia, with duct papillomatosis and complex mammary adenoma, right mammary gland 4.	Adenoma, complex
31125	Jack Russell Terrier	Jack Russell Terrier	Jack Russell Terrier	12	1	Female	Yes	No	No	No	No	Yes	No	No	Mastitis, granulomatous to pyogranulomatous, chronic, locally extensive, severe, left caudal mammary gland. Complex mammary adenoma, left caudal mammary gland.	Adenoma, complex
31177	Crossbreed	Crossbreed	Crossbreed	9	1	Female neutered	Yes	No	Yes	No	No	Yes	No	No	A1. Mast cell tumour, intermediate grade (Patnaik), low grade (Kiupel), right 2nd mammary gland. A2. Complex mammary adenoma, right 2nd mammary gland. B1. Complex mammary adenoma, multiple, left 3rd mammary gland. B2. Trichoepithelioma, skin of left flank.	Adenoma, complex (≥2)
31205	Jack Russell Terrier	Jack Russell Terrier	Jack Russell Terrier	11	4	Female entire	Yes	Yes	Yes	No	No	Yes	No	No	A. Complex carcinoma, low grade, left mammary gland 3. B. Complex adenoma, left mammary gland 4. C. Complex adenoma, left mammary gland between M1 and M2	Adenoma, complex (≥2)	Carcinoma, complex
31212	English Setter	English Setter	English Setter	9	7	Female neutered	Yes	No	No	No	No	Yes	No	No	Complex adenoma with ductular ectasia, diffuse, moderate and mastitis, lymphocytic and plasmacytic, chronic, moderate, left inguinal mammary gland.	Adenoma, complex
31241	Poodle	Poodle (Unspecified/Other)	Poodle (Unspecified/Other)	10	2	Female	Yes	No	No	No	No	Yes	No	No	A. Mixed mammary tumor, mammary tissue. B. Melanocytoma, skin, mammary region. C. Melanoma, skin.	Benign mixed tumour
31242	Irish Setter	Irish Setter	Irish Setter	4	0	Female entire	Yes	No	No	No	No	Yes	No	No	Mixed mammary tumour, mammary gland.	Benign mixed tumour
31256	Miniature Dachshund	Miniature Dachshund (Unspecified/Other)	Miniature Dachshund (Unspecified/Other)	3	9	Female	Yes	No	No	No	No	Yes	No	No	Benign mixed tumour, mammary gland.	Benign mixed tumour
31296	Labrador Retriever	Labrador Retriever	Labrador Retriever	6	0	Female	Yes	No	No	No	No	Yes	No	No	Mixed mammary tumour, mammary gland.	Benign mixed tumour
31309	Labrador Retriever	Labrador Retriever	Labrador Retriever	10	6	Female	Yes	Yes	No	Yes	No	No	No	No	1. Intraductal papillary carcinoma, mammary mass. 2. Fibroadnexal hamartoma, smaller mass.	Carcinoma, ductal, papillary
31318	Crossbreed	Crossbreed	Crossbreed	11	0	Female	Yes	Yes	Yes	No	Yes	Yes	No	No	1a. Mixed mammary tumour, mammary gland. 1b. Poorly differentiated carcinoma, mammary gland. 2. Lobular hyperplasia, mammary gland.	Benign mixed tumour	Carcinoma, simple
31335	Labrador Retriever	Labrador Retriever	Labrador Retriever	10	0	Female entire	Yes	Yes	Yes	No	No	Yes	No	No	1A. Carcinoma, intermediate grade, arising from a mixed mammary tumor, skin, mammary region (larger mass). 2A. Mixed mammary tumor, mammary region (smaller mass).	Benign mixed tumour	Carcinoma arising in a complex adenoma/benign mixed tumour
31375	Border Terrier	Border Terrier	Border Terrier	8	0	Female neutered	Yes	No	No	No	No	Yes	No	No	Complex mammary adenoma, right mammary gland 4.	Adenoma, complex
31395	Labrador Retriever	Labrador Retriever	Labrador Retriever	6	0	Female neutered	Yes	No	No	No	No	Yes	No	No	Lobular hyperplasia, moderate with duct dilation, mild to moderate; with complex adenoma, right caudal mammary gland.	Adenoma, complex
31401	Cocker Spaniel	Cocker Spaniel (Unspecified/Other)	Cocker Spaniel (Unspecified/Other)	9	0	Female	Yes	Yes	No	No	No	Yes	No	No	A. Lobular hyperplasia, mammary tissue, cranial mammary mass. Lipoma, cranial mammary mass. B. Complex carcinoma, low grade with lobular hyperplasia, caudal mammary mass.	Carcinoma, complex
31475	Crossbreed	Crossbreed	Crossbreed	9	5	Female neutered	Yes	Yes	No	Yes	No	No	No	No	Ductular carcinoma, right cranial mammary gland.	Carcinoma, ductal
31476	Cocker Spaniel	Cocker Spaniel (Unspecified/Other)	Cocker Spaniel (Unspecified/Other)	10	9	Female	Yes	Yes	No	No	No	Yes	No	No	Carcinoma, intermediate grade, arising within a mixed mammary tumor, mammary tissue, thorax.	Carcinoma arising in a complex adenoma/benign mixed tumour
31488	Jack Russell Terrier	Jack Russell Terrier	Jack Russell Terrier	7	0	Female neutered	Yes	Yes	No	No	No	Yes	No	No	Complex adenocarcinoma, mammary gland.	Carcinoma, complex
31514	West Highland White Terrier	West Highland White Terrier	West Highland White Terrier	10	0	Female entire	Yes	Yes	No	No	Yes	No	No	No	Adenocarcinoma, papillary, caudal mammary gland.	Carcinoma, simple, papillary
31547	Border Collie	Border Collie	Border Collie	12	0	Female neutered	Yes	Yes	No	No	No	Yes	No	No	Complex carcinoma, intermediate grade, right caudal mammary gland.	Carcinoma, complex
31565	Collie	Collie (Unspecified/Other)	Collie (Unspecified/Other)	10	3	Female entire	Yes	Yes	Yes	No	No	Yes	No	No	1. Complex adenoma with complex carcinoma formation, mammary skin. 2. Lipoma, subcutaneous tissue.	Carcinoma, complex	Adenoma, complex
31569	Rottweiler	Rottweiler	Rottweiler	8	2	Female	Yes	Yes	No	No	Yes	No	No	No	Adenocarcinoma, with lymphatic invasion and metastasis to a local lymph node, caudal mammary gland.	Carcinoma, simple
31571	Labrador Retriever	Labrador Retriever	Labrador Retriever	10	4	Female neutered	Yes	No	Yes	No	No	Yes	No	No	A1. Mixed mammary tumour, large mammary mass. A2. Fibroadenoma, small mammary mass. B. Meibomian gland epithelioma, mass from eyelid.	Adenoma, complex	Benign mixed tumour
31586	Dachshund	Dachshund (Unspecified/Other)	Dachshund (Unspecified/Other)	9	1	Female neutered	Yes	No	Yes	Yes	No	Yes	No	No	1. Complex adenoma, mammary tissue. 2. Ductular adenoma, mammary mass. 3. Epitheliosis and papillomatosis intraductal, with ductular adenoma, mammary tissue.	Adenoma, ductal	Adenoma, complex
31620	Cocker Spaniel	Cocker Spaniel (Unspecified/Other)	Cocker Spaniel (Unspecified/Other)	8	0	Female neutered	Yes	Yes	Yes	No	No	Yes	No	No	Complex carcinoma, low grade with complex adenoma and mixed mammary tumours and lobular hyperplasia, mammary mass.	Carcinoma, complex	Adenoma, complex	Benign mixed tumour (≥2)
31623	Miniature Dachshund	Miniature Dachshund (Unspecified/Other)	Miniature Dachshund (Unspecified/Other)	5	9	Female entire	Yes	No	Yes	No	No	Yes	No	No	Mixed mammary tumours, multiple, right mammary gland 3.	Benign mixed tumour (≥2)
31662	Cavalier King Charles Spaniel	Cavalier King Charles Spaniel	Cavalier King Charles Spaniel	3	3	Female neutered	Yes	Yes	No	No	Yes	No	No	No	Carcinoma, solid, mammary gland.	Carcinoma, simple, solid
31790	Cavalier King Charles Spaniel	Cavalier King Charles Spaniel	Cavalier King Charles Spaniel	4	0	Female	Yes	Yes	No	Yes	No	No	No	No	Mammary ductular carcinoma, mammary mass.	Carcinoma, ductal
31848	Bouvier de Flandres	Bouvier (Unspecified/Other)	Other Purebred	10	0	Female neutered	Yes	Yes	No	No	Yes	No	No	No	Anaplastic carcinoma, high grade, skin, 4th left mammary gland.	Carcinoma, simple, anaplastic
31856	Crossbreed	Crossbreed	Crossbreed	6	11	Female entire	Yes	No	No	No	No	Yes	No	No	Complex adenoma, with lobular mammary hyperplasia, moderate, mammary skin.	Adenoma, complex
32017	Jack Russell Terrier	Jack Russell Terrier	Jack Russell Terrier	11	7	Female entire	Yes	No	No	No	No	Yes	No	No	Complex mammary adenoma and lobular hyperplasia, marked, mammary mass.	Adenoma, complex
32055	Spaniel	Spaniel (Unspecified/Other)	Spaniel (Unspecified/Other)	7	0	Female	Yes	No	No	No	No	Yes	No	No	Mixed mammary tumour, right cranial inguinal mammary gland.	Benign mixed tumour
32109	Yorkshire Terrier	Yorkshire Terrier	Yorkshire Terrier	9	0	Female	Yes	No	No	No	No	Yes	No	No	A. Soft tissue sarcoma, low grade, vagina. B. Complex adenoma, mammary mass.	Adenoma, complex
32120	Giant Schnauzer	Giant Schnauzer	Schnauzer (Unspecified/Other)	6	0	Female neutered	Yes	No	No	Yes	No	No	No	No	Intraductular papillary adenoma, mammary gland.	Adenoma, ductal, papillary
32126	Cocker Spaniel	Cocker Spaniel (Unspecified/Other)	Cocker Spaniel (Unspecified/Other)	8	0	Female	Yes	Yes	No	No	No	Yes	No	No	Complex mammary carcinoma, low grade, mammary tumour.	Carcinoma, complex
32134	German Shepherd Dog	German Shepherd Dog	German Shepherd Dog	12	0	Female	Yes	Yes	No	No	Yes	No	No	No	Carcinoma, comedome, intermediate grade, mammary skin.	Carcinoma, simple, comedo
32143	Cocker Spaniel	Cocker Spaniel (Unspecified/Other)	Cocker Spaniel (Unspecified/Other)	12	8	Female entire	Yes	No	No	Yes	No	No	No	No	1. Intraductal papilllary adenoma, skin, mammary region. 2. Intraductal papillomatosis, chronic, multifocal, marked with mastitis, lymphocytic-histiocytic to neutrophilic, chronic, coalescing, severe, skin, mammary region. 3. Lymphoid hyperplasia, moderate with medullary histiocytosis, moderate, lymph node.	Adenoma, ductal, papillary
32174	Cocker Spaniel	Cocker Spaniel (Unspecified/Other)	Cocker Spaniel (Unspecified/Other)	10	0	Female entire	Yes	No	No	No	No	Yes	No	No	Complex adenoma, mammary gland.	Adenoma, complex
32175	Crossbreed	Crossbreed	Crossbreed	7	0	Female neutered	Yes	Yes	No	No	No	Yes	No	No	Carcinoma arising in a mixed tumour, mammary gland.	Carcinoma arising in a complex adenoma/benign mixed tumour
32198	Miniature Dachshund	Miniature Dachshund (Unspecified/Other)	Miniature Dachshund (Unspecified/Other)	Not recorded	Not recorded	Female	Yes	No	No	No	Yes	No	No	No	Simple adenoma, with lobular hyperplasia, marked, mammary gland.	Adenoma, simple
32211	Labrador Retriever	Labrador Retriever	Labrador Retriever	12	0	Female	Yes	Yes	Yes	No	No	Yes	No	No	Complex mammary tumour, low grade, large mass. Carcinoma, mixed type, low grade, small mass.	Carcinoma, mixed	Adenoma, complex
32300	Cocker Spaniel	Cocker Spaniel (Unspecified/Other)	Cocker Spaniel (Unspecified/Other)	8	11	Female neutered	Yes	Yes	No	Yes	No	No	No	No	Ductal mammary carcinoma, intermediate grade, mammary mass.	Carcinoma, ductal
32339	Japanese Akita	Akita (Unspecified/Other)	Akita (Unspecified/Other)	7	0	Female entire	Yes	Yes	No	No	No	Yes	No	No	Complex mammary carcinoma, low grade, mammary gland left 3.	Carcinoma, complex
32379	Jack Russell Terrier	Jack Russell Terrier	Jack Russell Terrier	11	0	Female	Yes	Yes	No	No	Yes	No	No	No	Carcinoma, tubulopapillary, mammary gland.	Carcinoma, simple, tubulopapillary
32385	Terrier	Terrier (Unspecified/Other)	Terrier (Unspecified/Other)	8	0	Female	Yes	Yes	No	No	Yes	No	No	No	Adenocarcinoma, mammary gland.	Carcinoma, simple
32393	Springer Spaniel	Springer Spaniel (Unspecified/Other)	Springer Spaniel (Unspecified/Other)	4	0	Female neutered	Yes	No	No	No	No	Yes	No	No	Mixed mammary tumour, mammary gland.	Benign mixed tumour
32400	Shih Tzu	Shih Tzu	Shih Tzu	11	1	Female entire	Yes	No	No	Yes	No	No	No	No	Intraductular papillary adenoma, right mammary gland 2.	Adenoma, ductal, papillary
32420	Springer Spaniel	Springer Spaniel (Unspecified/Other)	Springer Spaniel (Unspecified/Other)	11	6	Female neutered	Yes	Yes	No	Yes	No	No	No	No	1A. Ductular carcinoma, high grade, skin, mammary region. 2A. Atypical lipoma, skin, mammary region.	Carcinoma, ductal
32509	Yorkshire Terrier	Yorkshire Terrier	Yorkshire Terrier	3	4	Female entire	Yes	Yes	No	No	No	Yes	No	No	Malignant mixed mammary tumour, mammary mass.	Carcinosarcoma
32552	Basset Hound	Basset Hound	Basset Hound	4	0	Female neutered	Yes	No	Yes	No	No	Yes	No	No	Mixed mammary tumour, multiple, right caudal mammary gland. Sinus histiocytosis, moderate, lymph node.	Benign mixed tumour (≥2)
32553	Springer Spaniel	Springer Spaniel (Unspecified/Other)	Springer Spaniel (Unspecified/Other)	7	0	Female neutered	Yes	Yes	No	Yes	No	No	No	No	Ductular carcinoma, mammary gland.	Carcinoma, ductal
32566	Labrador Retriever	Labrador Retriever	Labrador Retriever	9	0	Female neutered	Yes	No	Yes	No	No	Yes	No	No	Mixed mammary tumour, multiple, mammary gland.	Benign mixed tumour (≥2)
32567	German Shepherd Dog	German Shepherd Dog	German Shepherd Dog	14	6	Female	Yes	Yes	No	No	Yes	No	No	No	A. Lymphoid hyperplasia, multifocal, moderate with medullary histiocytosis, moderate, lymph node. B. Carcinoma, simple tubular, high grade, right caudal mammary region.	Carcinoma, simple, tubular
32577	German Shepherd Dog	German Shepherd Dog	German Shepherd Dog	12	0	Female neutered	Yes	Yes	No	No	Yes	No	No	No	A. Dermatitis and cellulitis, ulcerative, chronic, moderate, with central cavitation and haemorrhage, chronic, moderate, skin of caudal mass. B. Carcinoma, tubulopapillary, mammary gland.	Carcinoma, simple, tubulopapillary
32616	Weimaraner	Weimaraner	Weimaraner	10	6	Female entire	Yes	Yes	No	No	No	Yes	No	No	Carcinoma arising from a mixed mammary tumor, low grade, mammary region.	Carcinoma arising in a complex adenoma/benign mixed tumour
32617	Crossbreed	Crossbreed	Crossbreed	0	11	Female neutered	Yes	Yes	No	No	Yes	No	No	No	A. Carcinoma, high grade, with local and lymphatic invasion, mammary gland. B. Haemorrhage, acute to subacute, locally extensive, mesometrium.	Carcinoma, simple
32619	Dachshund	Dachshund (Unspecified/Other)	Dachshund (Unspecified/Other)	7	8	Female neutered	Yes	No	No	No	No	Yes	No	No	Complex mammary adenoma, left caudal abdominal and right caudal abdominal mammary glands. Lobular secretory hyperplasia, moderate to marked, left caudal abdominal, left cranial abdominal and right caudal abdominal mammary glands.	Adenoma, complex
32651	Labrador Retriever	Labrador Retriever	Labrador Retriever	7	0	Female entire	Yes	Yes	Yes	No	No	Yes	No	No	A. 1. Mixed mammary tumour, left cranial mammary gland, B. 2. Carcinoma, mixed type, left hand side mammary mass. C. 3. Mixed mammary tumour, right mammary gland.	Benign mixed tumour (≥2)	Carcinoma, mixed
32656	Labrador Retriever	Labrador Retriever	Labrador Retriever	13	3	Female neutered	Yes	No	No	No	No	Yes	No	No	Mixed mammary tumour, mammary gland.	Benign mixed tumour
32677	Springer Spaniel	Springer Spaniel (Unspecified/Other)	Springer Spaniel (Unspecified/Other)	7	0	Female entire	Yes	Yes	Yes	No	No	Yes	No	No	1. Carcinoma arising from a mixed mammary tumor, intermediate grade, multifocal with lymph node metastasis (3A and 4A), skin, mammary region. 2. Complex adenoma (1A), skin, mammary region. 3. Mixed mammary adenoma (2A), skin, mammary region.	Adenoma, complex	Benign mixed tumour	Carcinoma arising in a complex adenoma/benign mixed tumour
32694	Crossbreed	Crossbreed	Crossbreed	7	9	Female	Yes	Yes	Yes	Yes	Yes	Yes	No	No	A. Ductal adenoma, skin mammary region, R5. B1. Carcinoma, simple tubular, intermediate grade, skin, mammary region, R4. B1. Complex adenoma, skin, mammary region, R4. B2. Ductal carcinoma, intermediate grade, skin, mammary region, R1.	Adenoma, ductal	Carcinoma, ductal	Adenoma, complex	Carcinoma, simple, tubular
32748	Terrier X	Crossbreed	Crossbreed	10	5	Female entire	Yes	No	Yes	No	No	Yes	No	No	Complex adenomas, mammary gland.	Adenoma, complex (≥2)
32767	Yorkshire Terrier	Yorkshire Terrier	Yorkshire Terrier	9	0	Female neutered	Yes	No	No	No	No	Yes	No	No	Mixed mammary tumour, mammary skin.	Benign mixed tumour
32795	Cocker Spaniel	Cocker Spaniel (Unspecified/Other)	Cocker Spaniel (Unspecified/Other)	8	0	Female	Yes	Yes	No	No	No	Yes	No	No	Complex carcinoma, mammary gland.	Carcinoma, complex
32814	Staffordshire Bull Terrier	Staffordshire Bull Terrier	Staffordshire Bull Terrier	5	6	Female neutered	Yes	No	No	No	No	Yes	No	No	Mixed mammary tumour, left thoracic mammary gland.	Benign mixed tumour
32817	Collie	Collie (Unspecified/Other)	Collie (Unspecified/Other)	Not recorded	Not recorded	Female entire	Yes	No	No	No	No	Yes	No	No	1. Mixed mammary tumour, mammary gland. 2. Lymphoid follicular hyperplasia and sinus haemosiderosis, moderate, lymph node.	Benign mixed tumour
32845	Yorkshire Terrier	Yorkshire Terrier	Yorkshire Terrier	5	2	Female neutered	Yes	No	No	No	No	Yes	No	No	Mixed mammary tumour, mammary gland.	Benign mixed tumour
32885	Springer Spaniel	Springer Spaniel (Unspecified/Other)	Springer Spaniel (Unspecified/Other)	10	8	Female neutered	Yes	Yes	No	No	Yes	No	No	No	Adenocarcinoma, simple, mammary gland.	Carcinoma, simple
32898	Labrador Retriever	Labrador Retriever	Labrador Retriever	10	3	Female neutered	Yes	No	No	No	No	Yes	No	No	1. Complex adenoma, right caudal mammary gland. 2. Acrochordon, skin of shoulder.	Adenoma, complex
32938	West Highland White Terrier	West Highland White Terrier	West Highland White Terrier	10	1	Female neutered	Yes	No	No	No	No	Yes	No	No	Mixed mammary tumour, mammary gland.	Benign mixed tumour
32955	Boxer	Boxer	Boxer	9	8	Female	Yes	Yes	No	No	Yes	No	No	No	1. Carcinoma, high grade, mammary gland. 2. Compatible with Lymphoma, mammary gland.	Carcinoma, simple
32976	Poodle	Poodle (Unspecified/Other)	Poodle (Unspecified/Other)	5	6	Female	Yes	Yes	No	No	No	Yes	No	No	Complex carcinoma, caudal mammary gland.	Carcinoma, complex
32982	Bichon Frise	Bichon (Unspecified/Other)	Bichon (Unspecified/Other)	10	6	Female neutered	Yes	Yes	No	No	No	Yes	No	No	Complex carcinoma, caudal mammary gland.	Carcinoma, complex
32999	Bichon Frise	Bichon (Unspecified/Other)	Bichon (Unspecified/Other)	8	0	Female	Yes	Yes	Yes	No	Yes	Yes	No	No	1. Tubulopapillary carcinoma, intermediate grade with lymph node metastasis, mammary skin. 2. Complex carcinoma, intermediate grade, mammary skin.	Carcinoma, complex	Carcinoma, simple, tubulopapillary
33009	Doberman	Doberman	Doberman	7	3	Female	Yes	Yes	No	No	Yes	No	No	No	Adenocarcinoma, with ductal papillomatosis, multifocal, mammary gland.	Carcinoma, simple
33034	Beagle	Beagle (Unspecified/Other)	Beagle (Unspecified/Other)	7	4	Female neutered	Yes	No	No	No	No	Yes	No	No	Benign mixed tumour, mammary gland.	Benign mixed tumour
33038	Spanish Water Dog	Spanish Water Dog	Other Purebred	8	0	Female	Yes	Yes	No	No	No	Yes	No	No	1A. Fibrosis, focal, marked with teat sinus and mammary duct entrapment, skin, mammary gland 1. 2A. Carcinoma arising from mixed mammary tumor, intermediate grade, skin, mammary gland 3.	Carcinoma arising in a complex adenoma/benign mixed tumour
33102	Doberman	Doberman	Doberman	9	1	Female neutered	Yes	No	No	No	No	Yes	No	No	Mixed mammary tumour, with multifocal ductular ectasia, mammary gland mass, inguinal.	Benign mixed tumour
33152	Cocker Spaniel	Cocker Spaniel (Unspecified/Other)	Cocker Spaniel (Unspecified/Other)	6	7	Female neutered	Yes	No	No	No	No	Yes	No	No	Mixed mammary tumour, mammary gland.	Benign mixed tumour
33174	Labrador Retriever	Labrador Retriever	Labrador Retriever	9	10	Female neutered	Yes	No	No	No	No	Yes	No	No	A. Mixed mammary tumour, mammary gland, with Mast cell tumour, subcutis. B. Poorly differentiated sarcoma, vastus medialis muscle.	Benign mixed tumour
33217	English Setter	English Setter	English Setter	11	1	Female neutered	Yes	No	Yes	No	No	Yes	No	No	A. Duct ectasia, multifocal, chronic, marked with mastitis, pyogranulomatous, chronic, coalescing, severe and fibrosis, multifocal, marked, largest sample of mammary tissue. B. Duct ectasia, multifocal, chronic marked with mastitis, pyogranulomatous, chronic, coalescing, moderate, ductal hyperplasia, moderate, and fibrosis, multifocal, marked, medium sized sample of mammary tissue. C. Mixed mamma…	Benign mixed tumour (≥2)
33234	German Shepherd Dog	German Shepherd Dog	German Shepherd Dog	10	0	Female entire	Yes	Yes	No	No	Yes	No	No	No	A. Adenocarcinoma, mammary gland. B. Infundibular keratinising acanthoma, skin of neck.	Carcinoma, simple
33281	Crossbreed	Crossbreed	Crossbreed	11	2	Female neutered	Yes	Yes	No	No	Yes	No	No	No	Carcinoma, solid, mammary gland.	Carcinoma, simple, solid
33282	Boxer	Boxer	Boxer	9	0	Female entire	Yes	Yes	Yes	No	Yes	Yes	No	No	A. Tubulopapillary carcinoma, intermediate grade, with lobular hyperplasia, ductular ectasia, epitheliosis and carcinoma in situ, mammary mass. B. Complex carcinoma, low grade, mammary mass. C. Collagenous hamartoma, neck mass. D. Collagenous hamartoma, stifle, leg mass.	Carcinoma, complex	Carcinoma, simple, tubulopapillary
33302	Cocker Spaniel	Cocker Spaniel (Unspecified/Other)	Cocker Spaniel (Unspecified/Other)	7	0	Female entire	Yes	Yes	Yes	No	No	Yes	No	No	1. Carcinoma arising from a mixed mammary tumour, mammary mass. 2. Complex adenoma, mammary mass. 3. Carcinoma, low grade, mixed type, mammary mass.	Adenoma, complex	Carcinoma, mixed	Carcinoma arising in a complex adenoma/benign mixed tumour
33353	West Highland White Terrier	West Highland White Terrier	West Highland White Terrier	5	9	Female neutered	Yes	No	No	No	No	Yes	No	No	Complex adenoma with lobular and secretory mammary hyperplasia, moderate, mammary mass.	Adenoma, complex
33398	Springer Spaniel	Springer Spaniel (Unspecified/Other)	Springer Spaniel (Unspecified/Other)	6	3	Female neutered	Yes	Yes	No	No	No	Yes	No	No	Complex adenocarcinoma, mammary gland.	Carcinoma, complex
33443	English Pointer	English Pointer	Other Purebred	11	3	Female	Yes	No	No	No	No	Yes	No	No	A. Complex adenoma, with secretory and regular lobular hyperplasia, moderate, mammary gland. B. Secretory and regular lobular hyperplasia, moderate, right mammary gland.	Adenoma, complex
33465	Springer Spaniel	Springer Spaniel (Unspecified/Other)	Springer Spaniel (Unspecified/Other)	8	0	Female neutered	Yes	Yes	No	No	Yes	No	No	No	Tubular carcinoma, low grade, mammary mass.	Carcinoma, simple, tubular
33474	Toy Poodle	Toy Poodle	Toy Poodle	6	4	Female	Yes	Yes	No	No	No	Yes	No	No	Complex carcinoma, low grade, skin, mammary region.	Carcinoma, complex
33491	Miniature Schnauzer	Miniature Schnauzer	Miniature Schnauzer	7	0	Female	Yes	Yes	No	No	No	Yes	No	No	Complex carcinoma, intermediate grade, mammary skin.	Carcinoma, complex
33504	Irish Setter	Irish Setter	Irish Setter	8	0	Female	Yes	No	Yes	Yes	No	Yes	No	No	A. Intraductal papillary adenomas, multifocal, mammary region, right 3rd, 4th, and 5th mammary glands. A. Mixed mammary tumors, mammary region, right 3rd, 4th, and 5th mammary glands. B. Mixed mammary tumor, mammary region, left 4th mammary gland. C. Lobular hyperplasia, locally extensive, moderate, left 5th mammary gland.	Adenoma, ductal, papillary (≥2)	Benign mixed tumour (≥2)
33525	Collie	Collie (Unspecified/Other)	Collie (Unspecified/Other)	5	0	Female	Yes	Yes	No	No	Yes	No	No	No	Carcinoma, high grade, right caudal mammary region.	Carcinoma, simple
33539	Chihuahua	Chihuahua	Chihuahua	7	0	Female	Yes	No	No	No	No	Yes	No	No	1A. Normal nipple, skin and nipple, mammary region. 2A. Mixed mammary tumor, mammary region.	Benign mixed tumour
33583	Terrier	Terrier (Unspecified/Other)	Terrier (Unspecified/Other)	7	0	Female entire	Yes	Yes	No	No	Yes	No	No	No	Adenocarcinoma, tubulopapillary, mammary gland.	Carcinoma, simple, tubulopapillary
33591	Field Spaniel	Spaniel (Unspecified/Other)	Spaniel (Unspecified/Other)	12	4	Female neutered	Yes	Yes	No	Yes	No	No	No	No	Ductal carcinoma, intermediate grade, with ductular ectasia and lobular hyperplasia, mammary gland.	Carcinoma, ductal
33595	Crossbreed	Crossbreed	Crossbreed	8	0	Female entire	Yes	No	No	No	No	Yes	No	No	A. Mixed mammary tumour; with lobular and secretory hyperplasia, marked, mammary skin. B. Mast cell tumour, intermediate grade (Patnaik), low grade (Kiupel), skin of right thorax.	Benign mixed tumour
33617	Crossbreed	Crossbreed	Crossbreed	10	8	Female	Yes	Yes	No	No	No	Yes	No	No	Carcinoma arising from a mixed mammary tumour, mammary gland.	Carcinoma arising in a complex adenoma/benign mixed tumour
33649	Labrador Retriever	Labrador Retriever	Labrador Retriever	Not recorded	Not recorded	Female neutered	Yes	No	Yes	Yes	Yes	Yes	No	No	Simple adenoma, mammary gland (small sample). Intraductal adenomas and complex adenoma, mammary gland (large specimen). Carcinoma in situ, mammary gland (large specimen).	Adenoma, ductal (≥2)	Adenoma, complex	Adenoma, simple
33771	Newfoundland	Newfoundland	Newfoundland	8	4	Female neutered	Yes	Yes	No	No	No	Yes	No	No	Complex adenocarcinoma, mammary gland.	Carcinoma, complex
33778	Labrador Retriever	Labrador Retriever	Labrador Retriever	7	6	Female entire	Yes	Yes	No	No	No	Yes	No	No	Complex carcinoma, intermediate grade, mammary mass.	Carcinoma, complex
33781	Cocker Spaniel	Cocker Spaniel (Unspecified/Other)	Cocker Spaniel (Unspecified/Other)	8	0	Female	Yes	No	Yes	No	No	Yes	No	No	A. Mixed mammary tumour, 2nd mammary mass. B. No significant lesions, inguinal lymph node area. C. Mixed mammary tumour, mammary skin.	Benign mixed tumour (≥2)
33787	Giant Schnauzer	Giant Schnauzer	Schnauzer (Unspecified/Other)	8	8	Female entire	Yes	Yes	No	No	Yes	No	No	No	Carcinoma, tubular, intermediate grade, mammary mass.	Carcinoma, simple, tubular
33801	Jack Russell Terrier	Jack Russell Terrier	Jack Russell Terrier	11	8	Female	Yes	No	No	No	No	Yes	No	No	Mixed mammary tumour, mammary gland. Dermatitis, hyperplastic, marked, chronic with dermal fibrosis, haired skin.	Benign mixed tumour
33839	Miniature Dachshund	Miniature Dachshund (Unspecified/Other)	Miniature Dachshund (Unspecified/Other)	11	0	Female neutered	Yes	Yes	No	Yes	No	No	No	No	Ductular carcinoma with squamous differentiation and locally extensive neutrophilic to pyogranulomatous mastitis, mammary mass.	Carcinoma, ductal
33880	Siberian Husky	Husky (Unspecified/Other)	Husky (Unspecified/Other)	7	1	Female entire	Yes	Yes	No	No	No	Yes	No	No	Complex adenocarcinoma, mammary gland.	Carcinoma, complex
33933	Lurcher	Lurcher	Lurcher	8	9	Female neutered	Yes	Yes	Yes	No	Yes	Yes	No	No	A. Complex adenoma, left mammary gland. B. Anaplastic carcinoma, right mammary gland.	Adenoma, complex	Carcinoma, simple, anaplastic
33992	Yorkshire Terrier	Yorkshire Terrier	Yorkshire Terrier	10	0	Female	Yes	Yes	Yes	No	No	Yes	No	No	Complex adenocarcinomas, mammary gland.	Carcinoma, complex (≥2)
33995	Yorkshire Terrier	Yorkshire Terrier	Yorkshire Terrier	13	0	Female	Yes	Yes	No	No	Yes	No	No	No	Carcinoma, tubulopapillary, intermediate grade, mammary mass.	Carcinoma, simple, tubulopapillary
34003	Cocker Spaniel	Cocker Spaniel (Unspecified/Other)	Cocker Spaniel (Unspecified/Other)	4	10	Female entire	Yes	No	No	No	No	Yes	No	No	Mixed mammary tumour with mild lobular hyperplasia, mammary tissue.	Benign mixed tumour
34009	Collie	Collie (Unspecified/Other)	Collie (Unspecified/Other)	12	0	Female	Yes	No	No	No	No	Yes	No	No	Complex mammary adenoma, mammary mass.	Adenoma, complex
34028	Staffordshire Bull Terrier	Staffordshire Bull Terrier	Staffordshire Bull Terrier	8	4	Female	Yes	Yes	No	No	Yes	No	No	No	A. Round cell tumour, groin. B. Carcinoma, tubular, intermediate grade, mammary mass, thorax.	Carcinoma, simple, tubular
34046	Yorkshire Terrier	Yorkshire Terrier	Yorkshire Terrier	9	8	Female neutered	Yes	Yes	Yes	No	No	Yes	No	No	1. Complex adenoma, mammary region. 2. Complex carcinoma, low grade, mammary region.	Adenoma, complex	Carcinoma, complex
34078	Cocker Spaniel	Cocker Spaniel (Unspecified/Other)	Cocker Spaniel (Unspecified/Other)	8	8	Female	Yes	No	No	No	No	Yes	No	No	A. Collagenous hamartoma, skin of right ear base. B. Mixed mammary tumour, left mammary gland 4.	Benign mixed tumour
34138	Border Collie	Border Collie	Border Collie	14	6	Female	Yes	Yes	No	Yes	No	No	No	No	Intraductular papillary carcinoma, low grade, mammary mass.	Carcinoma, ductal, papillary
34195	English Springer Spaniel	Springer Spaniel (Unspecified/Other)	Springer Spaniel (Unspecified/Other)	7	0	Female neutered	Yes	No	No	No	No	Yes	No	No	1A. Normal skin. 2A. Complex adenoma, skin, mammary region.	Adenoma, complex
34234	Weimaraner	Weimaraner	Weimaraner	7	0	Female	Yes	No	No	No	No	Yes	No	No	A. Mixed mammary tumour, mammary mass. B. Meibomian gland adenoma with granulomatous blepharitis, eyelid.	Benign mixed tumour
34254	Cocker Spaniel	Cocker Spaniel (Unspecified/Other)	Cocker Spaniel (Unspecified/Other)	Not recorded	Not recorded	Female	Yes	Yes	Yes	No	No	Yes	No	No	Complex adenoma, mammary tissue. Complex carcinoma, intermediate grade, mammary tissue.	Adenoma, complex	Carcinoma, complex
34347	Boxer	Boxer	Boxer	9	0	Female	Yes	Yes	No	No	Yes	No	No	No	Anaplastic carcinoma with ductal ectasia, with metastasis to a local lymph node, caudal mammary gland.	Carcinoma, simple, anaplastic
34352	Pomeranian	Pomeranian	Pomeranian	10	0	Female entire	Yes	Yes	Yes	No	No	Yes	No	No	1. Mixed mammary tumour, mammary gland. 2. Complex adenocarcinoma, with lobular hyperplasia, mammary gland.	Benign mixed tumour	Carcinoma, complex
34401	Crossbreed	Crossbreed	Crossbreed	9	1	Female	Yes	No	Yes	No	No	Yes	No	No	Complex adenomas, with lobular hyperplasia, mammary glands right hand side.	Adenoma, complex (≥2)
34411	Jack Russell Terrier	Jack Russell Terrier	Jack Russell Terrier	6	0	Female	Yes	No	No	No	No	Yes	No	No	Mixed mammary tumour, mammary skin.	Benign mixed tumour
34430	Giant Schnauzer	Giant Schnauzer	Schnauzer (Unspecified/Other)	9	3	Female	Yes	Yes	No	No	Yes	No	No	No	Carcinoma, solid, with lymphatic invasion, haired skin over mammary gland.	Carcinoma, simple, solid
34458	Welsh Terrier	Welsh Terrier	Other Purebred	4	0	Female entire	Yes	Yes	No	No	No	Yes	No	No	Carcinoma arising from a mixed mammary tumour, skin, mammary region, left side.	Carcinoma arising in a complex adenoma/benign mixed tumour
34470	Irish Setter	Irish Setter	Irish Setter	12	4	Female entire	Yes	No	No	No	No	Yes	No	No	A. Complex adenoma, with lobular and ductular hyperplasia and mastitis, neutrophilic and histiocytic, and carcinoma in situ, mammary gland. B. Compatible with Lipoma, left pectoral area.	Adenoma, complex
34478	Soft-Coated Wheaten Terrier	Soft-Coated Wheaten Terrier	Soft-Coated Wheaten Terrier	6	8	Female entire	Yes	Yes	Yes	No	Yes	No	No	No	Simple adenocarcinomas, mammary gland.	Carcinoma, simple (≥2)
34530	German Shepherd Dog	German Shepherd Dog	German Shepherd Dog	8	1	Female	Yes	No	Yes	Yes	No	Yes	No	No	A. Intraductal papillary adenoma, nipple, skin and mammary tissue. B. Mixed mammary tumor, skin, mammary region.	Adenoma, ductal, papillary	Benign mixed tumour
34551	Crossbreed	Crossbreed	Crossbreed	11	0	Female neutered	Yes	Yes	No	No	Yes	No	No	No	A. Carcinoma, focal; with fibrosis and granulation tissue formation, moderate, mammary skin. B. Nodular sebaceous hyperplasia, focal, skin of muzzle. C. Follicular cyst, skin of tail.	Carcinoma, simple
34600	West Highland White Terrier	West Highland White Terrier	West Highland White Terrier	8	0	Female neutered	Yes	Yes	No	No	Yes	No	No	No	A. Tubular adenocarcinoma, mammary gland. B. Mast cell tumour, intermediate grade, skin.	Carcinoma, simple, tubular
34601	Greyhound	Greyhound (Unspecified/Other)	Greyhound (Unspecified/Other)	7	5	Female	Yes	Yes	No	No	Yes	No	No	No	Carcinoma, tubular, intermediate grade, mammary mass.	Carcinoma, simple, tubular
34640	Labrador Retriever	Labrador Retriever	Labrador Retriever	4	0	Female	Yes	Yes	No	No	Yes	No	No	No	1. Tubulopapillary carcinoma, low grade, mammary mass. 2. Lymphoid hyperplasia with sinusal histiocytosis, lymph node.	Carcinoma, simple, tubulopapillary
34663	Jack Russell Terrier	Jack Russell Terrier	Jack Russell Terrier	6	0	Female	Yes	No	No	No	No	Yes	No	No	A. Complex adenoma, mammary gland. B. Follicular cysts, skin of right lumbar area. C. Follicular cyst, skin of left shoulder.	Adenoma, complex
34695	Bedlington Terrier	Bedlington Terrier	Bedlington Terrier	8	3	Female neutered	Yes	No	No	No	No	Yes	No	No	1. Follicular cyst, skin of shoulder. 2. Mixed mammary tumour, left cranial mammary gland.	Benign mixed tumour
34696	Bichon Frise	Bichon (Unspecified/Other)	Bichon (Unspecified/Other)	5	0	Female entire	Yes	No	No	No	No	Yes	No	No	Complex adenoma, mammary skin.	Adenoma, complex
34712	Collie	Collie (Unspecified/Other)	Collie (Unspecified/Other)	11	0	Female	Yes	No	No	No	No	Yes	No	No	A. Sebaceous gland adenoma, skin, head. B. Collagenous hamartoma, skin, thorax. C. Mixed mammary tumor, skin, left 5th mammary gland.	Benign mixed tumour
34716	Great Dane	Great Dane	Great Dane	4	6	Female	Yes	Yes	No	No	No	Yes	No	No	Complex carcinoma, low grade, skin, left mammary region.	Carcinoma, complex
34721	Crossbreed	Crossbreed	Crossbreed	10	0	Female neutered	Yes	No	No	Yes	No	No	No	No	Ductal adenoma, skin, mammary region.	Adenoma, ductal
34778	Boxer	Boxer	Boxer	8	0	Female neutered	Yes	No	No	No	No	Yes	No	No	A. Mast cell tumour, low grade (Kiupel), skin of stifle. B&C. Fibromatous epulis of periodontal ligament origin, multiple, left and right oral cavity. D. Mast cell tumour, intermediate grade (Patnaik), low grade (Kiupel), skin of left toe. E. Mixed mammary tumour, mammary gland.	Benign mixed tumour
34786	Bichon Frise	Bichon (Unspecified/Other)	Bichon (Unspecified/Other)	4	0	Female	Yes	Yes	No	No	No	Yes	No	No	Complex mammary carcinoma, intermediate grade, mammary tissue.	Carcinoma, complex
34792	Golden Retriever	Golden Retriever	Golden Retriever	7	9	Female	Yes	Yes	Yes	Yes	Yes	No	No	No	1. Ductular carcinoma, mammary gland. 2. Adenocarcinoma, tubular, mammary gland.	Carcinoma, ductal	Carcinoma, simple, tubular
34797	German Shepherd Dog	German Shepherd Dog	German Shepherd Dog	Not recorded	Not recorded	Female neutered	Yes	Yes	Yes	No	Yes	Yes	No	No	1. Adenocarcinoma, tubular, mammary gland. 2. Complex adenoma, mammary gland. 3. Lymphoid hyperplasia with sinus histiocytosis, lymph node.	Adenoma, complex	Carcinoma, simple, tubular
34922	Labrador Retriever	Labrador Retriever	Labrador Retriever	13	0	Female	Yes	No	Yes	No	No	Yes	No	No	A. Mixed mammary tumour, mammary glands 4&5. B. Infiltrative lipoma (suggested diagnosis), inguinal area.	Benign mixed tumour (≥2)
34971	Crossbreed	Crossbreed	Crossbreed	9	7	Female entire	Yes	Yes	No	No	No	Yes	No	No	Carcinosarcoma, mammary region.	Carcinosarcoma
35006	West Highland White Terrier	West Highland White Terrier	West Highland White Terrier	12	0	Female	Yes	Yes	Yes	No	Yes	Yes	No	No	1. Mixed mammary tumour, mammary gland. 2. Papillary adenocarcinoma, mammary gland. 3. Carcinoma arising in a mixed tumour, mammary gland.	Benign mixed tumour	Carcinoma arising in a complex adenoma/benign mixed tumour	Carcinoma, simple, papillary
35024	Terrier	Terrier (Unspecified/Other)	Terrier (Unspecified/Other)	12	0	Female neutered	Yes	No	Yes	Yes	No	Yes	No	No	1. Ductal ectasia and hyperplasia, mammary gland. 2. Ductular adenoma with atypia, with complex adenoma, mammary gland. 3. Ductal ectasia and hyperplasia, mammary gland. 4. Mixed mammary tumour, mammary gland.	Adenoma, ductal	Adenoma, complex	Benign mixed tumour
35038	Crossbreed	Crossbreed	Crossbreed	6	0	Female neutered	Yes	Yes	No	No	No	Yes	No	No	Complex carcinoma, low grade, mammary mass.	Carcinoma, complex
35084	Crossbreed	Crossbreed	Crossbreed	3	7	Female neutered	Yes	No	No	No	No	Yes	No	No	A. Follicular cyst, skin of left side of thorax. B. Mixed mammary tumour, caudal right mammary gland.	Benign mixed tumour
35124	Yorkshire Terrier	Yorkshire Terrier	Yorkshire Terrier	11	0	Female	Yes	No	Yes	Yes	No	Yes	No	No	Complex adenoma and ductal adenoma, 2nd and 3rd left mammary glands.	Adenoma, ductal	Adenoma, complex
35145	Golden Retriever	Golden Retriever	Golden Retriever	10	0	Female	Yes	Yes	No	No	Yes	No	No	No	Carcinoma, anaplastic, mammary region.	Carcinoma, simple, anaplastic
35189	Springer Spaniel	Springer Spaniel (Unspecified/Other)	Springer Spaniel (Unspecified/Other)	10	0	Female neutered	Yes	Yes	No	No	Yes	No	No	No	A. Dermatitis, hyperplastic and pyogranulomatous, focally extensive, chronic, with comedones and furunculosis, skin of right elbow. B. Tubular carcinoma, mammary gland.	Carcinoma, simple, tubular
35225	Cavalier King Charles Spaniel	Cavalier King Charles Spaniel	Cavalier King Charles Spaniel	7	0	Female neutered	Yes	Yes	No	No	Yes	No	No	No	Carcinoma, solid, mammary mass.	Carcinoma, simple, solid
35234	Springer Spaniel	Springer Spaniel (Unspecified/Other)	Springer Spaniel (Unspecified/Other)	5	0	Female entire	Yes	No	No	No	No	Yes	No	No	Mixed mammary tumour, mammary mass.	Benign mixed tumour
35240	Staffordshire Bull Terrier	Staffordshire Bull Terrier	Staffordshire Bull Terrier	7	3	Female	Yes	No	No	No	No	Yes	No	No	Mixed mammary tumour, left cranial thoracic mammary gland.	Benign mixed tumour
35245	Collie	Collie (Unspecified/Other)	Collie (Unspecified/Other)	11	0	Female	Yes	Yes	Yes	No	Yes	Yes	No	No	1. Complex adenoma, mammary gland. 2. Carcinoma, mammary gland.	Adenoma, complex	Carcinoma, simple
35277	Jack Russell Terrier	Jack Russell Terrier	Jack Russell Terrier	10	6	Female entire	Yes	No	No	No	No	Yes	No	No	Complex adenoma, caudal mammary gland.	Adenoma, complex
35387	Crossbreed	Crossbreed	Crossbreed	12	0	Female	Yes	No	Yes	No	No	Yes	No	No	1. Complex adenoma, mammary gland. 2. Benign mixed tumour, mammary gland.	Adenoma, complex	Benign mixed tumour
35402	Doberman	Doberman	Doberman	11	0	Female neutered	Yes	Yes	No	No	Yes	No	No	No	Carcinoma, poorly differentiated, with extensive local and lymphatic invasion, mammary gland.	Carcinoma, simple
35410	Jack Russell Terrier	Jack Russell Terrier	Jack Russell Terrier	7	2	Female	Yes	No	Yes	No	Yes	Yes	No	No	1. Complex adenoma, mass between caudal and penultimate left gland, cranial to penultimate left gland, between left gland 3-4, caudal to right caudal mammary gland and medial to right caudal gland. 2. Simple adenoma, mammary tissue caudal to penultimate gland.	Adenoma, complex	Adenoma, simple
35423	Border Terrier	Border Terrier	Border Terrier	8	4	Female neutered	Yes	Yes	No	Yes	No	No	No	No	Ductular carcinoma, mammary mass.	Carcinoma, ductal
35474	Cocker Spaniel	Cocker Spaniel (Unspecified/Other)	Cocker Spaniel (Unspecified/Other)	7	7	Female neutered	Yes	No	No	No	No	Yes	No	No	Benign mixed tumour, mammary gland 2, left hand side.	Benign mixed tumour
35497	Cocker Spaniel	Cocker Spaniel (Unspecified/Other)	Cocker Spaniel (Unspecified/Other)	6	5	Female neutered	Yes	No	No	No	No	Yes	No	No	Mixed mammary tumour with lobular and secretory hyperplasia, marked, left central mammary gland.	Benign mixed tumour
35500	Cocker Spaniel	Cocker Spaniel (Unspecified/Other)	Cocker Spaniel (Unspecified/Other)	7	11	Female	Yes	No	Yes	No	No	Yes	No	No	A. Complex adenoma, mammary tissue. B1A. Complex adenoma, skin and mammary tissue, right mammary gland region. B2A. Complex adenoma, skin and mammary tissue, right mammary gland region.	Adenoma, complex (≥2)
35505	Crossbreed	Crossbreed	Crossbreed	11	0	Female	Yes	Yes	Yes	Yes	Yes	Yes	No	No	1. Lymphoid hyperplasis with sinusal histiocytosis and eosinophilia, inguinal lymph node. Lobular hyperplasia, mammary gland. 2. Carcinoma arising from a mixed mammary tumour, mammary gland without nipple. 3. Tubulopapillary carcinoma, low grade, with intraductular papillary adenoma and lobular hyperplasia, mammary gland with nipple.	Carcinoma arising in a complex adenoma/benign mixed tumour	Carcinoma, simple, tubulopapillary	Adenoma, ductal, papillary
35583	German Shepherd Dog	German Shepherd Dog	German Shepherd Dog	8	0	Female neutered	Yes	Yes	Yes	Yes	No	No	No	No	A. Ductular carcinoma, low grade, mammary gland caudal (small sample). B. Ductular carcinoma, high grade, with local and lymphatic invasion, mammary gland cranial (large specimen).	Carcinoma, ductal (≥2)
35595	Cavalier King Charles Spaniel	Cavalier King Charles Spaniel	Cavalier King Charles Spaniel	9	2	Female entire	Yes	Yes	No	No	Yes	No	No	No	Tubular carcinoma, intermediate grade, left 2nd mammary gland.	Carcinoma, simple, tubular
35598	Border Collie	Border Collie	Border Collie	7	1	Female neutered	Yes	Yes	No	No	Yes	No	No	No	Carcinoma, tubular, intermediate grade, skin of mammary area.	Carcinoma, simple, tubular
35624	German Shepherd Dog	German Shepherd Dog	German Shepherd Dog	6	10	Female	Yes	Yes	Yes	No	No	Yes	No	No	1. Complex carcinoma low grade, within mixed mammary tumour, left caudal mammary gland. 2. Mixed mammary tumour, left inguinal mammary gland.	Benign mixed tumour	Carcinoma, complex
35638	English Springer Spaniel	Springer Spaniel (Unspecified/Other)	Springer Spaniel (Unspecified/Other)	10	0	Female	Yes	No	No	No	No	Yes	No	No	Complex adenoma, mammary gland. Ductal ectasia, with hyperplasia and atypia, mammary gland.	Adenoma, complex
35639	Crossbreed	Crossbreed	Crossbreed	10	8	Female neutered	Yes	No	Yes	Yes	No	Yes	No	No	1. Ductular adenoma, mammary tissue. 2. Mixed mammary tumour, mammary tissue.	Adenoma, ductal	Benign mixed tumour
35647	West Highland White Terrier	West Highland White Terrier	West Highland White Terrier	12	6	Female entire	Yes	Yes	No	No	Yes	No	No	No	Carcinoma, tubulopapillary, high grade, mammary mass with lymphatic invasion and lymph node metastasis, mammary masses.	Carcinoma, simple, tubulopapillary
35650	Miniature Poodle	Miniature Poodle	Miniature Poodle	Not recorded	Not recorded	Female neutered	Yes	Yes	Yes	No	Yes	Yes	No	No	A. Complex carcinoma, low grade with lobular hyperplasia, severe, mammary tissue, caudal mammary masses. B. Complex carcinoma, low grade with simple adenoma and lobular hyperplasia, mammary tissue, right hand side mammary gland 2.	Carcinoma, complex (≥2)	Adenoma, simple
35655	Lurcher	Lurcher	Lurcher	5	0	Female neutered	Yes	Yes	No	No	Yes	No	No	No	Adenocarcinoma, low grade, mammary gland.	Carcinoma, simple
35786	Springer Spaniel	Springer Spaniel (Unspecified/Other)	Springer Spaniel (Unspecified/Other)	8	0	Female neutered	Yes	No	No	No	No	Yes	No	No	Complex adenoma, left mammary gland.	Adenoma, complex
35809	Cavalier King Charles Spaniel	Cavalier King Charles Spaniel	Cavalier King Charles Spaniel	6	0	Female entire	Yes	Yes	No	Yes	No	No	No	No	1A. Lymphoid hyperplasia, chronic, moderate with medullary histioctyosis, chronic, multifocal, moderate, lymph node. 2A. Ductal carcinoma, intermediate grade, right caudal mammary gland.	Carcinoma, ductal
35823	Crossbreed	Crossbreed	Crossbreed	10	10	Female	Yes	No	Yes	No	Yes	Yes	No	No	1. Complex adenoma, mammary gland. 2. Simple adenoma, mammary gland.	Adenoma, complex	Adenoma, simple
35913	Shih Tzu	Shih Tzu	Shih Tzu	8	1	Female neutered	Yes	Yes	No	No	No	Yes	No	No	Malignant mixed tumour, mammary gland.	Carcinosarcoma
35935	Gordon Setter	Setter (Unspecified/Other)	Setter (Unspecified/Other)	8	4	Female	Yes	No	Yes	No	No	Yes	No	No	A&B. Fibroadenoma with lobular hyperplasia, moderate, mammary skin of cranial left side. C1, C3 and C4. Complex mammary adenomas, multiple, mammary glands. C2. Mixed mammary tumour, mammary gland.	Adenoma, complex (≥2)	Benign mixed tumour
35948	West Highland White Terrier	West Highland White Terrier	West Highland White Terrier	5	0	Female neutered	Yes	Yes	No	Yes	No	No	No	No	Intraductular papillary carcinoma, intermediate grade, caudal mammary region.	Carcinoma, ductal, papillary
35954	Crossbreed	Crossbreed	Crossbreed	7	0	Female	Yes	No	No	No	No	Yes	No	No	Mixed mammary tumour, mammary skin.	Benign mixed tumour
36053	Boxer	Boxer	Boxer	7	0	Female neutered	Yes	No	No	No	No	Yes	No	No	1. Mixed mammary tumour, mammary mass. 2. Collagenous hamartoma, mass from haired skin, shoulder.	Benign mixed tumour
36077	Golden Retriever	Golden Retriever	Golden Retriever	8	0	Female	Yes	Yes	No	No	Yes	No	No	No	Tubulopapillary carcinoma, intermediate grade, mammary mass. Fibroadenomatous change and lobular hyperplasia, mammary gland.	Carcinoma, simple, tubulopapillary
36087	Crossbreed	Crossbreed	Crossbreed	9	0	Female neutered	Yes	Yes	No	No	No	Yes	No	No	Complex carcinoma, low grade, mammary mass.	Carcinoma, complex
36099	Crossbreed	Crossbreed	Crossbreed	11	0	Female	Yes	No	Yes	No	No	Yes	No	No	1. Benign mixed tumour, mammary gland. 2. Benign mixed tumour, mammary gland. 3. Benign mixed tumour, with lobular hyperplasia, mammary gland.	Benign mixed tumour (≥2)
36129	Retriever	Retriever (Unspecified/Other)	Retriever (Unspecified/Other)	5	0	Female	Yes	Yes	Yes	Yes	No	Yes	No	No	Complex carcinoma, low grade, complex adenoma and intraductular papillary adenoma with lobular hyperplasia, mammary tissue.	Carcinoma, complex	Adenoma, complex	Adenoma, ductal, papillary
36210	German Shorthaired Pointer	German Pointer (Unspecified/Other)	German Pointer (Unspecified/Other)	7	10	Female neutered	Yes	No	Yes	No	No	Yes	No	No	1. Complex adenomas, multifocal, mammary region. 2. Mixed mammary tumor, mammary region.	Adenoma, complex (≥2)	Benign mixed tumour
36230	Crossbreed	Crossbreed	Crossbreed	11	3	Female entire	Yes	Yes	Yes	Yes	Yes	No	No	No	A1. Regular and secretory lobular hyperplasia, moderate to marked, mammary skin - smallest sample. A2. Carcinoma, comedome, high grade, with lymphatic invasion, mammary skin - largest sample. B. Ductular carcinoma, intermediate grade, mammary skin - middle sized sample.	Carcinoma, ductal	Carcinoma, simple, comedo
36376	Scottish Terrier	Scottish Terrier	Scottish Terrier	Not recorded	Not recorded	Female neutered	Yes	Yes	No	No	Yes	No	No	No	1. Portal hepatitis, lymphocytic and plasmacytic, mild, multifocal, chronic with nodular hyperplasia and vacuolar hepatopathy, moderate, liver. 2. Carcinoma, tubulopapillary, intermediate grade, mammary mass.	Carcinoma, simple, tubulopapillary
36437	English Cocker Spaniel	Cocker Spaniel (Unspecified/Other)	Cocker Spaniel (Unspecified/Other)	9	7	Female	Yes	Yes	Yes	Yes	No	Yes	No	No	A. Complex adenoma, mammary tissue, left middle. B. Ductular carcinoma, intermediate grade, skin and nipple, right caudal mammary region. C. Ductular adenoma, mammary tissue, left cranial region. D. Mixed mammary tumor, right cranial mammary gland.	Adenoma, ductal	Carcinoma, ductal	Adenoma, complex	Benign mixed tumour
36577	Irish Setter	Irish Setter	Irish Setter	7	6	Female	Yes	No	No	No	No	Yes	No	No	Mixed mammary tumour, mammary gland.	Benign mixed tumour
36579	Lurcher	Lurcher	Lurcher	9	2	Female neutered	Yes	Yes	No	No	Yes	No	No	No	Carcinoma, tubular, intermediate grade, mammary skin.	Carcinoma, simple, tubular
36621	Jack Russell Terrier	Jack Russell Terrier	Jack Russell Terrier	8	0	Female	Yes	Yes	Yes	No	Yes	Yes	No	No	A. Mixed mammary tumour and complex mammary tumour, mammary masses. Epitheliosis and papillomatosis, multifocal, moderate, mammary tissue. B. Carcinoma in situ, epitheliosis and papillomatosis, multifocal, marked, mammary tissue. C.1. Micropapillary invasive carcinoma, mammary mass. C.2. Tubular carcinoma, intermediate grade, mammary mass.	Benign mixed tumour	Adenoma, complex	Carcinoma, simple, tubular
36629	Border Collie	Border Collie	Border Collie	12	0	Female	Yes	Yes	Yes	No	Yes	Yes	No	No	1. Mixed mammary tumour, mammary skin - small sample. 2. Carcinoma, tubular, intermediate grade, with lymph node metastasis, mammary skin - larger sample	Benign mixed tumour	Carcinoma, simple, tubular
36633	Japanese Akita	Akita (Unspecified/Other)	Akita (Unspecified/Other)	6	0	Female neutered	Yes	Yes	No	Yes	No	No	No	No	Ductal carcinoma, intermediate grade, right mid mammary gland.	Carcinoma, ductal
36643	Toy Poodle	Toy Poodle	Toy Poodle	9	0	Female	Yes	Yes	No	No	Yes	No	No	No	Carcinoma, tubulopapillary, intermediate grade, mammary tissue.	Carcinoma, simple, tubulopapillary
36677	Miniature Poodle	Miniature Poodle	Miniature Poodle	10	11	Female	Yes	Yes	Yes	No	No	Yes	No	No	1. Mixed mammary tumour and lobular hyperplasia, mammary masses. 2. Carcinoma, mixed type, intermediate grade, mammary masses.	Benign mixed tumour	Carcinoma, mixed
36707	German Shepherd Dog	German Shepherd Dog	German Shepherd Dog	7	0	Female	Yes	No	No	Yes	No	No	No	No	Ductular adenoma, mammary mass.	Adenoma, ductal
36759	German Shepherd Dog	German Shepherd Dog	German Shepherd Dog	9	0	Female neutered	Yes	Yes	Yes	No	No	Yes	No	No	A. Complex carcinoma, low grade, right 5th mammary gland. B. Mixed mammary tumour, left 2nd mammary gland.	Benign mixed tumour	Carcinoma, complex
36776	German Shepherd Dog	German Shepherd Dog	German Shepherd Dog	11	0	Female neutered	Yes	Yes	No	No	No	Yes	No	No	Complex carcinoma, low grade, mammary mass.	Carcinoma, complex
36797	Crossbreed	Crossbreed	Crossbreed	9	11	Female neutered	Yes	Yes	No	No	No	Yes	No	No	Complex mammary carcinoma, mammary skin.	Carcinoma, complex
36827	German Shepherd Dog	German Shepherd Dog	German Shepherd Dog	8	8	Female	Yes	No	Yes	No	No	Yes	No	No	A. Mixed mammary tumour, left side at the junction between third and fourth mammary gland. B. Complex adenoma, fourth right mammary gland next to nipple.	Adenoma, complex	Benign mixed tumour
36832	Jack Russell Terrier	Jack Russell Terrier	Jack Russell Terrier	9	0	Female entire	Yes	Yes	Yes	Yes	No	Yes	No	No	1. Complex carcinomas, multifocal, low grade, skin, mammary region. 2. Intraductal papillary carcinoma, low grade, skin, mammary region. 3. Mixed mammary adenoma, skin, mammary region.	Carcinoma, ductal, papillary	Benign mixed tumour	Carcinoma, complex (≥2)
36835	Jack Russell Terrier	Jack Russell Terrier	Jack Russell Terrier	8	5	Female	Yes	Yes	No	Yes	No	No	No	No	Intraductular papillary carcinoma, with lobular hyperplasia, mammary mass.	Carcinoma, ductal, papillary
36952	Bichon Frise	Bichon (Unspecified/Other)	Bichon (Unspecified/Other)	8	2	Female	Yes	Yes	No	No	Yes	No	No	No	Adenocarcinoma, intermediate grade, mammary gland.	Carcinoma, simple
36989	Cavalier King Charles Spaniel	Cavalier King Charles Spaniel	Cavalier King Charles Spaniel	5	11	Female neutered	Yes	No	No	No	No	Yes	No	No	A. Mixed mammary tumour, mammary gland 4. B. Sinus histiocytosis, moderate, inguinal lymph node.	Benign mixed tumour
36990	Boxer	Boxer	Boxer	12	1	Female neutered	Yes	No	Yes	Yes	No	No	No	No	A. Acrochordon, skin of medial thigh. B. Ductal adenoma, right 3rd mammary gland. C. Fibromatous epulis of peridontal ligament origin, multiple, left gingiva. D. Ducatal adenom, left 4th mammary gland.	Adenoma, ductal (≥2)
37001	Rottweiler	Rottweiler	Rottweiler	Not recorded	Not recorded	Female	Yes	No	No	Yes	No	No	No	No	A. Intraductal papillary adenoma, left mammary gland. B. Cystic endometrial hyperplasia, marked, uterus.	Adenoma, ductal, papillary
37014	Staffordshire Bull Terrier	Staffordshire Bull Terrier	Staffordshire Bull Terrier	14	0	Female neutered	Yes	Yes	No	No	Yes	No	No	No	Compatible with Carcinoma, mammary gland.	Carcinoma, simple
37051	Dachshund	Dachshund (Unspecified/Other)	Dachshund (Unspecified/Other)	6	0	Female	Yes	Yes	No	No	Yes	No	No	No	Tubular carcinoma, intermediate grade, mammary gland.	Carcinoma, simple, tubular
37106	German Shepherd Dog	German Shepherd Dog	German Shepherd Dog	11	0	Female neutered	Yes	Yes	Yes	No	No	Yes	No	No	1. Compatible with Infiltrative lipoma, right axilla. 2. Compatible with Complex adenocarcinoma, cranial mammary gland. 3. Complex adenocarcinoma, caudal mammary gland.	Carcinoma, complex (≥2)
37149	Old English Sheepdog	Old English Sheepdog	Old English Sheepdog	9	9	Female	Yes	Yes	Yes	Yes	No	No	No	No	A1. Ductular carcinoma, mammary gland. A2. Ductal ectasia, with histiocytic inflammation, mammary gland. A3. Ductular carcinoma, mammary gland. B. Hepatoid (perianal) gland adenoma, perianal skin.	Carcinoma, ductal (≥2)
37203	West Highland White Terrier	West Highland White Terrier	West Highland White Terrier	12	0	Female neutered	Yes	Yes	No	No	Yes	No	No	No	Carcinoma, mammary gland.	Carcinoma, simple
37226	Shih Tzu	Shih Tzu	Shih Tzu	13	0	Female	Yes	No	Yes	No	No	Yes	No	No	A. Mixed mammary tumour, right mammary 4. B. Mixed mammary tumour, inguinal mammary. C. Mixed mammary tumour, right mammary 3. D. Leiomyosarcoma, low grade, vagina.	Benign mixed tumour (≥2)
37235	Wheaten Terrier	Soft-Coated Wheaten Terrier	Soft-Coated Wheaten Terrier	5	2	Female	Yes	No	No	Yes	No	No	No	No	Intraductal papillary adenoma with mastitis, pyogranulomatous, chronic, marked, right cranial mammary gland.	Adenoma, ductal, papillary
37246	Jack Russell Terrier	Jack Russell Terrier	Jack Russell Terrier	12	0	Female	Yes	Yes	Yes	No	No	Yes	No	No	A. Complex carcinoma, intermediate grade, mass from right third nipple. B. Fibroadenoma, mammary tissue.	Adenoma, complex	Carcinoma, complex
37248	Border Collie	Border Collie	Border Collie	7	0	Female entire	Yes	No	No	No	No	Yes	No	No	Mixed mammary tumour with fibroadenomatous changes, mammary tissue.	Benign mixed tumour
37251	Shih Tzu	Shih Tzu	Shih Tzu	7	6	Female	Yes	No	No	No	No	Yes	No	No	Mixed mammary tumour and lobular hyperplasia, mammary mass.	Benign mixed tumour
37256	English Springer Spaniel	Springer Spaniel (Unspecified/Other)	Springer Spaniel (Unspecified/Other)	8	0	Female entire	Yes	No	No	No	No	Yes	No	No	Mixed mammary tumor, skin, mammary region.	Benign mixed tumour
37283	Jack Russell Terrier	Jack Russell Terrier	Jack Russell Terrier	8	0	Female	Yes	No	No	Yes	No	No	No	No	Ductal adenoma, complex, mammary skin.	Adenoma, ductal
37291	Labrador Retriever	Labrador Retriever	Labrador Retriever	9	2	Female neutered	Yes	Yes	No	No	Yes	No	No	No	Carcinoma, tubulopapillary, intermediate grade, mammary skin.	Carcinoma, simple, tubulopapillary
37295	Crossbreed	Crossbreed	Crossbreed	6	0	Female entire	Yes	Yes	No	No	No	Yes	No	No	Complex adenocarcinoma, mammary gland.	Carcinoma, complex
37302	Newfoundland	Newfoundland	Newfoundland	7	8	Female	Yes	Yes	Yes	No	No	Yes	Yes	No	Complex adenoma, small mass, mammary gland. Compatible with malignant myoepithelioma arising in a complex tumour, large mass, mammary gland.	Adenoma, complex	Malignant myoepithelioma
37346	Crossbreed	Crossbreed	Crossbreed	10	0	Female neutered	Yes	No	Yes	No	Yes	Yes	No	No	Simple adenoma, second mammary gland. Complex adenoma, third mammary gland. Ductular carcinoma in situ, third mammary gland. Fibrosis, focally extensive, with pyogranulomatous inflammation, multifocal, caudal mammary gland (scar). Fibroadnexal hamartoma, skin.	Adenoma, complex	Adenoma, simple
37349	English Setter	English Setter	English Setter	12	6	Female	Yes	Yes	No	No	Yes	No	No	No	A. Carcinoma, high grade, mammary mass. B. Consistent with focal fibrous hyperplasia, oral mass.	Carcinoma, simple
37351	West Highland White Terrier	West Highland White Terrier	West Highland White Terrier	8	3	Female neutered	Yes	Yes	Yes	Yes	No	Yes	No	No	Complex carcinoma, low grade, intraductular papillary carcinoma, low grade and intraductular papillary adenoma, mammary tissue.	Carcinoma, complex	Adenoma, ductal, papillary	Carcinoma, ductal, papillary
37468	Toy Poodle	Toy Poodle	Toy Poodle	9	5	Female neutered	Yes	Yes	Yes	No	No	Yes	No	No	1. Complex mammary tumour, small mammary mass. 2. Carcinoma, mixed type, low grade, larger mammary mass.	Carcinoma, mixed	Adenoma, complex
37475	Staffordshire Bull Terrier	Staffordshire Bull Terrier	Staffordshire Bull Terrier	11	0	Female entire	Yes	No	No	No	No	Yes	No	No	Mixed mammary tumour with lobular secretory hyperplasia, marked, caudal left mammary gland.	Benign mixed tumour
37549	Cocker Spaniel	Cocker Spaniel (Unspecified/Other)	Cocker Spaniel (Unspecified/Other)	15	6	Female neutered	Yes	No	No	No	No	Yes	No	No	Collagenous hamartoma, left caudal mammary skin. Lobular hyperplasia, moderate, left caudal mammary gland. Complex mammary adenoma, left caudal mammary gland.	Adenoma, complex
37557	Border Collie	Border Collie	Border Collie	8	0	Female neutered	Yes	Yes	No	No	Yes	No	No	No	Simple carcinoma, high grade, skin, mammary region.	Carcinoma, simple
37571	Border Collie	Border Collie	Border Collie	5	6	Female neutered	Yes	Yes	No	No	Yes	No	No	No	Adenocarcinoma, intermediate to high grade, mammary gland.	Carcinoma, simple
37584	Staffordshire Bull Terrier	Staffordshire Bull Terrier	Staffordshire Bull Terrier	11	6	Female neutered	Yes	Yes	No	No	No	Yes	No	No	Adenocarcinoma and malignant myoepithelioma, with extensive local and lymphatic invasion by neoplastic epithelial cells, mammary gland.	Carcinoma and malignant myoepithelioma
37621	Jack Russell Terrier	Jack Russell Terrier	Jack Russell Terrier	7	0	Female	Yes	No	No	No	No	Yes	No	No	A. Complex adenoma, with carcinoma in situ, mammary gland. B. Compatible with epitheliosis, papillomatosis and carcinoma in situ, mammary gland.	Adenoma, complex
37720	German Shepherd Dog	German Shepherd Dog	German Shepherd Dog	7	5	Female neutered	Yes	Yes	Yes	No	No	Yes	No	No	A. Complex adenoma x2, cranial mammary gland. B. Complex adenocarcinoma, caudal mammary gland. C. Haemangioma, skin of back.	Adenoma, complex (≥2)	Carcinoma, complex
37752	Shiba Inu	Shiba Inu	Other Purebred	9	6	Female entire	Yes	Yes	Yes	Yes	Yes	Yes	No	No	A. Carcinoma tubular, intermediate grade with mammary lobular hyperplasia, mammary gland. B. Complex carcinoma, low grade, with intraductular papillary adenoma and marked lobular hyperplasia, mammary gland.	Carcinoma, complex	Carcinoma, simple, tubular	Adenoma, ductal, papillary
37781	Airedale terrier	Airedale Terrier	Airedale Terrier	9	0	Female neutered	Yes	No	No	No	No	Yes	No	No	Complex adenoma, left caudal mammary gland.	Adenoma, complex
37782	Crossbreed	Crossbreed	Crossbreed	12	11	Female entire	Yes	Yes	No	No	No	Yes	No	No	Complex carcinoma with mastitis, histiocytic, lymphocytic and plasmacytic, chronic, multifocal, left mammary glands.	Carcinoma, complex
37805	English Springer Spaniel	Springer Spaniel (Unspecified/Other)	Springer Spaniel (Unspecified/Other)	12	0	Female neutered	Yes	Yes	No	No	No	Yes	No	No	1. Complex carcinoma, intermediate grade, skin, mammary region. 2. Haemangioma, skin, mammary region.	Carcinoma, complex
37823	Crossbreed	Crossbreed	Crossbreed	9	0	Female neutered	Yes	Yes	No	No	No	Yes	No	No	Complex carcinoma, intermediate grade, left mammary gland 5.	Carcinoma, complex
37845	Shih Tzu	Shih Tzu	Shih Tzu	9	0	Female neutered	Yes	No	Yes	No	No	Yes	No	No	A. Mixed mammary tumour, left mammary. B. Mixed mammary tumour, right mammary.	Benign mixed tumour (≥2)
37859	Jack Russell Terrier	Jack Russell Terrier	Jack Russell Terrier	13	1	Female	Yes	No	No	No	No	Yes	No	No	A. Complex adenoma, with lobular hyperplasia, right cranial mammary gland. B. Duct ectasia, mammary gland.	Adenoma, complex
37890	Labrador Retriever	Labrador Retriever	Labrador Retriever	2	0	Female	Yes	Yes	No	Yes	No	No	No	No	Ductular carcinoma, intermediate grade, mammary mass.	Carcinoma, ductal
37900	Pomeranian	Pomeranian	Pomeranian	8	0	Female	Yes	No	No	No	No	Yes	No	No	1A. Lobular hyperplasia, multifocal, mild with duct ectasia, multifocal, moderate, skin, mammary region, smaller sample. 2A. Mixed mammary tumor, skin, mammary region, larger sample.	Benign mixed tumour
37914	Yorkshire Terrier	Yorkshire Terrier	Yorkshire Terrier	7	1	Female neutered	Yes	Yes	Yes	No	Yes	Yes	No	No	Adenocarcinoma, intermediate grade, mammary gland. Mixed mammary tumour, mammary gland.	Benign mixed tumour	Carcinoma, simple
37939	Crossbreed	Crossbreed	Crossbreed	10	8	Female entire	Yes	Yes	Yes	No	No	Yes	No	No	A1. Complex adenoma, mammary gland. A2. Complex adenocarcinoma, mammary gland. B. Lipoma, rib cage.	Adenoma, complex	Carcinoma, complex
37950	English Springer Spaniel	Springer Spaniel (Unspecified/Other)	Springer Spaniel (Unspecified/Other)	6	5	Female neutered	Yes	No	No	No	No	Yes	No	No	Mixed mammary tumour, mammary gland.	Benign mixed tumour
37959	Basset Hound	Basset Hound	Basset Hound	12	0	Female neutered	Yes	Yes	No	No	Yes	No	No	No	Carcinoma, high grade, skin, right 4th mammary region.	Carcinoma, simple
37964	Crossbreed	Crossbreed	Crossbreed	8	9	Female	Yes	Yes	No	No	Yes	No	No	No	Adenocarcinoma, mammary gland.	Carcinoma, simple
37985	Cocker Spaniel	Cocker Spaniel (Unspecified/Other)	Cocker Spaniel (Unspecified/Other)	6	11	Female	Yes	No	No	No	No	Yes	No	No	Mixed mammary tumour, lobular hyperplasia and ductal dilation, mammary tissue.	Benign mixed tumour
37986	Doberman	Doberman	Doberman	7	10	Female	Yes	No	Yes	Yes	No	No	No	No	A. Carcinoma in situ, intraductal, mammary region. A. Intraducal papillary adenomas, multifocal with epitheliosis, multifocal, moderate and mastitis, lymphocytic-histiocytic, chronic, moderate, mammary region. B. Hepatocellular carcinoma, liver.	Adenoma, ductal, papillary (≥2)
37989	Irish Setter	Irish Setter	Irish Setter	10	2	Female	Yes	Yes	No	No	Yes	No	No	No	Carcinoma in situ with progression to invasive carcinoma, mammary gland.	Carcinoma, simple
37997	Cocker Spaniel	Cocker Spaniel (Unspecified/Other)	Cocker Spaniel (Unspecified/Other)	9	0	Female	Yes	Yes	No	No	Yes	No	No	No	Simple carcinoma, intermediate grade, 5th mammary gland region.	Carcinoma, simple
38007	Labrador Retriever	Labrador Retriever	Labrador Retriever	8	9	Female	Yes	No	Yes	Yes	No	Yes	No	No	1. Mixed mammary tumour and lobular hyperplasia, mammary gland. 2. Intraductular papillary adenoma and complex adenoma with lobular hyperplasia, mammary mass.	Adenoma, complex	Adenoma, ductal, papillary	Benign mixed tumour
38059	Jack Russell Terrier	Jack Russell Terrier	Jack Russell Terrier	11	1	Female	Yes	No	Yes	No	No	Yes	No	No	A. Complex adenoma, left mammary gland. B. Complex adenoma, right mammary gland.	Adenoma, complex (≥2)
38114	German Shepherd Dog	German Shepherd Dog	German Shepherd Dog	11	0	Female	Yes	Yes	No	No	No	Yes	No	No	Carcinoma, high grade, arising from within a mixed mammary tumor, skin, mammary region.	Carcinoma arising in a complex adenoma/benign mixed tumour
38126	Welsh Corgi	Corgi (Unspecified/Other)	Other Purebred	10	6	Female	Yes	Yes	Yes	No	No	Yes	No	No	1. Complex adenocarcinoma, mammary gland. 2. Mixed mammary tumour, mammary gland.	Benign mixed tumour	Carcinoma, complex
38159	Border Collie	Border Collie	Border Collie	12	0	Female	Yes	No	Yes	No	No	Yes	No	No	A. Mixed mammary tumour, left thoracic mammary gland. B. Complex mammary tumours, right inguinal lymph node.	Benign mixed tumour	Adenoma, complex
38175	Labrador Retriever	Labrador Retriever	Labrador Retriever	9	0	Female	Yes	Yes	Yes	Yes	No	Yes	No	No	A. Carcinoma arising from a mixed mammary tumor, intermediate grade, right mammary region. B. Complex carcinoma, intraductal, low grade, skin, left mammary region.	Carcinoma, ductal	Carcinoma arising in a complex adenoma/benign mixed tumour
38250	Cocker Spaniel	Cocker Spaniel (Unspecified/Other)	Cocker Spaniel (Unspecified/Other)	9	1	Female	Yes	No	No	No	No	Yes	No	No	Mixed mammary tumour, mammary gland.	Benign mixed tumour
38279	Boxer	Boxer	Boxer	6	10	Female	Yes	No	Yes	No	No	Yes	No	No	Mixed mammary tumour, caudal right, anterior left and middle right mammary glands. Complex mammary adenoma, middle left mammary gland.	Adenoma, complex	Benign mixed tumour
38341	Border Terrier	Border Terrier	Border Terrier	12	0	Female neutered	Yes	Yes	Yes	No	No	Yes	No	No	A. Carcinoma arising from a mixed mammary tumour, cranial left nipple. B. Mixed mammary tumour, right caudal nipple.	Benign mixed tumour	Carcinoma arising in a complex adenoma/benign mixed tumour
38347	Labrador Retriever	Labrador Retriever	Labrador Retriever	7	4	Female neutered	Yes	Yes	No	No	No	Yes	No	No	Complex adenocarcinoma, mammary gland.	Carcinoma, complex
38408	Staffordshire Bull Terrier	Staffordshire Bull Terrier	Staffordshire Bull Terrier	10	8	Female	Yes	No	No	No	No	Yes	No	No	A. Complex adenoma with lobular hyperplasia, moderate, mammary skin - smaller mass. B. Lobular hyperplasia, marked with fibrosis, marked, mammary skin - larger mass.	Adenoma, complex
38412	West Highland White Terrier	West Highland White Terrier	West Highland White Terrier	9	8	Female	Yes	Yes	No	No	No	Yes	No	No	Complex carcinoma, intermediate grade, skin, mammary region	Carcinoma, complex
38416	Boxer	Boxer	Boxer	5	6	Female neutered	Yes	Yes	Yes	Yes	No	Yes	No	No	A1. Ductal carcinoma, intermediate grade, right caudal mammary gland. A2. Mixed mammary tumour, right caudal mammary gland. B. Fibroadenoma, mammary mass, second mammary nodule.	Carcinoma, ductal	Adenoma, complex	Benign mixed tumour
38482	Papillon	Papillon	Other Purebred	9	2	Female	Yes	Yes	Yes	No	Yes	Yes	No	No	Carcinoma, solid, high grade, mammary gland. Complex adenoma and marked lobular hyperplasia, mammary gland.	Adenoma, complex	Carcinoma, simple, solid
38496	Labrador Retriever	Labrador Retriever	Labrador Retriever	7	10	Female neutered	Yes	Yes	No	No	No	Yes	No	No	Carcinoma arising in a mixed mammary tumour, mammary gland.	Carcinoma arising in a complex adenoma/benign mixed tumour
38559	English Springer Spaniel	Springer Spaniel (Unspecified/Other)	Springer Spaniel (Unspecified/Other)	9	8	Female	Yes	No	No	No	No	Yes	No	No	Mixed mammary tumour, with squamous metaplasia and keratinisation; leading to: mastitis and cellulitis, pyogranulomatous, chronic, marked, right mammary glands.	Benign mixed tumour
38574	Jack Russell Terrier	Jack Russell Terrier	Jack Russell Terrier	9	11	Female	Yes	No	Yes	No	No	Yes	No	No	1. Mixed mammary tumours and lobular hyperplasia, mammary masses, small sample. 2. Mast cell tumour, intermediate grade (Patnaik), low grade (Kiupel), mass from lower thorax, large sample.	Benign mixed tumour (≥2)
38595	Briard	Briard	Other Purebred	8	6	Female neutered	Yes	Yes	No	Yes	No	No	No	No	1. Compatible with lipoma, mammary tissue. 2. Within normal limits, ovary. 3. Ductular carcinoma, mammary gland.	Carcinoma, ductal
38629	Whippet	Whippet	Whippet	6	0	Female	Yes	Yes	No	No	No	Yes	No	No	Carcinoma arising in a mixed tumour, right cranial mammary gland.	Carcinoma arising in a complex adenoma/benign mixed tumour
38638	Labrador Retriever	Labrador Retriever	Labrador Retriever	10	0	Female	Yes	Yes	No	No	No	Yes	No	No	Carcinoma within mixed mammary tumour, mammary mass. Follicular hyperplasia, moderate to marked, lymph nodes.	Carcinoma arising in a complex adenoma/benign mixed tumour
38660	Dachshund	Dachshund (Unspecified/Other)	Dachshund (Unspecified/Other)	12	0	Female neutered	Yes	Yes	No	No	Yes	No	No	No	Tubulopapillary carcinoma, low grade, mammary mass.	Carcinoma, simple, tubulopapillary
38663	Staffordshire Bull Terrier	Staffordshire Bull Terrier	Staffordshire Bull Terrier	7	0	Female neutered	Yes	No	No	No	No	Yes	No	No	A. Follicular cyst, haired skin. B. Ductal dilation, mild, multifocal, mammary gland. C. Mixed mammary tumour, mammary mass.	Benign mixed tumour
38747	Springer Spaniel	Springer Spaniel (Unspecified/Other)	Springer Spaniel (Unspecified/Other)	10	8	Female	Yes	Yes	Yes	No	No	Yes	No	No	A. Complex carcinoma, low grade, skin, mammary region. B1. Complex adenoma, skin, mammary region. B2. Complex adenoma, skin, mammary region.	Adenoma, complex (≥2)	Carcinoma, complex
38749	English Springer Spaniel	Springer Spaniel (Unspecified/Other)	Springer Spaniel (Unspecified/Other)	3	8	Female	Yes	No	No	No	No	Yes	No	No	Mixed mammary tumour, mammary mass.	Benign mixed tumour
38752	Crossbreed	Crossbreed	Crossbreed	12	3	Female	Yes	Yes	No	No	Yes	No	No	No	A. Mast cell tumour, intermediate grade (Patnaik), low grade (Kiupel), mass from haired skin. B1 and B2. Collagenous hamartoma with neutrophilic to pyogranulomatous dermatitis, locally extensive, severe, chronic with marked fibrosis, haired skin. B3. Tubular carcinoma, low grade, mammary mass.	Carcinoma, simple, tubular
38759	Husky	Husky (Unspecified/Other)	Husky (Unspecified/Other)	12	3	Female	Yes	Yes	No	No	No	Yes	No	No	Complex adenocarcinoma, mammary gland. Ductular hyperplasia with possible progression to carcinoma in situ, mammary gland.	Carcinoma, complex
38761	Dachshund	Dachshund (Unspecified/Other)	Dachshund (Unspecified/Other)	4	0	Female neutered	Yes	Yes	No	No	No	Yes	No	No	Complex carcinoma, caudal mammary gland.	Carcinoma, complex
38783	Crossbreed	Crossbreed	Crossbreed	10	1	Female	Yes	No	No	No	No	Yes	No	No	Complex adenoma, skin, mammary region.	Adenoma, complex
38785	Golden Retriever	Golden Retriever	Golden Retriever	5	0	Female	Yes	No	No	No	No	Yes	No	No	A. Trichoepithelioma, skin, lumbar/sacral region. B. Mixed mammary tumor, skin, mammary region.	Benign mixed tumour
38787	Labrador Retriever	Labrador Retriever	Labrador Retriever	8	11	Female entire	Yes	No	No	Yes	No	No	No	No	Intraductal papillary adenoma, right mid mammary gland.	Adenoma, ductal, papillary
38804	Gordon Setter	Setter (Unspecified/Other)	Setter (Unspecified/Other)	11	0	Female	Yes	No	Yes	No	No	Yes	No	No	A. Compatible with Hepatocellular nodular hyperplasia, liver medial lobe. B. Compatible with Hepatocellular nodular hyperplasia, liver caudal. C. Follicular cyst, right midline. D. Acrochordon, midline. E. Complex adenoma and benign mixed tumour, mammary gland.	Benign mixed tumour	Adenoma, complex
38835	Boxer	Boxer	Boxer	9	8	Female neutered	Yes	Yes	Yes	No	No	Yes	No	No	A. Complex adenoma, skin, right first mammary gland region. B. Complex carcinoma, low grade, skin, left 2nd mammary gland region.	Adenoma, complex	Carcinoma, complex
38971	Cocker Spaniel	Cocker Spaniel (Unspecified/Other)	Cocker Spaniel (Unspecified/Other)	9	0	Female	Yes	Yes	Yes	No	Yes	Yes	No	No	A. Carcinoma, tubular, intermediate grade with lymphatic invasion, mammary mass, larger mass. B. Mixed mammary tumour with marked lobular hyperplasia, mammary mass.	Benign mixed tumour	Carcinoma, simple, tubular
38999	Crossbreed	Crossbreed	Crossbreed	9	4	Female entire	Yes	No	No	No	Yes	No	No	No	Adenoma with myxomatous degeneration, mammary skin.	Adenoma, simple
39007	Sussex Spaniel	Spaniel (Unspecified/Other)	Spaniel (Unspecified/Other)	10	0	Female neutered	Yes	Yes	No	No	No	Yes	No	No	A. Complex carcinoma, mammary gland. B. Trichoblastoma, skin of left ear.	Carcinoma, complex
39019	Labrador Retriever	Labrador Retriever	Labrador Retriever	7	0	Female	Yes	No	No	No	No	Yes	No	No	Mixed mammary tumour, mammary gland.	Benign mixed tumour
39031	Crossbreed	Crossbreed	Crossbreed	8	9	Female neutered	Yes	Yes	Yes	No	No	Yes	No	No	A1. Carcinoma arising in a mixed tumour, right caudal mammary gland (large mass). A2. Complex carcinoma, right caudal mammary gland (small mass). B. Fibroadenoma, left caudal mammary gland.	Adenoma, complex	Carcinoma, complex	Carcinoma arising in a complex adenoma/benign mixed tumour
39064	Cavalier King Charles Spaniel	Cavalier King Charles Spaniel	Cavalier King Charles Spaniel	9	0	Female entire	Yes	No	No	No	No	Yes	No	No	Mixed mammary tumour with marked lobular hyperplasia, mammary mass.	Benign mixed tumour
39068	Labrador Retriever	Labrador Retriever	Labrador Retriever	6	0	Female neutered	Yes	Yes	Yes	Yes	No	Yes	No	No	Intraductular papillary carcinoma, low grade, with complex mammary tumour, mammary mass.	Carcinoma, ductal, papillary	Adenoma, complex
39073	Crossbreed	Crossbreed	Crossbreed	9	4	Female neutered	Yes	Yes	No	No	Yes	No	No	No	Carcinoma, anaplastic, mammary gland.	Carcinoma, simple, anaplastic
39085	Retriever	Retriever (Unspecified/Other)	Retriever (Unspecified/Other)	8	0	Female	Yes	Yes	No	No	No	Yes	No	No	Carcinoma, mixed type, with extensive local and lymphatic invasion and metastasis to local lymph nodes, mammary gland.	Carcinoma, mixed
39101	Boxer	Boxer	Boxer	Not recorded	Not recorded	Female entire	Yes	No	Yes	No	Yes	No	No	No	1. Simple adenomas, multifocal, left mammary chain. 2. Lobular hyperplasia, multifocal, moderate with mild atypia, left mammary chain. 3. Lymphoid hyperplasia, multifocal, moderate, lymph node, left mammary chain.	Adenoma, simple (≥2)
39129	Boxer	Boxer	Boxer	4	11	Female	Yes	No	No	Yes	No	No	No	No	Complex adenoma, intraductal, skin mammary region.	Adenoma, ductal
39160	Springer Spaniel	Springer Spaniel (Unspecified/Other)	Springer Spaniel (Unspecified/Other)	10	3	Female entire	Yes	No	No	Yes	No	No	No	No	Complex adenoma, intraductal, skin, left mammary gland.	Adenoma, ductal
39177	Crossbreed	Crossbreed	Crossbreed	7	7	Female neutered	Yes	Yes	No	No	No	Yes	No	No	Complex carcinoma, low grade, skin, mammary gland.	Carcinoma, complex
39196	German Shorthaired Pointer	German Pointer (Unspecified/Other)	German Pointer (Unspecified/Other)	7	8	Female neutered	Yes	Yes	No	No	No	Yes	No	No	Complex carcinoma, mammary gland.	Carcinoma, complex
39200	German Shepherd Dog	German Shepherd Dog	German Shepherd Dog	6	8	Female	Yes	No	No	No	No	Yes	No	No	Mixed mammary tumour, cranial mammary gland.	Benign mixed tumour
39263	Miniature Dachshund	Miniature Dachshund (Unspecified/Other)	Miniature Dachshund (Unspecified/Other)	12	3	Female entire	Yes	No	No	No	No	Yes	No	No	Complex adenoma, mammary gland.	Adenoma, complex
39332	Labrador Retriever	Labrador Retriever	Labrador Retriever	12	0	Female neutered	Yes	No	Yes	No	Yes	Yes	No	No	A. Complex adenoma, mammary region. B. Cystadenoma, mammary region.	Adenoma, complex	Adenoma, simple
39343	Shih Tzu	Shih Tzu	Shih Tzu	11	6	Female neutered	Yes	Yes	Yes	No	Yes	Yes	No	No	1. Complex adenoma, mammary gland. 2. Adenocarcinoma, with local invasion and metastasis to a local lymph node, mammary gland.	Adenoma, complex	Carcinoma, simple
39351	Cocker Spaniel	Cocker Spaniel (Unspecified/Other)	Cocker Spaniel (Unspecified/Other)	8	0	Female entire	Yes	Yes	Yes	No	No	Yes	No	No	A. Complex mammary carcinoma, intermediate grade, mammary mass. B. Complex mammary carcinoma, intermediate grade, mammary mass.	Carcinoma, complex (≥2)
39389	English Setter	English Setter	English Setter	9	0	Female neutered	Yes	No	No	Yes	No	No	No	No	Ductal complex adenoma, mammary skin.	Adenoma, ductal
39416	Springer Spaniel	Springer Spaniel (Unspecified/Other)	Springer Spaniel (Unspecified/Other)	10	0	Female	Yes	No	Yes	No	No	Yes	No	No	1. Complex mammary adenoma, mammary gland. 2. Mixed mammary tumour, mammary gland.	Adenoma, complex	Benign mixed tumour
39436	Border Terrier	Border Terrier	Border Terrier	6	7	Female	Yes	Yes	No	No	No	Yes	No	No	Complex carcinoma, with lobular hyperplasia, mammary gland.	Carcinoma, complex
39439	Chihuahua	Chihuahua	Chihuahua	7	0	Female	Yes	No	No	No	No	Yes	No	No	Mixed mammary tumour, skin of left mammary gland.	Benign mixed tumour
39470	Wheaten Terrier	Soft-Coated Wheaten Terrier	Soft-Coated Wheaten Terrier	6	0	Female	Yes	Yes	No	No	No	Yes	No	No	Carcinoma, low grade, arising from a mixed mammary tumor, skin, mammary region.	Carcinoma arising in a complex adenoma/benign mixed tumour
39474	West Highland White Terrier	West Highland White Terrier	West Highland White Terrier	10	0	Female	Yes	No	No	No	No	Yes	No	No	Complex adenoma, skin, mammary region.	Adenoma, complex
39475	Springer Spaniel	Springer Spaniel (Unspecified/Other)	Springer Spaniel (Unspecified/Other)	10	0	Female entire	Yes	No	No	No	No	Yes	No	No	A. Lobular hyperplasia, secretory, marked, with sclerosis, central, moderate, mammary skin. B. Complex mammary adenoma, with lobular hyperplasia, secretory, marked, mammary skin.	Adenoma, complex
39500	West Highland White Terrier	West Highland White Terrier	West Highland White Terrier	7	0	Female	Yes	Yes	No	No	Yes	No	No	No	Carcinoma, solid, high grade, mammary tissue.	Carcinoma, simple, solid
39503	Shih Tzu	Shih Tzu	Shih Tzu	9	0	Female	Yes	Yes	No	No	No	Yes	No	No	Carcinoma, mixed type, low grade, mammary mass.	Carcinoma, mixed
39511	Miniature Dachshund	Miniature Dachshund (Unspecified/Other)	Miniature Dachshund (Unspecified/Other)	7	5	Female neutered	Yes	Yes	Yes	No	No	Yes	No	No	A. Complex adenoma, mammary mass next to left hind leg. B. Mixed mammary tumour, mammary mass from front left. C. Complex carcinoma, low grade, mammary mass from back left. D. Complex carcinoma, low grade, with sebaceous and squamous differentiation, mammary mass from back right.	Adenoma, complex	Benign mixed tumour	Carcinoma, complex (≥2)
39591	Dachshund	Dachshund (Unspecified/Other)	Dachshund (Unspecified/Other)	9	0	Female entire	Yes	Yes	No	No	No	Yes	No	No	Complex carcinoma, low grade, mammary mass.	Carcinoma, complex
39633	Crossbreed	Crossbreed	Crossbreed	6	0	Female neutered	Yes	No	Yes	No	No	Yes	No	No	Mixed mammary tumour, multiple, with cystic ductal dilation, marked, left mammary gland.	Benign mixed tumour (≥2)
39640	Labrador Retriever	Labrador Retriever	Labrador Retriever	8	0	Female	Yes	No	No	No	No	Yes	No	No	A1. Dermatitis, neutrophilic and eosinophilic, chronic, focal, mild to moderate with epidermal hyperplasia, moderate, focal, skin. A2. Fibroadnexal hamartoma, skin. B. Complex mammary adenoma, second right mammary gland.	Adenoma, complex
39711	Crossbreed	Crossbreed	Crossbreed	4	0	Female neutered	Yes	Yes	Yes	Yes	No	Yes	No	No	1. Ductular carcinoma, intermediate grade, small mammary mass. 2. Complex carcinoma, intermediate grade, larger mammary mass.	Carcinoma, ductal	Carcinoma, complex
39717	Yorkshire Terrier	Yorkshire Terrier	Yorkshire Terrier	12	1	Female	Yes	Yes	Yes	No	No	Yes	No	No	Complex adenoma and complex carcinoma, low grade, mammary masses.	Carcinoma, complex	Adenoma, complex
39750	Boxer	Boxer	Boxer	8	8	Female neutered	Yes	No	No	No	No	Yes	No	No	Mixed mammary tumour, mammary gland.	Benign mixed tumour
39752	Border Collie	Border Collie	Border Collie	9	7	Female	Yes	Yes	No	No	Yes	No	No	No	Carcinoma, solid, high grade, mammary mass.	Carcinoma, simple, solid
39811	Cocker Spaniel	Cocker Spaniel (Unspecified/Other)	Cocker Spaniel (Unspecified/Other)	7	10	Female entire	Yes	No	Yes	Yes	No	Yes	No	No	1. Mixed mammary tumors, multifocal (4), skin, mammary region. 2. Complex adenoma, skin, mammary region. 3. Intra-ductal adenoma, skin, mammary region. 4. Apocrine cyst, skin, mammary region. 5. Lymphoid hyperplasia, multifocal, mild with medullary histiocytosis, marked and melanosis, marked, lymph node, mammary region.	Adenoma, complex	Benign mixed tumour	Adenoma, ductal
39850	Border Collie	Border Collie	Border Collie	4	11	Female	Yes	No	No	No	No	Yes	No	No	Mixed mammary tumor, skin, mammary region.	Benign mixed tumour
39866	Dachshund	Dachshund (Unspecified/Other)	Dachshund (Unspecified/Other)	9	0	Female	Yes	Yes	Yes	No	No	Yes	No	No	1. Ductal ectasia and hyperplasia, mammary gland. 2. Complex carcinoma, mammary gland. 3. Mixed mammary tumour, with ductal ectasia, hyperplasia and progression to carcinoma in situ, mammary gland.	Benign mixed tumour	Carcinoma, complex
39868	Cairn Terrier	Cairn Terrier	Cairn Terrier	7	9	Female	Yes	Yes	Yes	No	No	Yes	No	No	1. Carcinoma arising from a mixed mammary tumor, low grade, skin, mammary region. 2. Complex adenoma, skin, mammary region.	Adenoma, complex	Carcinoma arising in a complex adenoma/benign mixed tumour
39881	Jack Russell Terrier	Jack Russell Terrier	Jack Russell Terrier	12	0	Female	Yes	Yes	No	No	Yes	No	No	No	Anaplastic carcinoma with multiple lymphatics invasion, mammary tissue.	Carcinoma, simple, anaplastic
39886	Cocker Spaniel	Cocker Spaniel (Unspecified/Other)	Cocker Spaniel (Unspecified/Other)	10	0	Female	Yes	Yes	No	No	No	Yes	No	No	Complex carcinoma, low grade, mammary mass.	Carcinoma, complex
39940	Springer Spaniel	Springer Spaniel (Unspecified/Other)	Springer Spaniel (Unspecified/Other)	10	0	Female entire	Yes	Yes	No	Yes	No	No	No	No	Ductal carcinoma, low grade, 2nd right mammary gland.	Carcinoma, ductal
39965	Chinese Crested Dog	Chinese Crested Dog	Other Purebred	8	0	Female neutered	Yes	No	No	No	No	Yes	No	No	Complex mammary adenoma, mammary mass.	Adenoma, complex
39975	West Highland White Terrier	West Highland White Terrier	West Highland White Terrier	8	0	Female	Yes	Yes	Yes	No	Yes	Yes	No	No	Adenocarcinoma, low grade, mammary gland. Benign mixed tumour, mammary gland.	Benign mixed tumour	Carcinoma, simple
40016	Labrador Retriever	Labrador Retriever	Labrador Retriever	9	6	Female neutered	Yes	Yes	No	Yes	No	No	No	No	Carcinoma, mixed type, low grade, intraductal, right mammary region.	Carcinoma, ductal
40042	Cocker Spaniel	Cocker Spaniel (Unspecified/Other)	Cocker Spaniel (Unspecified/Other)	7	10	Female	Yes	No	Yes	No	No	Yes	No	No	A. Benign mixed tumour, mammary gland. B. Benign mixed tumour, mammary gland.	Benign mixed tumour (≥2)
40052	Staffordshire Bull Terrier	Staffordshire Bull Terrier	Staffordshire Bull Terrier	12	0	Female	Yes	Yes	No	No	Yes	No	No	No	Carcinoma, tubulopapillary, low grade, mammary tissue.	Carcinoma, simple, tubulopapillary
40060	Labrador Retriever	Labrador Retriever	Labrador Retriever	13	0	Female neutered	Yes	Yes	No	No	Yes	No	No	No	A. Adenocarcinoma, tubular, mammary gland. B. Mast cell tumour, intermediate grade (Patnaik), low grade (Kuipel), skin of brisket.	Carcinoma, simple, tubular
40098	Maltese	Maltese	Maltese	8	0	Female	Yes	No	No	No	No	Yes	No	No	Complex adenoma, right caudal mammary gland.	Adenoma, complex
40101	Italian Spinone	Italian Spinone	Italian Spinone	11	0	Female entire	Yes	Yes	No	Yes	No	No	No	No	Carcinoma, mixed type, low grade,intraductal, skin, mammary region.	Carcinoma, ductal
40114	Labrador Retriever	Labrador Retriever	Labrador Retriever	12	0	Female	Yes	Yes	Yes	No	Yes	Yes	No	No	Complex mammary tumour, right caudal mammary gland. Carcinoma, tubular, low grade, right caudal mammary gland.	Carcinoma, simple, tubular	Adenoma, complex
40118	Crossbreed	Crossbreed	Crossbreed	13	7	Female	Yes	Yes	No	No	Yes	No	No	No	Carcinoma, tubular, intermediate grade, mammary mass.	Carcinoma, simple, tubular
40132	Rottweiler	Rottweiler	Rottweiler	5	0	Female	Yes	No	No	No	No	Yes	No	No	1. Mast cell tumour, intermediate grade (Patnaik), low grade (Kiupel), mammary skin. 2. Mixed mammary tumour, mammary gland.	Benign mixed tumour
40167	Patterdale Terrier	Patterdale Terrier	Patterdale Terrier	9	0	Female neutered	Yes	No	No	No	No	Yes	No	No	Mixed mammary tumor, skin, mammary region.	Benign mixed tumour
40334	Jack Russell Terrier	Jack Russell Terrier	Jack Russell Terrier	8	0	Female	Yes	No	No	No	No	Yes	No	No	Mixed mammary tumor, skin, left mammary region.	Benign mixed tumour
40444	Labrador Retriever	Labrador Retriever	Labrador Retriever	6	1	Female entire	Yes	No	No	No	Yes	No	No	No	Simple adenoma, with lobular hyperplasia, third right mammary gland.	Adenoma, simple
40480	Labrador Retriever	Labrador Retriever	Labrador Retriever	9	6	Female neutered	Yes	No	No	No	No	Yes	No	No	Mixed mammary tumour, mammary gland.	Benign mixed tumour
40484	Schnauzer	Schnauzer (Unspecified/Other)	Schnauzer (Unspecified/Other)	6	9	Female	Yes	No	No	No	No	Yes	No	No	Mixed mammary tumour, mammary gland.	Benign mixed tumour
40486	West Highland White Terrier	West Highland White Terrier	West Highland White Terrier	11	2	Female neutered	Yes	Yes	Yes	No	Yes	Yes	No	No	A. Carcinoma, mammary gland. B. Complex adenoma, mammary gland.	Adenoma, complex	Carcinoma, simple
40488	Border Terrier	Border Terrier	Border Terrier	13	6	Female	Yes	Yes	Yes	No	No	Yes	No	No	A. Complex carcinoma, low grade, left cranial mammary mass. B. Mixed mammary tumour, mammary mass right caudal.	Benign mixed tumour	Carcinoma, complex
40497	Cocker Spaniel	Cocker Spaniel (Unspecified/Other)	Cocker Spaniel (Unspecified/Other)	10	0	Female neutered	Yes	Yes	No	No	Yes	No	No	No	Carcinoma, solid type, mammary gland.	Carcinoma, simple, solid
40522	Border Collie	Border Collie	Border Collie	6	2	Female entire	Yes	Yes	No	No	No	Yes	No	No	Carcinosarcoma, mammary skin.	Carcinosarcoma
40529	Boxer	Boxer	Boxer	6	5	Female	Yes	No	No	No	No	Yes	No	No	Complex adenoma, skin, mammary region.	Adenoma, complex
40531	Boston Terrier	Boston Terrier	Boston Terrier	7	7	Female neutered	Yes	No	Yes	No	No	Yes	No	No	A. Complex adenoma, papillary, left side mammary gland. B&C. Mixed mammary tumour, right side mammary gland, lumps 1&2.	Adenoma, complex	Benign mixed tumour
40597	German Shepherd Dog	German Shepherd Dog	German Shepherd Dog	12	0	Female entire	Yes	Yes	No	No	No	Yes	No	No	Complex carcinoma, right second mammary gland.	Carcinoma, complex
40612	Crossbreed	Crossbreed	Crossbreed	5	0	Female	Yes	Yes	No	No	No	Yes	No	No	Carcinoma, mixed type, intermediate grade, skin, left lower mammary region.	Carcinoma, mixed
40629	Hungarian Vizsla	Hungarian Vizsla	Hungarian Vizsla	5	2	Female entire	Yes	No	No	Yes	No	No	No	No	Intraductal papillary adenoma, nipple, skin, mammary region.	Adenoma, ductal, papillary
40655	German Shepherd Dog	German Shepherd Dog	German Shepherd Dog	10	0	Female neutered	Yes	Yes	No	No	Yes	No	No	No	Carcinoma, with local invasion, mammary gland.	Carcinoma, simple
40693	Crossbreed	Crossbreed	Crossbreed	13	9	Female entire	Yes	Yes	No	No	Yes	No	No	No	Carcinoma, tubular, intermediate grade, mammary mass.	Carcinoma, simple, tubular
40727	Labrador Retriever	Labrador Retriever	Labrador Retriever	10	0	Female	Yes	No	Yes	Yes	No	Yes	No	No	Complex mammary tumour, mammary mass. Lipoma, mammary mass. Ductular adenoma, mammary mass. Intraductular papillary adenoma, mammary mass. Lobular hyperplasia, moderate, mammary tissue.	Adenoma, ductal	Adenoma, ductal, papillary	Adenoma, complex
40740	German Shepherd Dog	German Shepherd Dog	German Shepherd Dog	9	0	Female	Yes	Yes	Yes	Yes	Yes	No	No	No	Ductular adenoma, intraductular papillary adenoma and carcinoma, mammary masses.	Carcinoma, simple	Adenoma, ductal	Adenoma, ductal, papillary
40757	Yorkshire Terrier	Yorkshire Terrier	Yorkshire Terrier	7	0	Female	Yes	Yes	Yes	No	No	Yes	No	No	Complex carcinoma, intermediate grade, with mixed mammary tumour, mammary gland.	Carcinoma, complex	Benign mixed tumour
40780	Border Collie	Border Collie	Border Collie	9	3	Female entire	Yes	Yes	No	No	No	Yes	No	No	Compatible with Malignant mixed tumour (carcinosarcoma), mammary gland.	Carcinosarcoma
40825	Rottweiler	Rottweiler	Rottweiler	7	0	Female entire	Yes	Yes	Yes	No	Yes	Yes	No	No	Carcinoma, tubulopapillary, intermediate grade, with vascular invasion; and mixed mammary tumour, mammary skin.	Carcinoma, simple, tubulopapillary	Benign mixed tumour
40832	Staffordshire Bull Terrier	Staffordshire Bull Terrier	Staffordshire Bull Terrier	7	3	Female neutered	Yes	No	No	No	No	Yes	No	No	Mixed mammary tumour, left inguinal mammary mass.	Benign mixed tumour
40845	Crossbreed	Crossbreed	Crossbreed	8	2	Female neutered	Yes	Yes	No	No	Yes	No	No	No	Carcinoma, tubulopapillary, low grade, mammary gland. Sinus histicoytosis, and lymphoid hyperplasia, moderate to marked, lymph node.	Carcinoma, simple, tubulopapillary
40851	Terrier	Terrier (Unspecified/Other)	Terrier (Unspecified/Other)	7	6	Female	Yes	No	Yes	No	No	Yes	No	No	A. Complex adenoma and Benign mixed tumour, mammary gland. B1. Within normal limits, liver. B2. Within normal limits, pancreas. B3. Lymphoid hyperplasia, mesenteric lymph node. B4. Within normal limits, ovaries.	Benign mixed tumour	Adenoma, complex
40933	Golden Retriever	Golden Retriever	Golden Retriever	4	5	Female	Yes	No	No	No	No	Yes	No	No	Complex adenoma, mammary gland.	Adenoma, complex
40936	Greyhound	Greyhound (Unspecified/Other)	Greyhound (Unspecified/Other)	10	6	Female neutered	Yes	No	Yes	No	No	Yes	No	No	Complex adenoma, right mammary gland 4 and 5.	Adenoma, complex (≥2)
41052	Labrador Retriever	Labrador Retriever	Labrador Retriever	7	0	Female	Yes	Yes	No	Yes	No	No	No	No	Ductular carcinoma, intraductal, intermediate grade, skin, right mammary region.	Carcinoma, ductal
41057	Poodle	Poodle (Unspecified/Other)	Poodle (Unspecified/Other)	10	8	Female	Yes	Yes	Yes	No	No	Yes	No	No	A. Complex adenoma, smaller mammary mass, right mammary gland. B. Complex carcinoma, intermediate grade, larger mass, left mammary gland.	Adenoma, complex	Carcinoma, complex
41155	Crossbreed	Crossbreed	Crossbreed	12	0	Female neutered	Yes	Yes	No	No	No	Yes	No	No	Carcinoma, mixed type, mammary gland.	Carcinoma, mixed
41174	Springer Spaniel	Springer Spaniel (Unspecified/Other)	Springer Spaniel (Unspecified/Other)	10	0	Female entire	Yes	Yes	Yes	No	Yes	Yes	No	No	A. Benign mixed tumour, right caudal mammary gland. B. Carcinoma, high grade, left caudal mammary gland. C. Lymphoid hyperplasia, lymph node left caudal.	Benign mixed tumour	Carcinoma, simple
41198	Border Collie	Border Collie	Border Collie	12	1	Female neutered	Yes	Yes	No	Yes	No	No	No	No	Complex carcinoma, intraductal, intermediate grade, skin, right ventral ribs and mammary region.	Carcinoma, ductal
41248	German Shepherd Dog	German Shepherd Dog	German Shepherd Dog	8	3	Female	Yes	Yes	No	No	Yes	No	No	No	Adenocarcinoma, mammary gland.	Carcinoma, simple
41250	Bull Terrier	Bull Terrier (Unspecified/Other)	Bull Terrier (Unspecified/Other)	9	10	Female	Yes	Yes	No	No	No	Yes	No	No	Complex carcinoma, mammary gland.	Carcinoma, complex
41261	Jack Russell Terrier	Jack Russell Terrier	Jack Russell Terrier	10	0	Female	Yes	Yes	No	No	No	Yes	No	No	Carcinosarcoma, mammary mass.	Carcinosarcoma
41264	Golden Retriever	Golden Retriever	Golden Retriever	10	9	Female neutered	Yes	Yes	No	No	No	Yes	No	No	Complex carcinoma, intermediate grade, mammary gland.	Carcinoma, complex
41301	Gordon Setter	Setter (Unspecified/Other)	Setter (Unspecified/Other)	8	3	Female	Yes	No	No	No	No	Yes	No	No	Complex adenoma, mammary gland.	Adenoma, complex
41322	Boxer	Boxer	Boxer	6	7	Female	Yes	No	No	No	No	Yes	No	No	Mixed mammary tumour, left caudal mammary gland.	Benign mixed tumour
41343	German Shepherd Dog	German Shepherd Dog	German Shepherd Dog	8	1	Female entire	Yes	Yes	No	No	No	Yes	No	No	Complex carcinoma, low grade, mammary mass.	Carcinoma, complex
41348	German Shorthaired Pointer	German Pointer (Unspecified/Other)	German Pointer (Unspecified/Other)	8	1	Female neutered	Yes	No	No	No	No	Yes	No	No	1. Consistent with lipoma, smaller submitted sample. 2. Mixed mammary tumor, skin, larger submitted sample.	Benign mixed tumour
41365	Golden Retriever	Golden Retriever	Golden Retriever	13	4	Female	Yes	No	No	No	No	Yes	No	No	A. Follicular cyst, with dermatitis, granulomatous, chronic, focally extensive, marked, skin of dorsum. B. Mixed mammary tumour, left mammary gland 3.	Benign mixed tumour
41390	Crossbreed	Crossbreed	Crossbreed	10	6	Female	Yes	Yes	No	No	Yes	No	No	No	Carcinoma, high grade, skin, left mammary region.	Carcinoma, simple
41398	Shih Tzu	Shih Tzu	Shih Tzu	9	0	Female	Yes	No	No	No	No	Yes	No	No	Complex adenoma, mammary skin.	Adenoma, complex
41408	Springer Spaniel	Springer Spaniel (Unspecified/Other)	Springer Spaniel (Unspecified/Other)	11	0	Female neutered	Yes	Yes	Yes	No	Yes	Yes	No	No	Carcinoma, high grade, mammary gland. Complex adenoma, mammary gland.	Adenoma, complex	Carcinoma, simple
41490	Labrador Retriever	Labrador Retriever	Labrador Retriever	6	9	Female neutered	Yes	Yes	No	No	Yes	No	No	No	Simple carcinoma, intermediate grade, mammary region, thorax.	Carcinoma, simple
41503	German Shepherd Dog	German Shepherd Dog	German Shepherd Dog	6	11	Female	Yes	Yes	No	No	No	Yes	No	No	Mammary ductal ectasia, with Complex carcinoma, mammary gland.	Carcinoma, complex
41507	Kerry Blue Terrier	Kerry Blue Terrier	Kerry Blue Terrier	Not recorded	Not recorded	Female neutered	Yes	No	No	No	No	Yes	No	No	Benign mixed tumour, mammary gland left side.	Benign mixed tumour
41531	Labrador Retriever	Labrador Retriever	Labrador Retriever	6	1	Female	Yes	No	No	No	No	Yes	No	No	Mixed mammary tumour, right mammary gland.	Benign mixed tumour
41548	German Shepherd Dog	German Shepherd Dog	German Shepherd Dog	12	0	Female	Yes	Yes	No	No	No	Yes	No	No	Complex carcinoma, low grade, skin, mammary region.	Carcinoma, complex
41554	Cocker Spaniel	Cocker Spaniel (Unspecified/Other)	Cocker Spaniel (Unspecified/Other)	7	10	Female	Yes	No	Yes	Yes	No	Yes	No	No	1. Intraductal papillary adenoma, skin, mammary region. 2. Complex adenoma, intraductal, skin, mammary region.	Adenoma, ductal, papillary	Adenoma, complex
41600	German Shepherd Dog	German Shepherd Dog	German Shepherd Dog	12	1	Female entire	Yes	Yes	No	Yes	No	No	No	No	Carcinoma, intraductal, low grade, skin, mammary region, left side.	Carcinoma, ductal
41607	Cocker Spaniel	Cocker Spaniel (Unspecified/Other)	Cocker Spaniel (Unspecified/Other)	11	0	Female neutered	Yes	Yes	No	No	No	Yes	No	No	Carcinoma, mixed type, low grade, skin, mammary region, ventral abdomen.	Carcinoma, mixed
41631	Jack Russell Terrier	Jack Russell Terrier	Jack Russell Terrier	10	0	Female	Yes	No	No	No	No	Yes	No	No	Mixed mammary tumour, mammary mass.	Benign mixed tumour
41676	German Shepherd Dog	German Shepherd Dog	German Shepherd Dog	10	0	Female neutered	Yes	Yes	No	Yes	No	No	No	No	Ductal carcinoma, intermediate grade, skin, mammary region.	Carcinoma, ductal
41678	Springer Spaniel	Springer Spaniel (Unspecified/Other)	Springer Spaniel (Unspecified/Other)	4	9	Female	Yes	No	No	No	No	Yes	No	No	Complex adenoma, mammary gland.	Adenoma, complex
41711	German Shepherd Dog	German Shepherd Dog	German Shepherd Dog	8	9	Female neutered	Yes	Yes	No	No	Yes	No	No	No	Adenocarcinoma, infiltrative, caudal mammary gland.	Carcinoma, simple
41746	Staffordshire Bull Terrier	Staffordshire Bull Terrier	Staffordshire Bull Terrier	11	0	Female	Yes	Yes	No	No	No	Yes	No	No	Compatible with Carcinoma, mixed type, mammary gland.	Carcinoma, mixed
41755	Miniature Dachshund	Miniature Dachshund (Unspecified/Other)	Miniature Dachshund (Unspecified/Other)	5	3	Female	Yes	No	No	No	Yes	No	No	No	A. Lobular hyperplasia, left 2nd caudal mammary gland. B. Adenoma, with lobular hyperplasia, moderate, right caudal mammary gland.	Adenoma, simple
41779	Lurcher	Lurcher	Lurcher	7	9	Female entire	Yes	No	Yes	No	No	Yes	No	No	A. Mixed mammary tumour, right mammary gland 4. B. Complex adenoma, left mammary gland between 4th and 5th glands.	Adenoma, complex	Benign mixed tumour
41787	Labrador Retriever	Labrador Retriever	Labrador Retriever	12	3	Female	Yes	Yes	Yes	Yes	No	No	No	No	1. Ductal adenoma, mammary mass. 2. Ductal carcinoma, low grade, mammary mass. 3. Ductal carcinoma, high grade, mammary mass.	Adenoma, ductal	Carcinoma, ductal (≥2)
41791	Border Collie	Border Collie	Border Collie	9	9	Female neutered	Yes	Yes	No	No	Yes	No	No	No	Carcinoma, anaplastic, mammary gland.	Carcinoma, simple, anaplastic
41811	Bulldog	Bulldog (Unspecified/Other)	Bulldog (Unspecified/Other)	6	0	Female entire	Yes	Yes	No	Yes	No	No	No	No	Carcinoma, ductual, intermediate grade, mammary mass.	Carcinoma, ductal
41850	Collie	Collie (Unspecified/Other)	Collie (Unspecified/Other)	9	1	Female	Yes	Yes	Yes	No	No	Yes	No	No	A. Carcinomas, mixed type, mammary gland. B. Carcinomas, mixed type, mammary gland.	Carcinoma, mixed (≥2)
41899	Labrador Retriever	Labrador Retriever	Labrador Retriever	Not recorded	Not recorded	Female	Yes	Yes	Yes	Yes	No	Yes	No	No	Intraductular papillary adenoma and carcinoma, low grade, multiple, mammary mass. Carcinoma mixed type, low grade, mammary mass. In situ carcinoma, mammary mass. Lobular hyperplasia, marked, mammary mass.	Carcinoma, ductal, papillary (≥2)	Adenoma, ductal, papillary	Carcinoma, mixed
41900	English Pointer	English Pointer	Other Purebred	10	6	Female	Yes	No	No	No	No	Yes	No	No	1A. Fibrosis, locally extensive, marked with proliferative stomatitis, neutrophilic, chronic, locally extensive, marked, oral cavity. 2A. Mixed mammary tumor, skin, mammary region.	Benign mixed tumour
41939	Cavalier King Charles Spaniel	Cavalier King Charles Spaniel	Cavalier King Charles Spaniel	10	7	Female	Yes	Yes	No	No	Yes	No	No	No	Adenocarcinoma, caudal mammary gland.	Carcinoma, simple
41953	Yorkshire Terrier	Yorkshire Terrier	Yorkshire Terrier	9	2	Female neutered	Yes	Yes	Yes	No	No	Yes	No	No	A. Complex carcinoma, low grade, skin, mammary region, smaller sample. B. Complex carcinoma, low grade, skin, mammary region, larger sample.	Carcinoma, complex (≥2)
41977	Fox Terrier	Fox Terrier	Fox Terrier	9	10	Female neutered	Yes	Yes	Yes	No	No	Yes	No	No	A. Complex adenoma, skin, left cranial mammary region. B. Complex carcinoma, low grade, skin, left caudal mammary region.	Adenoma, complex	Carcinoma, complex
42018	Boxer	Boxer	Boxer	10	10	Female	Yes	Yes	No	No	No	Yes	No	No	1A. Mast cell tumor, intermediate (Patnaik), low grade (Kiupel et al), skin, smaller submitted sample. 2A. Carcinoma, mixed type, low grade, skin, mammary region, larger submitted sample.	Carcinoma, mixed
42041	Springer Spaniel	Springer Spaniel (Unspecified/Other)	Springer Spaniel (Unspecified/Other)	9	4	Female	Yes	Yes	No	No	No	Yes	No	No	Carcinosarcoma, low grade, skin mammary region.	Carcinosarcoma
42128	Collie	Collie (Unspecified/Other)	Collie (Unspecified/Other)	14	0	Female neutered	Yes	Yes	Yes	No	No	Yes	No	No	1A. Mixed mammary tumor, skin, left mammary region. 2A. Carcinoma arising from within a mixed mammary tumor, low grade skin, right mammary region.	Benign mixed tumour	Carcinoma arising in a complex adenoma/benign mixed tumour
42171	Bedlington Terrier	Bedlington Terrier	Bedlington Terrier	13	8	Female	Yes	Yes	No	No	Yes	No	No	No	1. Carcinoma, tubular, low grade, mammary gland (smaller mass). 2. Dermatitis and cellulitis, pyogranulomatous to neutrophilic, chronic, locally extensive, severe, haired skin (larger tissue).	Carcinoma, simple, tubular
42192	Boxer	Boxer	Boxer	6	0	Female neutered	Yes	Yes	No	No	Yes	No	No	No	Anaplastic carcinoma, with extensive lymphatic invasion and metastasis to local lymph nodes, caudal mammary gland.	Carcinoma, simple, anaplastic
42206	German Shepherd Dog	German Shepherd Dog	German Shepherd Dog	9	0	Female neutered	Yes	No	No	No	No	Yes	No	No	Complex adenoma, mammary gland.	Adenoma, complex
42216	Labrador Retriever	Labrador Retriever	Labrador Retriever	7	10	Female	Yes	No	No	No	No	Yes	No	No	Mixed mammary tumour, caudal left mammary gland.	Benign mixed tumour
42232	Cocker Spaniel	Cocker Spaniel (Unspecified/Other)	Cocker Spaniel (Unspecified/Other)	6	6	Female	Yes	No	No	Yes	No	No	No	No	Intraductal papillary adenoma, skin, left mammary region.	Adenoma, ductal, papillary
42239	Border Collie	Border Collie	Border Collie	14	0	Female neutered	Yes	No	Yes	No	Yes	Yes	No	No	1. Complex adenoma, mammary gland. 2. Adenoma, papillary, ovary. 3. Cystic endometrial hyperplasia, marked with metritis, neutrophilic to pyogranulomatous, chronic, diffuse, severe, uterus.	Adenoma, complex	Adenoma, simple, papillary
42241	Jack Russell Terrier	Jack Russell Terrier	Jack Russell Terrier	7	4	Female	Yes	No	No	No	No	Yes	No	No	A. Mixed mammary tumour with lobular hyperplasia, mammary mass. B. Dermatitis, neutrophilic, lymphocytic and plasmacytic, moderate, chronic, multifocal with erosion, ulceration, folliculitis and furunculosis, lip fold.	Benign mixed tumour
42252	Cairn Terrier	Cairn Terrier	Cairn Terrier	9	8	Female	Yes	Yes	Yes	Yes	Yes	Yes	No	No	Complex mammary adenoma, larger mammary mass. Simple carcinoma, tubular, low grade, smaller mammary mass. Ductular carcinoma, tiny nodular mass adjacent to larger mass, mammary masses.	Carcinoma, ductal	Adenoma, complex	Carcinoma, simple, tubular
42269	German Shepherd Dog	German Shepherd Dog	German Shepherd Dog	9	0	Female	Yes	No	Yes	No	No	Yes	No	No	A. Complex adenomas, with lobular hyperplasia, mammary gland. B. Infundibular keratinising acanthoma, skin of thorax.	Adenoma, complex (≥2)
42279	Labrador Retriever	Labrador Retriever	Labrador Retriever	10	0	Female neutered	Yes	Yes	Yes	No	No	Yes	No	No	1. Complex carcinoma, mammary gland. 2. Complex carcinoma, mammary gland.	Carcinoma, complex (≥2)
42312	Yorkshire Terrier	Yorkshire Terrier	Yorkshire Terrier	10	7	Female neutered	Yes	No	Yes	No	Yes	Yes	No	No	1. Simple adenoma, mammary gland. 2. Benign mixed tumour, mammary gland.	Adenoma, simple	Benign mixed tumour
42354	Jack Russell Terrier	Jack Russell Terrier	Jack Russell Terrier	13	9	Female neutered	Yes	Yes	No	No	Yes	No	No	No	Adenocarcinoma, with lymphatic invasion, mammary gland.	Carcinoma, simple
42369	Cocker Spaniel	Cocker Spaniel (Unspecified/Other)	Cocker Spaniel (Unspecified/Other)	9	0	Female	Yes	No	Yes	No	No	Yes	No	No	1. Nodular sebaceous hyperplasia, skin of head. 2. Benign mixed tumour, mammary gland. 3. Complex adenoma, mammary gland.	Adenoma, complex	Benign mixed tumour
42423	Cocker Spaniel	Cocker Spaniel (Unspecified/Other)	Cocker Spaniel (Unspecified/Other)	13	0	Female entire	Yes	Yes	No	No	Yes	No	No	No	Anaplastic carcinoma, with local and lymphatic invasion, mammary gland.	Carcinoma, simple, anaplastic
42497	Schnauzer	Schnauzer (Unspecified/Other)	Schnauzer (Unspecified/Other)	9	0	Female	Yes	Yes	No	No	Yes	No	No	No	A. Adenocarcinoma, left cranial mammary gland. B. Lipoma, right side.	Carcinoma, simple
42512	Cocker Spaniel	Cocker Spaniel (Unspecified/Other)	Cocker Spaniel (Unspecified/Other)	10	0	Female	Yes	Yes	No	No	No	Yes	No	No	Carcinoma, mixed type, low grade, mammary mass.	Carcinoma, mixed
42591	Staffordshire Bull Terrier	Staffordshire Bull Terrier	Staffordshire Bull Terrier	6	10	Female neutered	Yes	No	No	No	No	Yes	No	No	1. Acrochordon, skin. 2. Complex adenoma, left mammary gland.	Adenoma, complex
42628	Border Collie	Border Collie	Border Collie	12	0	Female neutered	Yes	Yes	No	No	Yes	No	No	No	Carcinoma, mammary gland.	Carcinoma, simple
42632	Crossbreed	Crossbreed	Crossbreed	7	0	Female	Yes	No	No	No	No	Yes	No	No	Benign mixed tumour, mammary gland.	Benign mixed tumour
42646	Springer Spaniel	Springer Spaniel (Unspecified/Other)	Springer Spaniel (Unspecified/Other)	7	0	Female	Yes	No	Yes	No	No	Yes	No	No	Complex adenomas, multiple, mammary gland.	Adenoma, complex (≥2)
42660	Scottish Terrier	Scottish Terrier	Scottish Terrier	10	4	Female	Yes	Yes	No	Yes	No	No	No	No	A. Papillary hyperplasia with lymphoid hyperplasia, bladder. B. Carcinoma, ductular, mammary gland.	Carcinoma, ductal
42721	German Shepherd Dog	German Shepherd Dog	German Shepherd Dog	10	2	Female entire	Yes	Yes	No	No	No	Yes	No	No	Carcinoma arising in a Mixed tumour, mammary gland.	Carcinoma arising in a complex adenoma/benign mixed tumour
42726	Crossbreed	Crossbreed	Crossbreed	9	1	Female entire	Yes	Yes	No	No	No	No	Yes	No	Carcinoma, lipid-rich, mammary gland.	Carcinoma, lipid-rich
42761	Miniature Dachshund	Miniature Dachshund (Unspecified/Other)	Miniature Dachshund (Unspecified/Other)	4	7	Female	Yes	No	No	No	No	Yes	No	No	Complex adenoma, with lobular hyperplasia, mammary gland.	Adenoma, complex
42778	Terrier	Terrier (Unspecified/Other)	Terrier (Unspecified/Other)	9	0	Female	Yes	No	No	No	No	Yes	No	No	Mammary fibroadenoma, skin of cranioventral abdomen.	Adenoma, complex
42799	Crossbreed	Crossbreed	Crossbreed	13	0	Female neutered	Yes	Yes	No	No	Yes	No	No	No	Carcinoma, high grade, with lymphatic invasion, marked with lymph node metastasis, left caudal mammary gland.	Carcinoma, simple
42858	Labrador Retriever	Labrador Retriever	Labrador Retriever	10	0	Female	Yes	No	No	Yes	No	No	No	No	Papillary intraductal adenoma, with ductal ectasia and hyperplasia, right mammary gland.	Adenoma, ductal, papillary
42886	Crossbreed	Crossbreed	Crossbreed	6	0	Female neutered	Yes	No	No	No	No	Yes	No	No	Benign mixed tumour, cranial mammary gland.	Benign mixed tumour
42937	Lurcher	Lurcher	Lurcher	9	0	Female	Yes	No	Yes	No	No	Yes	No	No	1. Complex adenoma, multiple, mammary tissue. 2. Complex adenoma, multiple, left caudal mammary gland. 3. Ovarian cyst, ovary; with endometrial hyperplasia, mild, uterus.	Adenoma, complex (≥2)
42985	Cocker Spaniel	Cocker Spaniel (Unspecified/Other)	Cocker Spaniel (Unspecified/Other)	6	9	Female entire	Yes	Yes	No	No	Yes	No	No	No	Adenocarcinoma, tubular, mammary gland.	Carcinoma, simple, tubular
43133	West Highland White Terrier	West Highland White Terrier	West Highland White Terrier	7	11	Female entire	Yes	Yes	Yes	Yes	No	No	No	No	Intraductular papillary adenoma and carcinoma, mammary gland.	Carcinoma, ductal, papillary	Adenoma, ductal, papillary
43146	Boxer	Boxer	Boxer	4	0	Female entire	Yes	No	No	No	No	Yes	No	No	Mixed mammary tumour, mammary skin.	Benign mixed tumour
43154	Golden Retriever	Golden Retriever	Golden Retriever	8	3	Female neutered	Yes	No	Yes	No	No	Yes	No	No	A. Complex adenoma, skin, mammary region, gland 4. B. Complex adenoma, skin, mammary region, gland 5.	Adenoma, complex (≥2)
43194	Labrador Retriever	Labrador Retriever	Labrador Retriever	9	7	Female entire	Yes	No	Yes	No	No	Yes	No	No	A. Complex adenoma, skin, right mammary region. B. Complex adenoma, skin, left mammary region.	Adenoma, complex (≥2)
43267	Cocker Spaniel	Cocker Spaniel (Unspecified/Other)	Cocker Spaniel (Unspecified/Other)	3	9	Female	Yes	Yes	No	No	No	Yes	No	No	Complex carcinoma, low grade, mammary region.	Carcinoma, complex
43303	Border Collie	Border Collie	Border Collie	6	11	Female	Yes	Yes	No	No	No	Yes	No	No	Complex mammary carcinoma, low grade, mammary mass.	Carcinoma, complex
43371	Siberian Husky	Husky (Unspecified/Other)	Husky (Unspecified/Other)	10	0	Female neutered	Yes	Yes	No	No	Yes	No	No	No	Adenocarcinoma, papillary, with local invasion, caudal mammary gland.	Carcinoma, simple, papillary
43404	Labrador Retriever	Labrador Retriever	Labrador Retriever	8	6	Female	Yes	Yes	Yes	Yes	No	Yes	No	No	A. Complex adenomas (2), multifocal, skin, caudal mammary region. B. Intraductal papillary carinomas and adenomas, low grade, skin, cranial mammary region.	Carcinoma, ductal, papillary (≥2)	Adenoma, ductal, papillary (≥2)	Adenoma, complex (≥2)
43441	Jack Russell Terrier	Jack Russell Terrier	Jack Russell Terrier	11	8	Female	Yes	Yes	Yes	No	No	Yes	No	No	A. Carcinoma, mixed type, low grade, skin, mammary region. B. Complex carcinoma, low grade, skin, mammary region.	Carcinoma, complex	Carcinoma, mixed
43456	Labrador Retriever	Labrador Retriever	Labrador Retriever	9	1	Female entire	Yes	Yes	Yes	No	Yes	Yes	No	No	A&B. Carcinoma, simple, high grade, skin, left cranial mammary region. C. Complex carcinoma, intermediate grade, skin, right cranial mammary region.	Carcinoma, complex	Carcinoma, simple
43506	Dachshund	Dachshund (Unspecified/Other)	Dachshund (Unspecified/Other)	9	0	Female	Yes	No	No	No	No	Yes	No	No	Benign mixed tumour, mammary gland.	Benign mixed tumour
43575	Cairn Terrier	Cairn Terrier	Cairn Terrier	9	5	Female	Yes	No	Yes	Yes	No	Yes	No	No	A. Lobular hyperplasia with intraductular papillary adenoma, mammary gland from left side. B. Complex mammary tumour, mammary gland from right side.	Adenoma, ductal, papillary	Adenoma, complex
43606	Labrador Retriever	Labrador Retriever	Labrador Retriever	7	7	Female entire	Yes	No	Yes	Yes	No	Yes	No	No	Ductal ectasia and hyperplasia, with intra-ductal papillary adenomas, lobular hyperplasia and benign mixed tumour, mammary gland.	Benign mixed tumour	Adenoma, ductal, papillary
43637	Jack Russell Terrier	Jack Russell Terrier	Jack Russell Terrier	9	10	Female neutered	Yes	No	No	No	No	Yes	No	No	Complex adenoma, caudal mammary gland.	Adenoma, complex
43676	Boxer	Boxer	Boxer	9	0	Female neutered	Yes	Yes	Yes	Yes	Yes	No	No	No	Ductal ectasia, epitheliosis, intraductal papillary adenomas and carcinomas, multifocal, mammary gland.	Carcinoma, simple (≥2)	Adenoma, ductal, papillary (≥2)
43685	Cocker Spaniel	Cocker Spaniel (Unspecified/Other)	Cocker Spaniel (Unspecified/Other)	12	0	Female	Yes	No	No	No	No	Yes	No	No	Mixed mammary tumour, skin of flank.	Benign mixed tumour
43760	Jack Russell Terrier	Jack Russell Terrier	Jack Russell Terrier	9	0	Female	Yes	Yes	No	No	Yes	No	No	No	Tubulopapillary carcinoma, low grade, mammary mass.	Carcinoma, simple, tubulopapillary
43802	Papillon	Papillon	Other Purebred	10	0	Female entire	Yes	Yes	No	No	No	Yes	No	No	A. Apocrine gland adenoma, mixed, skin, face. B. Complex carcinoma, low grade, skin, mammary region.	Carcinoma, complex
43876	West Highland White Terrier	West Highland White Terrier	West Highland White Terrier	10	2	Female entire	Yes	Yes	Yes	No	Yes	Yes	No	No	Complex carcinoma and simple adenoma with lobular hyperplasia and ductal hyperplasia (epitheliosis), mammary glands.	Carcinoma, complex	Adenoma, simple
43877	Cocker Spaniel	Cocker Spaniel (Unspecified/Other)	Cocker Spaniel (Unspecified/Other)	12	6	Female entire	Yes	Yes	No	No	No	Yes	No	No	Carcinoma, low grade, arising from a mixed mammary tumor, skin, mammary region.	Carcinoma arising in a complex adenoma/benign mixed tumour
43923	Springer Spaniel X	Crossbreed	Crossbreed	10	0	Female neutered	Yes	No	No	No	No	Yes	No	No	1A. Mixed mammary tumor, smaller submitted sample. 2A. Lipoma, skin, large submitted sample.	Benign mixed tumour
43956	Springer Spaniel	Springer Spaniel (Unspecified/Other)	Springer Spaniel (Unspecified/Other)	9	0	Female neutered	Yes	No	Yes	No	No	Yes	No	No	Mixed mammary tumour, masses from lump L1 and R5, mammary masses.	Benign mixed tumour (≥2)
43978	American Cocker Spaniel	American Cocker Spaniel	Cocker Spaniel (Unspecified/Other)	6	8	Female	Yes	No	No	Yes	No	No	No	No	A. Complex adenoma, intraductal, mammary tissue. B. Congestion and hemorrhage, acute to subacutes, locally extensive, marked with lymphoid hyperplasia, mild to moderate and extramedullary haematopoiesis, moderate, spleen.	Adenoma, ductal
44034	Whippet	Whippet	Whippet	13	0	Female neutered	Yes	Yes	No	No	Yes	No	No	No	Carcinoma, solid, caudal mammary mass.	Carcinoma, simple, solid
44039	Jack Russell Terrier	Jack Russell Terrier	Jack Russell Terrier	6	0	Female entire	Yes	No	Yes	Yes	No	Yes	No	No	Intraductular papillary adenoma, fibroadenoma, marked lobular hyperplasia, ductular ectasia, mammary tissue.	Adenoma, ductal, papillary	Adenoma, complex
44056	Boxer	Boxer	Boxer	12	0	Female	Yes	Yes	Yes	Yes	Yes	Yes	No	No	1. Mixed mammary tumor, skin, mammary region. 2. Ductular adenoma, intraductal, skin, mammary region. 3. Simple carcinoma, intermediate grade, skin, mammary region. 4. Dermatitis, granulomatous, locally extensive marked, skin, mammary region.	Adenoma, ductal	Benign mixed tumour	Carcinoma, simple
44066	Labrador Retriever	Labrador Retriever	Labrador Retriever	7	1	Female entire	Yes	Yes	No	No	Yes	No	No	No	Mild to mooderate COX-2 immunohistochemical expression (COX-2 staining score = 4), mammary carcinoma, mammary tissue.	Carcinoma, simple
44086	Yorkshire Terrier	Yorkshire Terrier	Yorkshire Terrier	10	0	Female neutered	Yes	No	No	No	No	Yes	No	No	1. Lobular hyperplasia with ductal ectasia, mammary gland. 2. Lobular hyperplasia with ductal ectasia, mammary gland. 3. Complex adenoma, mammary gland.	Adenoma, complex
44106	Staffordshire Bull Terrier	Staffordshire Bull Terrier	Staffordshire Bull Terrier	6	7	Female neutered	Yes	No	No	No	No	Yes	No	No	Mixed mammary tumour, mammary gland, left axilla.	Benign mixed tumour
44129	Golden Retriever	Golden Retriever	Golden Retriever	9	6	Female	Yes	No	No	No	No	Yes	No	No	1. Complex adenoma, caudal mammary gland. 2. Lobular hyperplasia, caudal mammary gland.	Adenoma, complex
44131	Springer Spaniel	Springer Spaniel (Unspecified/Other)	Springer Spaniel (Unspecified/Other)	9	5	Female	Yes	Yes	No	No	Yes	No	No	No	Carcinoma, mammary gland.	Carcinoma, simple
44135	Crossbreed	Crossbreed	Crossbreed	7	0	Female neutered	Yes	No	No	No	No	Yes	No	No	Mixed mammary tumour, first left mammary gland.	Benign mixed tumour
44165	Yorkshire Terrier	Yorkshire Terrier	Yorkshire Terrier	7	2	Female	Yes	No	No	No	No	Yes	No	No	A. Complex adenoma, right mammary region. B. Lobular hyperplasia, multifocal, mild to moderate with ductal papillomatosis, left mammary region.	Adenoma, complex
44187	Yorkshire Terrier	Yorkshire Terrier	Yorkshire Terrier	6	10	Female neutered	Yes	No	No	Yes	No	No	No	No	Complex adenoma, intraductular, left caudal mammary mass.	Adenoma, ductal
44228	Jack Russell Terrier	Jack Russell Terrier	Jack Russell Terrier	6	4	Female neutered	Yes	No	No	No	No	Yes	No	No	Mixed mammary tumour, mammary gland.	Benign mixed tumour
44283	Crossbreed	Crossbreed	Crossbreed	11	0	Female	Yes	No	No	No	No	Yes	No	No	Mixed mammary tumour, mammary gland.	Benign mixed tumour
44339	Labrador Retriever	Labrador Retriever	Labrador Retriever	11	0	Female	Yes	Yes	No	No	Yes	No	No	No	Carcinoma, tubulopapillary, intermediate grade, mammary mass.	Carcinoma, simple, tubulopapillary
44411	Crossbreed	Crossbreed	Crossbreed	12	8	Female	Yes	No	Yes	No	No	Yes	No	No	A. Fibroadenoma, mass from mammary gland left side. B. Mixed mammary tumour, mammary mass from right side.	Adenoma, complex	Benign mixed tumour
44419	Old English Sheepdog	Old English Sheepdog	Old English Sheepdog	10	7	Female neutered	Yes	Yes	Yes	Yes	No	Yes	No	No	A. Skin, hock region: 1. Apocrine cyst, skin, hock region. 2. Follicular hamartoma, skin, hock region. B. Skin, mammary region. 1. Ductular carcinoma, intermediate grade, skin and lymph node, mammary region. 2. Intraductular papillary carcinoma, low grade, skin, mammary region. 3. Mixed mammary tumors, multifocal, skin, mammary region. 4. Complex adenoma, skin, mammary region. 5. Intraductal papi…	Adenoma, ductal, papillary	Carcinoma, ductal	Carcinoma, ductal, papillary	Adenoma, complex	Benign mixed tumour (≥2)
44456	Jack Russell Terrier	Jack Russell Terrier	Jack Russell Terrier	8	7	Female entire	Yes	Yes	No	Yes	No	No	No	No	Intraductal papillary carcinoma, low grade, skin, mammary region.	Carcinoma, ductal, papillary
44462	Bichon Frise	Bichon (Unspecified/Other)	Bichon (Unspecified/Other)	6	5	Female neutered	Yes	No	No	No	No	Yes	No	No	A. Benign mixed tumour, thoracic mammary gland. B. Compatible with Hepatoid (perianal) gland hyperplasia, perianal. Please see comment.	Benign mixed tumour
44466	Pomeranian	Pomeranian	Pomeranian	13	4	Female entire	Yes	Yes	No	No	No	Yes	No	No	Complex carcinoma, low grade, with marked lobular hyperplasia, mammary mass.	Carcinoma, complex
44508	Boxer	Boxer	Boxer	8	0	Female	Yes	No	Yes	Yes	No	Yes	No	No	A. Mixed mammary tumor, skin mammary region. B. Ductular adenoma, skin, lower left mammary region.	Adenoma, ductal	Benign mixed tumour
44542	Crossbreed	Crossbreed	Crossbreed	11	2	Female neutered	Yes	Yes	No	No	Yes	No	No	No	Carcinoma, tubular, low grade, mammary mass.	Carcinoma, simple, tubular
44582	English Springer Spaniel	Springer Spaniel (Unspecified/Other)	Springer Spaniel (Unspecified/Other)	4	0	Female neutered	Yes	Yes	No	Yes	No	No	No	No	Ductular carcinoma, mammary gland.	Carcinoma, ductal
44699	Crossbreed	Crossbreed	Crossbreed	11	0	Female	Yes	Yes	Yes	No	No	Yes	No	No	1A. Lymphoid hyperplasia, moderate with medullary histiocytosis, moderate, lymph node. 2A. Carcinosarcoma, mammary region. 3A. Complex carcinoma, low grade, mammary region.	Carcinoma, complex	Carcinosarcoma
44732	German Shepherd Dog	German Shepherd Dog	German Shepherd Dog	11	7	Female	Yes	Yes	Yes	Yes	Yes	No	No	No	A. Carcinoma, tubular, intermediate grade, mammary skin (larger sample). B. Mixed mammary tumour, intraductal, mammary skin (smaller sample).	Adenoma, ductal	Carcinoma, simple, tubular
44817	Scottish Terrier	Scottish Terrier	Scottish Terrier	12	10	Female neutered	Yes	No	No	No	No	Yes	No	No	Benign mixed tumour, mammary gland.	Benign mixed tumour
44844	Lurcher	Lurcher	Lurcher	11	6	Female	Yes	No	No	Yes	No	No	No	No	Adenoma, intraductal, mammary gland.	Adenoma, ductal
44863	Springer Spaniel	Springer Spaniel (Unspecified/Other)	Springer Spaniel (Unspecified/Other)	12	0	Female	Yes	No	No	No	No	Yes	No	No	Mixed mammary tumour, right mammary mass.	Benign mixed tumour
44928	Yorkshire Terrier	Yorkshire Terrier	Yorkshire Terrier	11	8	Female entire	Yes	No	Yes	No	No	Yes	No	No	Complex adenomas, with ductular hyperplasia and epitheliosis, caudal mammary gland.	Adenoma, complex (≥2)
44984	Springer Spaniel	Springer Spaniel (Unspecified/Other)	Springer Spaniel (Unspecified/Other)	7	8	Female	Yes	Yes	No	No	No	Yes	No	No	Complex carcinoma, low grade, skin, mammary region.	Carcinoma, complex
45009	Dachshund	Dachshund (Unspecified/Other)	Dachshund (Unspecified/Other)	10	5	Female	Yes	No	Yes	No	No	Yes	No	No	1A. Compatible with infiltrative lipoma. 2A. Complex adenomas, multifocal (2), skin, mammary region.	Adenoma, complex (≥2)
45013	Crossbreed	Crossbreed	Crossbreed	13	7	Female	Yes	Yes	No	No	No	Yes	No	No	Complex carcinoma, low grade, mammary gland.	Carcinoma, complex
45081	Patterdale Terrier	Patterdale Terrier	Patterdale Terrier	8	0	Female	Yes	Yes	Yes	Yes	Yes	No	No	No	1. Tubular carcinoma, low grade, small mammary mass. 2. Ductular carcinoma, low grade, with marked mammary gland hyperplasia, larger mammary mass.	Carcinoma, ductal	Carcinoma, simple, tubular
45103	Border Collie	Border Collie	Border Collie	13	6	Female neutered	Yes	Yes	No	No	No	Yes	No	No	A&B. Lipoma, chest mass 1 and 2. C. Carcinosarcoma (malignant mixed mammary tumour), mammary skin.	Carcinosarcoma
45132	Cocker Spaniel	Cocker Spaniel (Unspecified/Other)	Cocker Spaniel (Unspecified/Other)	8	1	Female entire	Yes	Yes	No	No	Yes	No	No	No	Carcinoma, tubular, high grade, with lymphatic invasion, marked, mammary gland 3, 4, 5 and metastasis, inguinal lymph node.	Carcinoma, simple, tubular
45136	Boxer	Boxer	Boxer	5	0	Female neutered	Yes	Yes	No	No	No	Yes	No	No	Complex carcinoma, intermediate grade, with mammary hyperplasia, diffuse, marked, mammary mass.	Carcinoma, complex
45147	Springer Spaniel	Springer Spaniel (Unspecified/Other)	Springer Spaniel (Unspecified/Other)	8	0	Female	Yes	No	No	No	No	Yes	No	No	Mixed mammary tumour, mass from left inguinal mammary gland.	Benign mixed tumour
45186	Italian Spinone	Italian Spinone	Italian Spinone	4	0	Female	Yes	Yes	No	Yes	No	No	No	No	Ductal carcinoma, low grade, mammary skin.	Carcinoma, ductal
45187	Labrador Retriever	Labrador Retriever	Labrador Retriever	8	0	Female	Yes	Yes	No	No	No	Yes	No	No	1A. Lymphoid hyperplasia, multifocal, moderate, lymph node. 2A. Complex carcinoma, low grade, skin, mammary region.	Carcinoma, complex
45189	Labrador Retriever	Labrador Retriever	Labrador Retriever	8	2	Female neutered	Yes	Yes	Yes	No	No	Yes	No	No	Mixed mammary tumour, smallest mammary mass. Lipoma, largest mammary mass. Complex carcinoma, low grade, second largest mammary mass.	Benign mixed tumour	Carcinoma, complex
45197	Border Collie	Border Collie	Border Collie	10	0	Female neutered	Yes	Yes	Yes	Yes	Yes	Yes	No	No	1. Mixed mammary tumour, smaller sample. 2. Tubulopapillary carcinoma, low grade, mammary mass. 3. Intraductular papillary carcinoma, low grade, mammary mass.	Carcinoma, ductal, papillary	Benign mixed tumour	Carcinoma, simple, tubulopapillary
45295	Miniature Schnauzer	Miniature Schnauzer	Miniature Schnauzer	12	5	Female neutered	Yes	Yes	No	No	Yes	No	No	No	Carcinoma, solid, high grade, mammary mass.	Carcinoma, simple, solid
45354	Irish Wolfhound	Wolfhound (Unspecified/Other)	Other Purebred	7	5	Female entire	Yes	No	No	No	No	Yes	No	No	Mixed mammary tumour with ductal dilation, marked, mammary skin.	Benign mixed tumour
45361	Terrier X	Crossbreed	Crossbreed	15	0	Female	Yes	Yes	No	No	No	Yes	No	No	Carcioma, mixed type, low grade, skin, mammary region.	Carcinoma, mixed
45401	Cavalier King Charles Spaniel	Cavalier King Charles Spaniel	Cavalier King Charles Spaniel	9	0	Female neutered	Yes	Yes	No	No	Yes	No	No	No	Simple carcinoma, intermediate grade, skin, mammary region.	Carcinoma, simple
45414	Airedale Terrier	Airedale Terrier	Airedale Terrier	10	1	Female neutered	Yes	Yes	Yes	No	No	Yes	No	No	A. Complex adenomas and carcinomas, right caudal mammary gland. B. Cystic hyperplasia, with dermatitis and mastitis, suppurative, left cranial mammary gland.	Carcinoma, complex (≥2)	Adenoma, complex (≥2)
45431	Doberman	Doberman	Doberman	8	11	Female neutered	Yes	Yes	No	No	Yes	No	No	No	Carcinoma, tubular, high grade with lymphatic dilation, marked, caudal mammary gland.	Carcinoma, simple, tubular
45445	Springer Spaniel	Springer Spaniel (Unspecified/Other)	Springer Spaniel (Unspecified/Other)	10	3	Female	Yes	No	No	Yes	No	No	No	No	Ductal adenoma, cranial right mammary gland.	Adenoma, ductal
45494	Golden Retriever	Golden Retriever	Golden Retriever	7	6	Female	Yes	Yes	No	No	Yes	No	No	No	Carcinoma, solid, mammary mass.	Carcinoma, simple, solid
45537	Boxer	Boxer	Boxer	8	1	Female	Yes	Yes	Yes	No	Yes	Yes	No	No	Tubulopapillary carcinoma, low grade, mammary gland. Complex mammary tumour, mammary gland. Lobular hyperplasia, mammary gland.	Carcinoma, simple, tubulopapillary	Adenoma, complex
45578	Cocker Spaniel	Cocker Spaniel (Unspecified/Other)	Cocker Spaniel (Unspecified/Other)	10	0	Female neutered	Yes	No	No	No	No	Yes	No	No	Mixed mammary tumour, mammary skin.	Benign mixed tumour
45628	Cavalier King Charles Spaniel	Cavalier King Charles Spaniel	Cavalier King Charles Spaniel	8	9	Female	Yes	Yes	No	No	Yes	No	No	No	Carcinoma, tubular, intermediate grade, mammary mass.	Carcinoma, simple, tubular
45662	Jack Russell Terrier	Jack Russell Terrier	Jack Russell Terrier	11	1	Female	Yes	Yes	No	No	No	Yes	No	No	Complex carcinoma, with hyperplasia, mammary gland.	Carcinoma, complex
45663	English Springer Spaniel	Springer Spaniel (Unspecified/Other)	Springer Spaniel (Unspecified/Other)	10	11	Female	Yes	No	No	No	No	Yes	No	No	A. Benign mixed tumour, mammary gland. B. Melanocytic tumour, lip.	Benign mixed tumour
45707	Golden Retriever	Golden Retriever	Golden Retriever	12	4	Female neutered	Yes	Yes	No	No	Yes	No	No	No	Carcinoma, solid, mammary gland.	Carcinoma, simple, solid
45783	Shih Tzu	Shih Tzu	Shih Tzu	10	0	Female	Yes	No	No	No	No	Yes	No	No	Mixed mammary tumour, mammary gland.	Benign mixed tumour
45815	Welsh Springer Spaniel	Springer Spaniel (Unspecified/Other)	Springer Spaniel (Unspecified/Other)	10	3	Female neutered	Yes	No	Yes	Yes	No	Yes	No	No	1. Mixed mammary tumour, left cranial and medial mammary glands and right mammary gland. 2. Complex mammary adenoma, left medial mammary gland. 3. Ductal adenoma, left caudal mammary gland.	Adenoma, ductal	Adenoma, complex	Benign mixed tumour
45849	Staffordshire Bull Terrier	Staffordshire Bull Terrier	Staffordshire Bull Terrier	4	6	Female	Yes	Yes	Yes	No	Yes	Yes	No	No	1. Mixed mammary tumour, mammary skin. 2. Carcinoma, tubulopapillary, intermediate grade, mammary skin.	Benign mixed tumour	Carcinoma, simple, tubulopapillary
45865	Jack Russell Terrier	Jack Russell Terrier	Jack Russell Terrier	8	0	Female	Yes	No	Yes	No	No	Yes	No	No	Complex adenomas and benign mixed tumours, mammary gland.	Benign mixed tumour	Adenoma, complex (≥2)
45954	Labrador Retriever	Labrador Retriever	Labrador Retriever	5	0	Female	Yes	No	No	No	No	Yes	No	No	Benign mixed tumour, thoracic mammary gland.	Benign mixed tumour
45975	Irish Setter	Irish Setter	Irish Setter	9	0	Female neutered	Yes	No	No	No	No	Yes	No	No	A. Benign mixed tumour, mammary gland. B1. Follicular cyst, skin from back of neck. B2. Follicular cyst, skin from dorsum.	Benign mixed tumour
46001	Jack Russell Terrier	Jack Russell Terrier	Jack Russell Terrier	8	6	Female	Yes	Yes	No	No	No	Yes	No	No	Complex mammary carcinoma, low grade, mammary mass.	Carcinoma, complex
46023	Cocker Spaniel	Cocker Spaniel (Unspecified/Other)	Cocker Spaniel (Unspecified/Other)	9	0	Female neutered	Yes	Yes	Yes	No	Yes	Yes	No	No	A. Mixed mammary tumour and simple adenoma, R3 mammary gland. B. Complex adenoma, with focal progression to carcinoma, L3 mammary gland. C. Complex adenoma, L4 mammary gland. D. Mixed mammary tumour, L6 mammary gland.	Adenoma, complex (≥2)	Benign mixed tumour (≥2)	Adenoma, simple	Carcinoma, simple
46046	Crossbreed	Crossbreed	Crossbreed	Not recorded	Not recorded	Female	Yes	No	No	No	No	Yes	No	No	Complex adenoma, mammary gland.	Adenoma, complex
46071	Poodle	Poodle (Unspecified/Other)	Poodle (Unspecified/Other)	12	0	Female neutered	Yes	Yes	Yes	No	Yes	Yes	No	No	Carcinoma, intermediate grade, with mixed mammary tumour, skin of groin.	Carcinoma, simple	Benign mixed tumour
46075	Springer Spaniel	Springer Spaniel (Unspecified/Other)	Springer Spaniel (Unspecified/Other)	12	0	Female neutered	Yes	Yes	Yes	No	Yes	Yes	No	No	1. Complex carcinoma, mammary gland. 2. Simple papillary carcinoma, mammary gland.	Adenoma, simple, papillary	Carcinoma, complex
46113	Crossbreed	Crossbreed	Crossbreed	13	3	Female entire	Yes	Yes	Yes	Yes	No	Yes	No	No	1. Ductal carcinoma, low grade, skin, mammary region. 2. Complex adenomas, multifocal (2), skin, mammary region. 3. Mixed mammary tumors, multifocal(5), skin, mammary region. 4. Intraductal papillary adenoma, skin, mammary region.	Adenoma, ductal, papillary	Carcinoma, ductal	Adenoma, complex (≥2)	Benign mixed tumour
46140	Crossbreed	Crossbreed	Crossbreed	11	0	Female neutered	Yes	No	No	No	No	Yes	No	No	1. Complex adenoma, mammary gland. 2. Haemangioma, submandibular area skin.	Adenoma, complex
46163	Papillon	Papillon	Other Purebred	11	0	Female neutered	Yes	Yes	No	No	Yes	No	No	No	Carcinoma, tubular, large mammary mass.	Carcinoma, simple, tubular
46177	Labrador Retriever	Labrador Retriever	Labrador Retriever	7	10	Female	Yes	Yes	No	Yes	No	No	No	No	Intraductal papillary carcinoma, intermediate grade, skin, mammary region.	Carcinoma, ductal, papillary
46205	Boxer	Boxer	Boxer	10	0	Female neutered	Yes	No	No	No	No	Yes	No	No	A&C. Mast cell tumour, low grade (Kiupel), immunohistochemically low grade, skin of stifle. B. Complex adenoma, mammary mass from 4th mammary gland. D. Mast cell tumour, high grade (Patnaik), high grade (Kiupel), skin of inguinal region.	Adenoma, complex
46284	West Highland White Terrier	West Highland White Terrier	West Highland White Terrier	7	4	Female	Yes	Yes	Yes	Yes	No	Yes	No	No	A. Intraductal papillary adenoma, skin, mammary region, 2nd cranial nipple. B. Carcinoma, mixed-type, low grade, skin, mammary region, right side, caudal nipple.	Adenoma, ductal, papillary	Carcinoma, mixed
46305	Cocker Spaniel	Cocker Spaniel (Unspecified/Other)	Cocker Spaniel (Unspecified/Other)	8	11	Female	Yes	Yes	Yes	No	No	Yes	No	No	1A. Complex carcinoma, low grade, skin, mammary region, larger sample. 2A. Complex carcinoma, low grade, skin, mammary region, smaller sample.	Carcinoma, complex (≥2)
46320	Poodle	Poodle (Unspecified/Other)	Poodle (Unspecified/Other)	14	2	Female	Yes	Yes	No	No	No	Yes	No	No	Carcinoma, mixed type, low grade, mammary tumour.	Carcinoma, mixed
46340	Crossbreed	Crossbreed	Crossbreed	7	0	Female entire	Yes	No	No	No	No	Yes	No	No	Benign mixed tumour, mammary gland L4.	Benign mixed tumour
46427	German Shepherd Dog	German Shepherd Dog	German Shepherd Dog	11	0	Female	Yes	No	Yes	No	No	Yes	No	No	1. Lipoma, subcutis. 2. Lipoma, subcutis. 3. Mixed mammary tumours, mammary gland.	Benign mixed tumour (≥2)
46451	German Wirehaired Pointer	German Pointer (Unspecified/Other)	German Pointer (Unspecified/Other)	9	5	Female entire	Yes	Yes	Yes	No	Yes	Yes	No	No	Complex adenoma, multiple, mammary skin. Carcinoma, tubulopapillary, low grade, mammary skin. Mixed mammary tumour, multiple, mammary skin.	Adenoma, complex	Benign mixed tumour	Carcinoma, simple, tubulopapillary
46553	Schnauzer	Schnauzer (Unspecified/Other)	Schnauzer (Unspecified/Other)	13	0	Female neutered	Yes	No	No	No	No	Yes	No	No	Mixed mammary tumour, 3rd left mammary gland.	Benign mixed tumour
46568	Crossbreed	Crossbreed	Crossbreed	7	8	Female	Yes	No	Yes	Yes	No	Yes	No	No	A. Mixed mammary tumour, intraductal, right mammary gland. B. Complex mammary adenoma, left mammary gland.	Adenoma, complex	Adenoma, ductal
46597	Lurcher	Lurcher	Lurcher	3	0	Female	Yes	No	No	No	No	Yes	No	No	Complex adenoma, skin adjacent to 3rd right mammary gland.	Adenoma, complex
46673	Staffordshire Bull Terrier	Staffordshire Bull Terrier	Staffordshire Bull Terrier	7	0	Female	Yes	Yes	Yes	Yes	Yes	No	No	No	Intraductal papillary carcinoma, intermediate grade, mammary gland Simple carcinoma, tubular, low grade, mammary gland. Intraductal papillary adenoma, mammary gland. Lobular hyperplasia, marked, mammary gland.	Adenoma, ductal, papillary	Carcinoma, ductal, papillary	Carcinoma, simple, tubular
46693	Irish Red and White Setter	Irish Setter	Irish Setter	8	0	Female neutered	Yes	Yes	No	No	No	Yes	No	No	A. Complex carcinoma, low grade, skin, mammary region. B. Duct ectasia, multifocal, moderate with fibrosis, mild and mastitis, lymphocytic-plasmacytic, multifocal, mild, skin, mammary region	Carcinoma, complex
46786	Labrador Retriever	Labrador Retriever	Labrador Retriever	3	2	Female	Yes	No	No	No	No	Yes	No	No	Fibroadenoma, mammary gland.	Adenoma, complex
46791	Golden Retriever	Golden Retriever	Golden Retriever	9	0	Female entire	Yes	Yes	No	Yes	No	No	No	No	Intraductal papillary carcinoma, intermediate grade, skin, mammary region.	Carcinoma, ductal, papillary
46807	Crossbreed	Crossbreed	Crossbreed	11	6	Female entire	Yes	Yes	Yes	No	Yes	Yes	No	No	1A. Carcinoma, simple tubular, low grade, skin, mammary region, smallest sample. 2A. Carcinoma mixed type, low grade, skin mammary region, medium sized sample. 3A. Carcinoma, tubulopapillary, intermediate grade, skin, mammary region, largest sample.	Carcinoma, mixed	Carcinoma, simple, tubular	Carcinoma, simple, tubulopapillary
46821	Jack Russell Terrier	Jack Russell Terrier	Jack Russell Terrier	11	9	Female neutered	Yes	Yes	No	No	Yes	No	No	No	Adenocarcinoma, high grade, mammary gland.	Carcinoma, simple
46826	Cocker Spaniel	Cocker Spaniel (Unspecified/Other)	Cocker Spaniel (Unspecified/Other)	8	10	Female entire	Yes	No	No	No	No	Yes	No	No	1. Complex adenoma, mammary gland. 2. Ductal ectasia and hyperplasia, mammary gland.	Adenoma, complex
46897	Yorkshire Terrier	Yorkshire Terrier	Yorkshire Terrier	Not recorded	Not recorded	Female	Yes	Yes	Yes	No	No	Yes	No	No	Complex adenocarcinomas, mammary gland.	Carcinoma, complex (≥2)
46984	Jack Russell Terrier	Jack Russell Terrier	Jack Russell Terrier	10	4	Female entire	Yes	Yes	No	No	No	Yes	No	No	Complex carcinoma, low grade, left mammary gland 1.	Carcinoma, complex
46996	Labrador Retriever	Labrador Retriever	Labrador Retriever	9	0	Female	Yes	No	Yes	Yes	No	Yes	No	No	A. Benign mixed tumour, with intraductal papillary adenomas, mammary gland. B. Complex adenoma, with intraductal papillary adenomas, ductal ectasia and hyperplasia, mammary gland.	Adenoma, complex	Benign mixed tumour	Adenoma, ductal, papillary
47011	Staffordshire Bull Terrier	Staffordshire Bull Terrier	Staffordshire Bull Terrier	12	11	Female	Yes	No	No	Yes	No	No	No	No	A. Intraductal papillary adenoma, skin, caudal mammary region. B. Lipoma, skin, cranial ventrum.	Adenoma, ductal, papillary
47036	Crossbreed	Crossbreed	Crossbreed	3	11	Female	Yes	No	No	No	No	Yes	No	No	Mixed mammary tumor, skin, left caudal mammary region.	Benign mixed tumour
47051	West Highland White Terrier	West Highland White Terrier	West Highland White Terrier	Not recorded	Not recorded	Female	Yes	Yes	No	No	Yes	No	No	No	Adenocarcinoma, papillary-cystic, mammary gland.	Carcinoma, simple, papillary
47221	Labrador Retriever	Labrador Retriever	Labrador Retriever	9	0	Female	Yes	Yes	No	No	No	Yes	No	No	Complex carcinoma, low grade, mammary gland tissue.	Carcinoma, complex
47226	Terrier	Terrier (Unspecified/Other)	Terrier (Unspecified/Other)	12	0	Female	Yes	No	No	No	No	Yes	No	No	Mixed mammary tumour, mass thorax.	Benign mixed tumour
47342	Yorkshire Terrier	Yorkshire Terrier	Yorkshire Terrier	7	5	Female entire	Yes	No	No	No	No	Yes	No	No	Benign mixed tumour, mammary gland.	Benign mixed tumour
47359	Jack Russell Terrier	Jack Russell Terrier	Jack Russell Terrier	Not recorded	Not recorded	Female	Yes	Yes	Yes	No	No	Yes	No	No	1. Complex mammary carcinoma, intermediate grade, mammary skin. 2. Complex mammary carcinoma, intermediate grade, mammary skin.	Carcinoma, complex (≥2)
47375	West Highland White Terrier	West Highland White Terrier	West Highland White Terrier	6	10	Female	Yes	Yes	No	No	Yes	No	No	No	Carcinoma, solid, high grade, mammary mass with lymph node metastasis.	Carcinoma, simple, solid
47376	Labrador Retriever	Labrador Retriever	Labrador Retriever	6	10	Female neutered	Yes	No	Yes	No	No	Yes	No	No	Complex mammary tumours and mixed mammary tumours with mild to moderate lobular hyperplasia, mammary masses.	Benign mixed tumour (≥2)	Adenoma, complex (≥2)
47393	Welsh Terrier	Welsh Terrier	Other Purebred	8	3	Female entire	Yes	No	Yes	No	No	Yes	No	No	A. Complex adenoma, skin, mammary region, smaller sample. B. Complex adenoma, skin, mammary region, larger sample.	Adenoma, complex (≥2)
47434	Terrier	Terrier (Unspecified/Other)	Terrier (Unspecified/Other)	11	0	Female entire	Yes	Yes	No	No	No	Yes	No	No	1. Collagenous hamartoma, small mass, haired skin from flank. 2. Complex carcinoma, intermediate grade, large mass, mammary gland.	Carcinoma, complex
47504	Golden Retriever	Golden Retriever	Golden Retriever	8	0	Female neutered	Yes	Yes	No	No	No	Yes	No	No	Complex carcinoma, low grade, mammary mass.	Carcinoma, complex
47586	Jack Russell Terrier	Jack Russell Terrier	Jack Russell Terrier	6	0	Female	Yes	Yes	No	No	Yes	No	No	No	Carcinoma, tubular, simple, intermediate grade, mammary mass.	Carcinoma, simple, tubular
47588	Border Terrier	Border Terrier	Border Terrier	8	9	Female	Yes	Yes	No	No	No	Yes	No	No	Carcinoma mixed type, low grade, skin, mammary region.	Carcinoma, mixed
47611	Labrador Retriever	Labrador Retriever	Labrador Retriever	9	0	Female entire	Yes	Yes	Yes	No	Yes	Yes	No	No	A. Simple adenoma, right fourth mammary gland. B. Complex adenoma, left third mammary gland. C. Complex adenocarcinoma, right third mammary gland.	Adenoma, complex	Adenoma, simple	Carcinoma, complex
47623	Dachshund	Dachshund (Unspecified/Other)	Dachshund (Unspecified/Other)	5	0	Female	Yes	Yes	No	No	No	Yes	No	No	Carcinoma, mixed type, low grade, skin, left cranial mammary region.	Carcinoma, mixed
47693	Cocker Spaniel	Cocker Spaniel (Unspecified/Other)	Cocker Spaniel (Unspecified/Other)	9	9	Female	Yes	No	Yes	No	No	Yes	No	No	A & B. Mixed mammary tumours, mid left and caudal right mammary masses.	Benign mixed tumour (≥2)
47710	Cocker Spaniel	Cocker Spaniel (Unspecified/Other)	Cocker Spaniel (Unspecified/Other)	9	0	Female	Yes	No	No	No	No	Yes	No	No	Complex adenoma, with lobular and ductular hyperplasia, mammary gland.	Adenoma, complex
47712	Dachshund	Dachshund (Unspecified/Other)	Dachshund (Unspecified/Other)	7	0	Female	Yes	Yes	No	No	No	Yes	No	No	Carinoma mixed type, low grade, skin, right mammary region.	Carcinoma, mixed
47715	Jack Russell Terrier	Jack Russell Terrier	Jack Russell Terrier	11	0	Female	Yes	Yes	Yes	No	No	Yes	No	No	1. Mixed mammary tumour, smaller sample. 2. Complex carcinoma, low grade, larger mammary mass.	Benign mixed tumour	Carcinoma, complex
47786	Collie	Collie (Unspecified/Other)	Collie (Unspecified/Other)	10	0	Female	Yes	No	No	No	No	Yes	No	No	Mixed mammary tumor, skin, right mammary region.	Benign mixed tumour
47807	German Shepherd Dog	German Shepherd Dog	German Shepherd Dog	8	11	Female	Yes	Yes	Yes	No	Yes	Yes	No	No	1. Cystic endometrial hyperplasia, multifocal, marked, uterus. 2. Simple carcinoma, intermediate grade, skin, mammary region. 3. Complex carcinoma, low grade, skin, mammary region.	Carcinoma, complex	Carcinoma, simple
47831	Border Collie	Border Collie	Border Collie	9	6	Female	Yes	Yes	No	No	No	Yes	No	No	Complex mammary carcinoma, low grade, mammary mass.	Carcinoma, complex
47870	Springer Spaniel	Springer Spaniel (Unspecified/Other)	Springer Spaniel (Unspecified/Other)	10	0	Female neutered	Yes	No	No	No	No	Yes	No	No	1. Blepharitis, neutrophilic, histiocytic, lymphocytic and plasmacytic, diffuse, severe, chronic with moderate fibrovascular proliferation, mass from eyelid. 2. Mixed mammary tumour, smaller and larger samples, mammary masses. Mast cell tumour, intermediate grade (Patnaik), low grade (Kiupel), ‘mammary mass’.	Benign mixed tumour
47882	Flat-Coated Retriever	Flat-Coated Retriever	Flat-Coated Retriever	6	8	Female neutered	Yes	Yes	No	No	No	Yes	No	No	Complex carcinoma, low grade, mammary mass.	Carcinoma, complex
47943	Jack Russell Terrier	Jack Russell Terrier	Jack Russell Terrier	Not recorded	Not recorded	Female	Yes	No	Yes	No	No	Yes	No	No	A. Mixed mammary tumour, mammary mass. B1. Sinusal histiocytosis, moderate, lymph node. B2. Mixed mammary tumour, mammary mass.	Benign mixed tumour (≥2)
47955	Labrador Retriever	Labrador Retriever	Labrador Retriever	7	0	Female	Yes	No	No	No	No	Yes	No	No	A1. Complex adenoma, skin, right mammary region. A2. Intraductal papillomatosis, chronic, multifocal, marked, skin, right mammary region. B. Plasmacytoma, skin, left forelimb.	Adenoma, complex
47989	Labrador Retriever	Labrador Retriever	Labrador Retriever	8	7	Female neutered	Yes	No	Yes	Yes	No	Yes	No	No	1. Complex adenomas, multifocal, skin, mammary region. 2. Intraductal papillary adenomas, multifocal, skin, mammary region. 3. Mixed mammary tumor, skin, mammary region. 4. Dermatitis, pyogranulomatous, locally extensive, marked with fibrosis, marked, skin, mammary region. 5. Lobular hyperplasia, multifocal, moderate to marked with epitheliosis, multifocal, moderate, skin, mammary region.	Adenoma, ductal, papillary (≥2)	Adenoma, complex (≥2)	Benign mixed tumour
48003	Cairn Terrier	Cairn Terrier	Cairn Terrier	Not recorded	Not recorded	Female neutered	Yes	Yes	No	No	No	Yes	No	No	Carcinoma mixed type, low grade, skin, mammary region	Carcinoma, mixed
48010	Labrador Retriever	Labrador Retriever	Labrador Retriever	7	1	Female	Yes	Yes	No	No	Yes	No	No	No	A. Lymphoid hyperplasia, ‘caudal mass’. B. Anaplastic carcinoma, ‘cranial mass’, mammary gland.	Carcinoma, simple, anaplastic
48014	Maltese	Maltese	Maltese	10	0	Female	Yes	Yes	No	No	No	Yes	No	No	Complex adenocarcinoma, mammary gland.	Carcinoma, complex
48054	Collie	Collie (Unspecified/Other)	Collie (Unspecified/Other)	10	3	Female entire	Yes	No	No	No	No	Yes	No	No	Mixed mammary tumor, skin, mammary region.	Benign mixed tumour
48100	Springer Spaniel	Springer Spaniel (Unspecified/Other)	Springer Spaniel (Unspecified/Other)	9	2	Female	Yes	Yes	Yes	No	Yes	Yes	No	No	Simple mammary carcinoma, intermediate grade, complex mammary carcinoma, low grade and mixed mammary tumours, larger samples, mammary masses. Fibroadenoma, pea size mammary mass. Ductal ectasia, smaller sample, mammary mass.	Adenoma, complex	Carcinoma, simple
48103	Labrador Retriever	Labrador Retriever	Labrador Retriever	6	8	Female	Yes	Yes	Yes	No	Yes	Yes	No	No	A. Lymphoid hyperplasia, multifocal, moderate to marked, lymph node. B1. Simple carcinoma, intermediate grade, skin, mammary region (smaller sample). B2. Complex carcinoma, low grade, mammary tissue, (larger sample).	Carcinoma, complex	Carcinoma, simple
48143	Doberman	Doberman	Doberman	7	8	Female	Yes	Yes	Yes	Yes	No	Yes	No	No	A. Mixed mammary tumour, mass from right cranial abdomen, mammary gland. B. Follicular cysts, left caudal abdomen. C. Intraductular papillary adenoma and carcinoma with lymph node metastasis, right caudal mass.	Carcinoma, ductal, papillary	Adenoma, ductal, papillary	Benign mixed tumour
48170	Labrador Retriever	Labrador Retriever	Labrador Retriever	10	0	Female	Yes	Yes	Yes	Yes	Yes	No	No	No	Intraductal papillary adenomas and carcinomas, mammary gland.	Carcinoma, simple (≥2)	Adenoma, ductal, papillary
48226	Shih Tzu	Shih Tzu	Shih Tzu	7	11	Female neutered	Yes	Yes	No	No	No	Yes	No	No	Complex carcinoma, low grade, mammary mass.	Carcinoma, complex
48233	Staffordshire Bull Terrier	Staffordshire Bull Terrier	Staffordshire Bull Terrier	10	9	Female neutered	Yes	Yes	Yes	Yes	No	Yes	No	No	A. Mast cell tumour, intermediate grade (Patnaik), low grade (Kuipel), skin of neck. B. Lymphadenitis, pyogranulomatous, multifocal, chronic, with Mast cell tumour, caudal mammary gland. C1. Ductular carcinoma, third mammary gland. C2. Benign mixed tumours, third mammary gland.	Carcinoma, ductal	Benign mixed tumour (≥2)
48277	Boxer	Boxer	Boxer	10	0	Female	Yes	Yes	No	No	Yes	No	No	No	A. Simple carcinoma, intermediate grade, skin, mammary region. B. Mast cell tumor, intermediate grade (Patnaik), low grade (Patnaik), skin, smaller sample. C. Mast cell tumor, intermediate grade (Patnaik), low grade (Patnaik), skin, larger sample.	Carcinoma, simple
48280	Cocker Spaniel	Cocker Spaniel (Unspecified/Other)	Cocker Spaniel (Unspecified/Other)	9	0	Female	Yes	No	Yes	No	No	Yes	No	No	1. Benign mixed tumour, mammary gland. 2. Benign mixed tumour, mammary gland.	Benign mixed tumour (≥2)
48284	Collie	Collie (Unspecified/Other)	Collie (Unspecified/Other)	8	0	Female neutered	Yes	Yes	No	No	Yes	No	No	No	1A, 2A, 3A, and 4A. Carcinoma, high grade, skin, mammary region.	Carcinoma, simple
48293	Jack Russell Terrier	Jack Russell Terrier	Jack Russell Terrier	13	0	Female neutered	Yes	Yes	Yes	No	No	Yes	No	No	1A. Hemangioma, skin, smaller sample from A. 2A. Hemangioma, skin, larger sample from A. B1. Complex carcinoma, low grade, skin, mammary region. B2. Complex adenomas, multifocal, skin, mammary region.	Adenoma, complex (≥2)	Carcinoma, complex
48296	Jack Russell Terrier	Jack Russell Terrier	Jack Russell Terrier	12	0	Female	Yes	Yes	Yes	No	Yes	Yes	No	No	A. Carcinoma, mixed type, low grade, skin, mammary region, smaller sample. B. Carcinoma, simple tubular, intermediate grade, mammary region, larger sample.	Carcinoma, mixed	Carcinoma, simple, tubular
48298	Labrador Retriever	Labrador Retriever	Labrador Retriever	8	5	Female neutered	Yes	No	No	No	No	Yes	No	No	Mixed mammary tumour, mammary masses.	Benign mixed tumour
48330	Lhasa Apso	Lhasa Apso	Lhasa Apso	8	5	Female neutered	Yes	No	No	Yes	No	No	No	No	Intraductal papillary adenoma, skin, mammary region.	Adenoma, ductal, papillary
48331	Doberman	Doberman	Doberman	5	11	Female entire	Yes	Yes	Yes	Yes	Yes	No	No	No	A. Lobular hyperplasia, 2nd mammary gland. B. Intra-ductal papillary carcinoma, invasive, with ductular carcinoma and simple carcinoma, 3rd mammary gland. C. Metastasis of Intra-ductal papillary carcinoma, inguinal lymph node. D. Intra-ductal papillary carcinoma, invasive, 5th mammary gland. E. Intra-ductal papillary carcinoma, invasive, 4th mammary gland.	Carcinoma, ductal, papillary (≥2)	Carcinoma, ductal	Carcinoma, simple
48335	Miniature Schnauzer	Miniature Schnauzer	Miniature Schnauzer	5	5	Female neutered	Yes	No	No	No	No	Yes	No	No	Benign mixed tumour, mammary gland.	Benign mixed tumour
48338	English Setter	English Setter	English Setter	5	11	Female	Yes	Yes	No	No	Yes	No	No	No	Carcinoma, simple tubular, intermediate grade, skin, mammary regions.	Carcinoma, simple, tubular
48380	Crossbreed	Crossbreed	Crossbreed	12	0	Female entire	Yes	Yes	Yes	Yes	Yes	Yes	No	No	1. Benign mixed tumour, Right mammary gland. 2. Simple carcinoma, with intra-ductal papillary carcinoma and complex adenoma, left caudal mammary gland.	Benign mixed tumour	Carcinoma, simple	Adenoma, complex	Carcinoma, ductal, papillary
48402	Beagle	Beagle (Unspecified/Other)	Beagle (Unspecified/Other)	11	3	Female entire	Yes	Yes	No	No	Yes	No	No	No	A. Simple carcinoma, low grade, mammary region. B. Follicular hamartoma, skin, left hindlimb.	Carcinoma, simple
48448	German Shepherd Dog	German Shepherd Dog	German Shepherd Dog	8	0	Female	Yes	Yes	No	No	No	Yes	No	No	Complex adenocarcinoma, mammary gland.	Carcinoma, complex
48486	Crossbreed	Crossbreed	Crossbreed	13	9	Female neutered	Yes	No	No	No	No	Yes	No	No	Mixed mammary tumour with a mild lobular hyperplasia and ductular ectasia, mammary gland.	Benign mixed tumour
48516	Labrador Retriever	Labrador Retriever	Labrador Retriever	5	9	Female	Yes	No	No	No	No	Yes	No	No	Complex adenoma, mammary gland.	Adenoma, complex
48543	Golden Retriever	Golden Retriever	Golden Retriever	4	4	Female	Yes	No	No	No	No	Yes	No	No	A. Mixed mammary tumour, caudal right mammary gland.	Benign mixed tumour
48555	Kerry Blue Terrier	Kerry Blue Terrier	Kerry Blue Terrier	9	0	Female	Yes	Yes	No	Yes	No	No	No	No	Ductular carcinoma, mammary gland.	Carcinoma, ductal
48560	Irish Red and White Setter	Irish Setter	Irish Setter	9	0	Female	Yes	No	No	No	No	Yes	No	No	Benign mixed tumour, mammary gland.	Benign mixed tumour
48675	Labrador Retriever	Labrador Retriever	Labrador Retriever	10	7	Female neutered	Yes	Yes	Yes	Yes	No	Yes	No	No	Complex carcinoma, low grade, mammary tissue. Carcinoma in situ, mammary tissue. Intraductular papillary adenoma, mammary tissue Mixed mammary tumours, mammary tissue. Lobular hyperplasia marked, mammary tissue. Arteritis, leucocytoclastic, multifocal, mammary tissue.	Adenoma, ductal, papillary	Carcinoma, complex
48680	Bull Mastiff	Mastiff (Unspecified/Other)	Mastiff (Unspecified/Other)	8	0	Female neutered	Yes	Yes	No	No	No	Yes	No	No	A. Lymphoid hyperplasia, multifocal, moderate, inguinal lymph node. B. Complex carcinoma, intermediate grade, skin, mammary region.	Carcinoma, complex
48702	Cavalier King Charles Spaniel	Cavalier King Charles Spaniel	Cavalier King Charles Spaniel	8	5	Female neutered	Yes	Yes	No	No	No	Yes	No	No	Carcinoma - mixed type, low grade, skin, mammary region.	Carcinoma, mixed
48703	German Shepherd Dog	German Shepherd Dog	German Shepherd Dog	10	5	Female	Yes	Yes	Yes	No	No	Yes	No	No	A. Soft tissue sarcaoma, skin, mammary region. B1. Complex carcinoma, low grade, skin, mammary region. B2. Complex carcinoma, low grade, skin, mammary region.	Carcinoma, complex (≥2)
48705	Bichon Frise	Bichon (Unspecified/Other)	Bichon (Unspecified/Other)	7	6	Female	Yes	Yes	No	No	No	Yes	No	No	Complex carcinoma, low grade, skin, right mammary region.	Carcinoma, complex
48709	Golden Retriever	Golden Retriever	Golden Retriever	4	0	Female entire	Yes	Yes	No	No	Yes	No	No	No	Carcinoma, tubular, high grade; with lymphatic invasion, moderate, mammary mass.	Carcinoma, simple, tubular
48725	Crossbreed	Crossbreed	Crossbreed	8	2	Female	Yes	Yes	Yes	No	No	Yes	No	No	Complex carcinoma, low grade, smaller mammary mass. Mixed mammary tumour, larger mammary mass. Lobular hyperplasia, moderate, mammary tissue.	Benign mixed tumour	Carcinoma, complex
48729	Springer Spaniel	Springer Spaniel (Unspecified/Other)	Springer Spaniel (Unspecified/Other)	6	0	Female neutered	Yes	Yes	Yes	Yes	No	No	No	No	1A. Mammary ductular carcinoma, low grade, skin, mammary region, smaller sample. 2A. Mammary ductular carcinoma, low grade, skin, mammary region, larger sample.	Carcinoma, ductal (≥2)
48741	West Highland White Terrier	West Highland White Terrier	West Highland White Terrier	12	10	Female neutered	Yes	Yes	No	No	No	Yes	No	No	Carcinosarcoma, skin, left caudal mammary region.	Carcinosarcoma
48742	Labrador Retriever	Labrador Retriever	Labrador Retriever	10	0	Female neutered	Yes	Yes	Yes	Yes	No	Yes	No	No	Complex carcinoma with intraductular complex adenoma, left cranial mammary gland.	Carcinoma, complex	Adenoma, ductal
48783	Cavalier King Charles Spaniel	Cavalier King Charles Spaniel	Cavalier King Charles Spaniel	5	0	Female entire	Yes	Yes	No	Yes	No	No	No	No	Intraductal papillary carcinoma, intermediate grade, skin, mammary region.	Carcinoma, ductal, papillary
48805	Crossbreed	Crossbreed	Crossbreed	7	0	Female	Yes	Yes	No	No	No	Yes	No	No	Carcinoma arising from mixed mammary tumour, right 4th mammary gland.	Carcinoma arising in a complex adenoma/benign mixed tumour
48830	Lhasa Apso	Lhasa Apso	Lhasa Apso	6	0	Female entire	Yes	Yes	No	No	No	Yes	No	No	1. Complex carcinoma, low grade, right mammary region. 2. Lymphoid hyperplasia, multifocal, moderate with medullary histiocytosis, moderate, lymph node.	Carcinoma, complex
48839	Cavalier King Charles Spaniel	Cavalier King Charles Spaniel	Cavalier King Charles Spaniel	10	7	Female entire	Yes	No	No	Yes	No	No	No	No	A. Ductal adenoma, left mammary gland 3. B. Collagenous hamartoma, with lobular hyperplasia, right mammary gland 5.	Adenoma, ductal
48858	Miniature Poodle	Miniature Poodle	Miniature Poodle	13	0	Female	Yes	No	Yes	No	No	Yes	No	No	A. Poorly differentiated sarcoma, right 5th mammary gland. B. Complex adenoma, left mammary gland. C. Complex adenoma, right 2nd mammary gland.	Adenoma, complex (≥2)
48877	Border Collie	Border Collie	Border Collie	8	4	Female	Yes	No	No	No	No	Yes	No	No	A. Mixed mammary tumour, with lobular secretory hyperplasia, moderate to marked, caudal mammary gland. B. Follicular hyperplasia, moderate, lymph node.	Benign mixed tumour
48887	Labrador Retriever	Labrador Retriever	Labrador Retriever	7	1	Female entire	Yes	No	No	No	No	Yes	No	No	Mixed mammary tumour with lobular hyperplasia, moderate to marked, right caudal mammary gland	Benign mixed tumour
48961	Retriever	Retriever (Unspecified/Other)	Retriever (Unspecified/Other)	5	5	Female	Yes	No	No	No	No	Yes	No	No	Complex mammary adenoma and lobular hyperplasia, mammary gland.	Adenoma, complex
49023	Cocker Spaniel	Cocker Spaniel (Unspecified/Other)	Cocker Spaniel (Unspecified/Other)	5	0	Female neutered	Yes	Yes	Yes	Yes	No	No	No	No	Intra-ductal papillary adenoma and carcinoma, mammary gland.	Carcinoma, ductal, papillary	Adenoma, ductal, papillary
49047	Golden Retriever	Golden Retriever	Golden Retriever	4	3	Female	Yes	Yes	No	Yes	No	No	No	No	Ductal ectasia, multifocal, marked, with intra-ductal carcinoma, mammary gland.	Carcinoma, ductal
49132	Golden Retriever	Golden Retriever	Golden Retriever	9	6	Female	Yes	No	Yes	Yes	No	Yes	No	No	1. Mixed mammary tumour, small mammary mass. 2. Complex mammary tumour, mixed mammary tumour, intraductular papillary adenoma and fibroadenoma with lobular hyperplasia, mammary tissue. larger sample.	Benign mixed tumour (≥2)	Adenoma, complex (≥2)	Adenoma, ductal, papillary
49144	Labrador Retriever	Labrador Retriever	Labrador Retriever	6	6	Female entire	Yes	No	Yes	No	No	Yes	No	No	Mixed mammary tumours, multiple, with regular lobular hyperplasia, moderate, left mammary glands 4 and 5.	Benign mixed tumour (≥2)
49181	Labrador Retriever	Labrador Retriever	Labrador Retriever	10	1	Female	Yes	No	No	No	No	Yes	No	No	Mixed mammary tumour and lobular hyperplasia, mammary tissue.	Benign mixed tumour
49266	Jack Russell Terrier	Jack Russell Terrier	Jack Russell Terrier	9	0	Female entire	Yes	Yes	Yes	No	No	Yes	No	No	Complex carcinoma, low grade, mammary mass - larger sample. Mixed mammary tumour, mammary mass - smaller sample.	Benign mixed tumour	Carcinoma, complex
49286	Springer Spaniel	Springer Spaniel (Unspecified/Other)	Springer Spaniel (Unspecified/Other)	8	0	Female	Yes	No	No	No	No	Yes	No	No	Mixed mammary tumour, left mammary gland.	Benign mixed tumour
49317	Tibetan Terrier	Tibetan Terrier	Tibetan Terrier	13	6	Female neutered	Yes	Yes	No	No	No	Yes	No	No	Complex carcinoma, low grade, skin, mammary region.	Carcinoma, complex
49321	English Springer Spaniel	Springer Spaniel (Unspecified/Other)	Springer Spaniel (Unspecified/Other)	10	6	Female neutered	Yes	No	Yes	No	No	Yes	No	No	A. Mastitis, neutrophilic and lymphocytic, chronic, mild to moderate, caudal mammary gland 5. B1. Complex adenoma, mammary gland 4 B2. Mixed mammary tumour, mammary gland 5.	Adenoma, complex	Benign mixed tumour
49389	West Highland White Terrier	West Highland White Terrier	West Highland White Terrier	6	0	Female neutered	Yes	No	No	No	No	Yes	No	No	Mixed mammary tumour, mammary mass.	Benign mixed tumour
49398	Labrador Retriever	Labrador Retriever	Labrador Retriever	9	3	Female	Yes	No	No	No	No	Yes	No	No	Mixed mammary tumour, mammary mass.	Benign mixed tumour
49400	Labrador Retriever	Labrador Retriever	Labrador Retriever	8	0	Female neutered	Yes	Yes	Yes	Yes	Yes	No	No	No	Simple tubulopapillary carcinoma, low grade, with intraductular papillary adenoma and lobular hyperplasia, mammary masses.	Carcinoma, simple, tubulopapillary	Adenoma, ductal, papillary
49408	Scottish Terrier	Scottish Terrier	Scottish Terrier	7	0	Female	Yes	No	Yes	No	No	Yes	No	No	1. Complex adenoma, mammary mass - smallest sample. 2. Complex adenoma with ductular epithelial hyperplasia, marked and ductular sclerosis, marked, mammary mass - intermediate sized sample. 3. Mixed mammary tumour, mammary mass - largest sample.	Adenoma, complex (≥2)	Benign mixed tumour
49411	Staffordshire Bull Terrier	Staffordshire Bull Terrier	Staffordshire Bull Terrier	9	1	Female	Yes	Yes	No	No	No	Yes	No	No	Complex adenocarcinoma, mammary gland.	Carcinoma, complex
49454	Springer Spaniel	Springer Spaniel (Unspecified/Other)	Springer Spaniel (Unspecified/Other)	8	0	Female entire	Yes	Yes	No	No	Yes	No	No	No	Carcinoma, simple tubular, intermediate grade, left caudal mammary gland.	Carcinoma, simple, tubular
49533	Jack Russell Terrier	Jack Russell Terrier	Jack Russell Terrier	7	6	Female neutered	Yes	Yes	No	No	Yes	No	No	No	Comedocarcinoma, high grade, mammary mass.	Carcinoma, simple, comedo
49574	Staffordshire Bull Terrier	Staffordshire Bull Terrier	Staffordshire Bull Terrier	9	9	Female	Yes	Yes	No	No	Yes	No	No	No	Carcinoma, high grade, skin, mammary region.	Carcinoma, simple
49627	Crossbreed	Crossbreed	Crossbreed	10	10	Female neutered	Yes	Yes	Yes	No	Yes	Yes	No	No	A. Simple carcinoma, high grade, skin, mammary region. B. Complex carcinoma, low grade, skin, mammary region.	Carcinoma, complex	Carcinoma, simple
49628	Crossbreed	Crossbreed	Crossbreed	10	9	Female	Yes	No	No	No	No	Yes	No	No	1. Benign mixed tumour, with ductal ectasia and hyperplasia, mammary gland. 2. Mast cell tumour, intermediate grade (Patnaik), low grade (Kuipel), immunohistochemically low grade, skin of neck.	Benign mixed tumour
49673	Cocker Spaniel	Cocker Spaniel (Unspecified/Other)	Cocker Spaniel (Unspecified/Other)	11	8	Female neutered	Yes	Yes	No	Yes	No	No	No	No	Mammary ductal carcinoma, intermediate grade, mammary region.	Carcinoma, ductal
49712	Terrier	Terrier (Unspecified/Other)	Terrier (Unspecified/Other)	11	4	Female	Yes	Yes	Yes	No	Yes	Yes	No	No	Complex carcinoma, low grade with simple adenoma and lobular hyperplasia, mammary mass.	Carcinoma, complex	Adenoma, simple
49766	Crossbreed	Crossbreed	Crossbreed	9	0	Female	Yes	No	Yes	No	No	Yes	No	No	1. Complex adenoma, mammary gland. 2. Complex adenoma, mammary gland. 3. Benign mixed tumour, mammary gland.	Adenoma, complex (≥2)	Benign mixed tumour
49797	Cocker Spaniel	Cocker Spaniel (Unspecified/Other)	Cocker Spaniel (Unspecified/Other)	5	3	Female entire	Yes	No	No	No	No	Yes	No	No	Mixed mammary tumor, skin, mammary gland 2.	Benign mixed tumour
49829	Boxer	Boxer	Boxer	6	9	Female neutered	Yes	Yes	No	Yes	No	No	No	No	Ductular carcinoma, mammary gland.	Carcinoma, ductal
49873	Labrador	Labrador Retriever	Labrador Retriever	8	0	Female neutered	Yes	No	No	No	No	Yes	No	No	Mixed mammary tumour, mammary mass.	Benign mixed tumour
49885	Poodle	Poodle (Unspecified/Other)	Poodle (Unspecified/Other)	11	6	Female	Yes	Yes	Yes	No	No	Yes	No	No	1. Complex carcinoma, low grade, skin, left caudal mammary gland. 2. Carcinoma, mixed type, low grade, multifocal (2), skin, left cuadal mammary gland. 3. Complex adenoma, skin, left caudal mammary gland. 4. Mixed mammary tumor, skin, left caudal mammary gland.	Adenoma, complex	Benign mixed tumour	Carcinoma, complex	Carcinoma, mixed
49923	Crossbreed	Crossbreed	Crossbreed	6	0	Female entire	Yes	Yes	No	No	No	Yes	No	No	Carcinoma and malignant myoepithelioma, mammary mass.	Carcinoma and malignant myoepithelioma
49963	Crossbreed	Crossbreed	Crossbreed	10	0	Female neutered	Yes	Yes	No	No	No	Yes	No	No	Complex carcinoma, low grade, left mammary gland.	Carcinoma, complex
49967	rhodesian Ridgeback	Rhodesian Ridgeback	Rhodesian Ridgeback	7	6	Female	Yes	No	No	No	No	Yes	No	No	A. Benign mixed tumour, mammary gland. B. Fibroadnexal hamartoma, skin of left axilla.	Benign mixed tumour
50030	Labrador	Labrador Retriever	Labrador Retriever	10	10	Female	Yes	No	No	No	Yes	No	No	No	A. Lymphoid hyperplasia, lymph node. B. Simple adenoma, with lobular hyperplasia, 5th mammary gland RHS.	Adenoma, simple
50062	Cocker Spaniel	Cocker Spaniel (Unspecified/Other)	Cocker Spaniel (Unspecified/Other)	11	8	Female neutered	Yes	Yes	Yes	Yes	No	Yes	No	No	1A. Lipoma, submitted tissue, smaller sample, mammary region. 2A. Complex carcinoma, low grade, skin mammary region. 2A. Intraductal papillary adenoma, skin, mammary region.	Adenoma, ductal, papillary	Carcinoma, complex
50067	Lhasa Apso	Lhasa Apso	Lhasa Apso	8	0	Female entire	Yes	Yes	No	No	Yes	No	No	No	Carcinoma, simple, intermediate grade, skin, mammary region.	Carcinoma, simple
50076	Jack Russell Terrier	Jack Russell Terrier	Jack Russell Terrier	8	5	Female neutered	Yes	No	No	No	No	Yes	No	No	A. Complex adenoma, skin of top of left side abdomen. B. Lobular hyperplasia, multiple, mild, skin of left 4th mammary gland.	Adenoma, complex
50078	Labrador Retriever	Labrador Retriever	Labrador Retriever	10	6	Female neutered	Yes	Yes	No	No	Yes	No	No	No	A&B. Carcinoma, intermediate grade, skin mammary region and lymph node.	Carcinoma, simple
50122	German Shepherd Dog	German Shepherd Dog	German Shepherd Dog	7	0	Female	Yes	Yes	No	No	Yes	No	No	No	1. Ruptured follicular cyst, skin of left lateral thorax. 2. Carcinoma, tubular, intermediate grade, 4th right mammary gland.	Carcinoma, simple, tubular
50152	Staffordshire Bull Terrier	Staffordshire Bull Terrier	Staffordshire Bull Terrier	8	0	Female neutered	Yes	Yes	No	No	No	Yes	No	No	Carcinosarcoma, mammary tissue.	Carcinosarcoma
50153	Boxer	Boxer	Boxer	9	0	Female entire	Yes	Yes	Yes	No	Yes	Yes	No	No	A1. Adenocarcinoma, caudal right mammary gland. A2. Compatible with Adenocarcinoma with Malignant myoepithelioma, caudal right mammary gland. B1. Benign mixed tumour, cranial right mammary gland. B2. Haemangioma, cranial right mammary gland. C. Benign mixed tumours, with Adenocarcinoma, left mammary gland.	Benign mixed tumour (≥2)	Carcinoma and malignant myoepithelioma	Carcinoma, simple
50158	Jack Russell Terrier	Jack Russell Terrier	Jack Russell Terrier	8	8	Female	Yes	No	Yes	No	No	Yes	No	No	1. Benign mixed tumour, cranial mammary gland. 2. Benign mixed tumour, caudal mammary gland.	Benign mixed tumour (≥2)
50184	Border Terrier	Border Terrier	Border Terrier	9	6	Female neutered	Yes	Yes	No	No	No	Yes	No	No	Complex adenocarcinoma, left caudal mammary gland.	Carcinoma, complex
50202	Doberman	Doberman	Doberman	5	7	Female entire	Yes	Yes	No	Yes	No	No	No	No	Intra-ductal papillary carcinoma, mammary gland.	Carcinoma, ductal, papillary
50206	Rottweiler	Rottweiler	Rottweiler	7	0	Female	Yes	Yes	No	No	No	Yes	No	No	Complex mammary carcinoma, low grade, with lobular hyperplasia and duct ectasia, mammary mass.	Carcinoma, complex
50251	Labrador Retriever	Labrador Retriever	Labrador Retriever	11	5	Female neutered	Yes	Yes	No	No	Yes	No	No	No	Simple carcinoma, high grade, skin, mammary region.	Carcinoma, simple
50286	West Highland White Terrier	West Highland White Terrier	West Highland White Terrier	10	0	Female entire	Yes	Yes	No	Yes	No	No	No	No	Ductular carcinoma, with extensive lymphatic invasion and metastasis to a local lymph node, left caudal mammary gland.	Carcinoma, ductal
50297	Boxer	Boxer	Boxer	8	0	Female	Yes	Yes	No	No	Yes	No	No	No	Poorly differentiated carcinoma, high grade, with lymph node metastasis, skin and lymph node, left mammary region.	Carcinoma, simple
50307	Jack Russell Terrier	Jack Russell Terrier	Jack Russell Terrier	4	4	Female neutered	Yes	Yes	No	No	No	Yes	No	No	Complex carcinoma, intermediate grade, skin, caudal mammary region.	Carcinoma, complex
50330	Jack Russell Terrier	Jack Russell Terrier	Jack Russell Terrier	9	0	Female	Yes	No	Yes	Yes	No	Yes	No	No	A, B, and C. Lobular hyperplasia, multifocal, moderate with duct ectasia, multifocal, mild, skin, mammary region, all samples. B. Complex adenoma, skin, left caudal thoracic mammary region - per container label. B. Intraductal papillary adenoma, skin, left caudal thoracic mammary region - per container label. C. Complex adenoma, skin, right caudal abdominal mammary region - per container label.	Adenoma, ductal, papillary	Adenoma, complex (≥2)
50331	Lurcher	Lurcher	Lurcher	8	0	Female neutered	Yes	No	No	No	No	Yes	No	No	1A. Nodular sebaceous hyperplasia, locally extensive, moderate, skin, right shoulder. 2A. Complex adenoma, mammary region.	Adenoma, complex
50363	Bichon Frise	Bichon (Unspecified/Other)	Bichon (Unspecified/Other)	9	4	Female	Yes	No	No	No	No	Yes	No	No	Mixed mammary tumour, mammary gland.	Benign mixed tumour
50398	Springer Spaniel	Springer Spaniel (Unspecified/Other)	Springer Spaniel (Unspecified/Other)	9	0	Female	Yes	No	Yes	No	No	Yes	No	No	Complex mammary adenoma, multiple with lobular and secretory hyperplasia, marked, right mammary glands 3, 4 and 5.	Adenoma, complex (≥2)
50418	Cocker Spaniel	Cocker Spaniel (Unspecified/Other)	Cocker Spaniel (Unspecified/Other)	7	6	Female neutered	Yes	No	No	No	No	Yes	No	No	Complex adenoma, mammary skin.	Adenoma, complex
50458	Lhasa Apso	Lhasa Apso	Lhasa Apso	8	11	Female neutered	Yes	Yes	No	No	No	Yes	No	No	Complex carcinoma, low grade, mammary mass.	Carcinoma, complex
50475	Labrador Retriever	Labrador Retriever	Labrador Retriever	9	0	Female	Yes	Yes	Yes	Yes	No	Yes	No	No	A. Intra-ductal papillary carcinoma, right (3) mammary gland. B1. Complex adenoma, left (4) mammary gland. B2. Mast cell tumour, subcutis, left mammary tissue.	Adenoma, complex	Carcinoma, ductal, papillary
50505	Jack Russell Terrier	Jack Russell Terrier	Jack Russell Terrier	11	9	Female neutered	Yes	Yes	Yes	No	No	Yes	No	No	A. Mixed mammary tumours, multiple, right mammary gland Complex carcinoma, intermediate grade, right mammary gland; with metastasis, caudal lymph node. B. Mixed mammary tumours, multiple with complex carcinoma, intermediate grade, focal, left mammary glands.	Benign mixed tumour (≥2)	Carcinoma, complex (≥2)
50523	Welsh Springer Spaniel	Springer Spaniel (Unspecified/Other)	Springer Spaniel (Unspecified/Other)	8	8	Female	Yes	Yes	No	No	Yes	No	No	No	Carcinoma, tubulopapillary, intermediate grade, with lymph node metastasis, mammary mass.	Carcinoma, simple, tubulopapillary
50535	Labrador Retriever	Labrador Retriever	Labrador Retriever	10	0	Female entire	Yes	No	Yes	No	No	Yes	No	No	A. Follicular hyperplasia and sinus histiocytosis, moderate, superficial inguinal lymph node. B. Mixed mammary tumour and complex adenomas, multiple, right mammary glands.	Benign mixed tumour (≥2)	Adenoma, complex (≥2)
50541	West Highland White Terrier	West Highland White Terrier	West Highland White Terrier	13	1	Female neutered	Yes	Yes	No	Yes	No	No	No	No	Intra-ductal papillary carcinoma, mammary gland.	Carcinoma, ductal, papillary
50571	Cocker Spaniel	Cocker Spaniel (Unspecified/Other)	Cocker Spaniel (Unspecified/Other)	11	0	Female	Yes	Yes	Yes	No	Yes	Yes	No	No	A. Compatible with carcinoma, mammary 1 (left caudal). B. Lobular hyperplasia, mammary 2. C. Lobular hyperplasia, mammary 3 (left cranial). D. Compatible with Complex carcinoma, mammary 4 (right caudal). E. Compatible with Complex carcinoma, mammary 5. F. Compatible with Complex adenoma, mammary 6 (right cranial).	Adenoma, complex	Carcinoma, complex (≥2)	Carcinoma, simple
50588	Jack Russell Terrier	Jack Russell Terrier	Jack Russell Terrier	12	0	Female	Yes	No	No	No	No	Yes	No	No	Benign mixed tumour, mammary gland.	Benign mixed tumour
50596	Labrador Retriever	Labrador Retriever	Labrador Retriever	6	0	Female neutered	Yes	No	No	Yes	No	No	No	No	Mixed mammary tumor, intraductal, skin, mammary gland region, 3 and 4.	Adenoma, ductal
50722	Crossbreed	Crossbreed	Crossbreed	11	3	Female entire	Yes	Yes	No	No	Yes	No	No	No	Simple carcinoma, low grade, skin, right caudal mammary region.	Carcinoma, simple
50814	West Highland White Terrier	West Highland White Terrier	West Highland White Terrier	14	0	Female entire	Yes	Yes	Yes	No	Yes	Yes	No	No	Simple and complex adenocarcinomas, mammary gland.	Carcinoma, simple (≥2)	Carcinoma, complex (≥2)
50867	Crossbreed	Crossbreed	Crossbreed	8	2	Female	Yes	No	Yes	No	No	Yes	No	No	A. Cystic ductal dilation, marekd, 2nd left nipple. B. Complex mammary adenomas, multiple, with lobular hyperplasia, marked, right 2nd and 3rd mammary glands.	Adenoma, complex (≥2)
50928	Yorkshire Terrier	Yorkshire Terrier	Yorkshire Terrier	14	0	Female entire	Yes	Yes	Yes	No	No	Yes	No	No	A. Soft tissue sarcoma, intermediate grade, mammary gland 3 area. B. Mixed mammary tumour, mammary gland 1. C. Carcinoma arising in mixed mammary tumour, mammary gland 5.	Benign mixed tumour	Carcinoma arising in a complex adenoma/benign mixed tumour
50943	Staffordshire Bull Terrier	Staffordshire Bull Terrier	Staffordshire Bull Terrier	6	0	Female	Yes	Yes	No	No	No	Yes	No	No	Complex carcinoma, mammary gland.	Carcinoma, complex
50944	Crossbreed	Crossbreed	Crossbreed	8	0	Female	Yes	Yes	Yes	No	No	Yes	No	No	A. Carcinoma, mixed type, low grade, skin, mammary gland region. B. Mixed mammary tumour, skin mammary region. B. Ductal papillomatosis, multifocal, marked with mastitis, multifocal, lymphocytic, moderate, skin, mammary gland region.	Benign mixed tumour	Carcinoma, mixed
50961	Jack Russell Terrier	Jack Russell Terrier	Jack Russell Terrier	6	0	Female	Yes	No	Yes	No	No	Yes	No	No	A. Complex adenomas, multifocal (2) left mammary gland region. B. Complex adenoma, right mammary gland region.	Adenoma, complex (≥2)
50981	Cocker Spaniel	Cocker Spaniel (Unspecified/Other)	Cocker Spaniel (Unspecified/Other)	8	0	Female	Yes	Yes	Yes	Yes	Yes	Yes	No	No	Benign mixed tumour, mammary gland. Simple adenoma, mammary gland. Ductal carcinoma, mammary gland. Please see comment.	Carcinoma, ductal	Adenoma, simple	Benign mixed tumour
51022	Border Collie	Border Collie	Border Collie	6	6	Female entire	Yes	No	No	No	No	Yes	No	No	A. Mixed mammary tumour, mammary mass. B. Soft tissue sarcoma, intermediage grade, mass from right fore leg.	Benign mixed tumour
51059	Cavalier King Charles Spaniel	Cavalier King Charles Spaniel	Cavalier King Charles Spaniel	9	0	Female	Yes	Yes	No	No	No	Yes	No	No	Complex carcinoma, intermediate grade, skin, mammary region.	Carcinoma, complex
51132	Scottish Terrier	Scottish Terrier	Scottish Terrier	Not recorded	Not recorded	Female	Yes	No	No	No	No	Yes	No	No	Mixed mammary tumour, mammary skin.	Benign mixed tumour
51141	Border Collie	Border Collie	Border Collie	8	0	Female entire	Yes	Yes	Yes	No	Yes	Yes	No	No	1. Adenocarcinoma, mammary gland. 2. Complex adenoma, mammary gland. 3. Benign mixed tumour, mammary gland.	Adenoma, complex	Benign mixed tumour	Carcinoma, simple
51168	Labrador Retriever	Labrador Retriever	Labrador Retriever	6	0	Female	Yes	No	No	No	No	Yes	No	No	A. Complex adenoma, skin, mammary region. B. Collagenous hamartoma, skin, head. C. Lipoma, myometrium, uterus.	Adenoma, complex
51301	Labrador Retriever	Labrador Retriever	Labrador Retriever	3	2	Female entire	Yes	No	No	No	No	Yes	No	No	Complex adenoma, caudal mammary gland.	Adenoma, complex
51323	Jack Russell Terrier	Jack Russell Terrier	Jack Russell Terrier	16	0	Female	Yes	Yes	No	No	No	Yes	No	No	Carcinosarcoma, mammary mass.	Carcinosarcoma
51374	Boxer	Boxer	Boxer	8	0	Female	Yes	Yes	Yes	Yes	Yes	Yes	No	No	A. Intraductal papillary adenoma, right 2nd mammary gland. B. Complex adenoma, left 3rd mammary gland. C. Comedeome carcinoma, high grade, left 4th mammary gland.	Adenoma, ductal, papillary	Adenoma, complex	Carcinoma, simple, comedo
51401	Jack Russell Terrier	Jack Russell Terrier	Jack Russell Terrier	10	0	Female entire	Yes	No	No	Yes	No	No	No	No	Intraductal papillary adenoma, mammary mass.	Adenoma, ductal, papillary
51441	Crossbreed	Crossbreed	Crossbreed	9	0	Female	Yes	No	No	No	No	Yes	No	No	Mixed mammary tumour, mammary mass.	Benign mixed tumour
51648	Tibetan Spaniel	Tibetan Spaniel	Other Purebred	8	6	Female entire	Yes	Yes	No	No	Yes	No	No	No	Carcinoma, anaplastic, with extensive local and lymphatic invasion, skin and mammary glands.	Carcinoma, simple, anaplastic
51665	Saluki	Saluki	Other Purebred	4	0	Female	Yes	Yes	No	No	Yes	No	No	No	Adenocarcinoma, left 4th mammary gland.	Carcinoma, simple
51695	Spaniel	Spaniel (Unspecified/Other)	Spaniel (Unspecified/Other)	7	8	Female	Yes	No	No	Yes	No	No	No	No	Mixed mammary tumour, intraductal, mammary mass.	Adenoma, ductal
51782	Staffordshire Bull Terrier	Staffordshire Bull Terrier	Staffordshire Bull Terrier	11	1	Female entire	Yes	Yes	Yes	No	No	Yes	No	No	A. Fibromatous epulis of periodontal ligament origin. B1. Mixed mammary tumors, skin with nipple (right side). B2. Complex mammary carcinoma, low grade, mammary tissue without nipple (left side).	Benign mixed tumour	Carcinoma, complex
51796	Miniature Dachshund	Miniature Dachshund (Unspecified/Other)	Miniature Dachshund (Unspecified/Other)	5	0	Female	Yes	No	No	No	No	Yes	No	No	Mixed mammary tumor, skin, caudal mammary region.	Benign mixed tumour
51889	Maltese	Maltese	Maltese	13	10	Female neutered	Yes	No	No	No	No	Yes	No	No	A. Fat necrosis, focally extensive, left mammary area. B. Mixed mammary tumour, right mammary gland.	Benign mixed tumour
51929	Miniature Dachshund	Miniature Dachshund (Unspecified/Other)	Miniature Dachshund (Unspecified/Other)	11	0	Female	Yes	Yes	Yes	No	Yes	Yes	No	No	A1. Haemorrhage, histiocytic and neutrophilic inflammation, mammary gland. A2. Ductal ectasia and hyperplasia with progression to carcinoma, with benign mixed tumour, mammary gland. B. Complex adenocarcinoma, mammary gland.	Carcinoma, complex	Carcinoma, simple	Benign mixed tumour
51941	Crossbreed	Crossbreed	Crossbreed	11	3	Female neutered	Yes	No	Yes	No	No	Yes	No	No	Complex adenoma and mixed mammary tumour, mammary skin.	Benign mixed tumour	Adenoma, complex
51980	English Setter	English Setter	English Setter	7	3	Female	Yes	Yes	Yes	Yes	No	Yes	No	No	A1. Benign Mixed mammary tumour, cranial mammary gland. A2. Mammary ductular and lobular hyperplasia, caudal mammary gland. B. Intraductal papillary carcinoma, multifocal, mammary gland largest sample.	Carcinoma, ductal, papillary	Benign mixed tumour
52030	Jack Russell Terrier	Jack Russell Terrier	Jack Russell Terrier	10	0	Female neutered	Yes	No	Yes	No	Yes	Yes	No	No	Complex mammary adenoma and simple mammary adenoma, mammary gland.	Adenoma, simple	Adenoma, complex
52080	Yorkshire Terrier	Yorkshire Terrier	Yorkshire Terrier	5	0	Female entire	Yes	No	No	No	No	Yes	No	No	Mixed mammary tumour, left posterior thoracic mass.	Benign mixed tumour
52145	Terrier	Terrier (Unspecified/Other)	Terrier (Unspecified/Other)	7	8	Female neutered	Yes	No	No	No	No	Yes	No	No	Complex adenoma, mammary tissue.	Adenoma, complex
52160	Spinone Italiano	Italian Spinone	Italian Spinone	8	0	Female	Yes	No	Yes	No	No	Yes	No	No	A. Mixed mammary tumour, right mammary gland. B. Mixed mammary tumour, left mammary gland.	Benign mixed tumour (≥2)
52173	West Highland White Terrier	West Highland White Terrier	West Highland White Terrier	11	0	Female neutered	Yes	Yes	Yes	No	Yes	Yes	No	No	A: Complex mammary adenomas, multiple and mammary adenocarcinoma, low grade,mammary gland, left axilla. B: Complex mammary adenomas (x2), mammary gland.	Adenoma, complex (≥2)	Carcinoma, simple
52199	Crossbreed	Crossbreed	Crossbreed	12	8	Female	Yes	No	No	No	No	Yes	No	No	Complex mammary adenoma, mammary gland.	Adenoma, complex
52222	Jack Russell Terrier	Jack Russell Terrier	Jack Russell Terrier	12	7	Female	Yes	No	No	No	No	Yes	No	No	Complex mammary adenoma, haired skin.	Adenoma, complex
52229	Norwegian Elkhound	Elkhound (Unspecified/Other)	Other Purebred	Not recorded	Not recorded	Female	Yes	Yes	Yes	No	Yes	Yes	No	No	A. Lobular and secretory hyperplasia, marked, caudal right mammary gland. B. Carcinoma, tubulopapillary, intermediate grade, caudal left mammary gland. C. Complex adenoma, cranial left mammary gland.	Adenoma, complex	Carcinoma, simple, tubulopapillary
52304	Crossbreed	Crossbreed	Crossbreed	6	10	Female	Yes	No	No	No	No	Yes	No	No	Mixed mammary tumour, mammary gland.	Benign mixed tumour
52377	Staffordshire Bull Terrier	Staffordshire Bull Terrier	Staffordshire Bull Terrier	7	0	Female neutered	Yes	No	Yes	No	No	Yes	No	No	Mixed mammary tumour, multiple, cranial mammary tissue.	Benign mixed tumour (≥2)
52397	Labrador Retriever	Labrador Retriever	Labrador Retriever	8	11	Female entire	Yes	No	No	No	No	Yes	No	No	Mixed mammary tumour, mammary gland.	Benign mixed tumour
52464	Parson Russell Terrier	Jack Russell Terrier	Jack Russell Terrier	12	8	Female	Yes	Yes	No	No	Yes	No	No	No	Tubulopapillary carcinoma, mammary gland.	Carcinoma, simple, tubulopapillary
52500	Crossbreed	Crossbreed	Crossbreed	9	3	Female neutered	Yes	No	Yes	No	No	Yes	No	No	Complex mammary adenomas, multiple, mammary gland.	Adenoma, complex (≥2)
52504	Rottweiler	Rottweiler	Rottweiler	6	5	Female	Yes	Yes	No	No	Yes	No	No	No	Simple adenocarcinoma, low grade, left mammary gland.	Carcinoma, simple
52544	Pointer	Pointer (Unspecified/Other)	Pointer (Unspecified/Other)	10	0	Female entire	Yes	No	Yes	Yes	No	Yes	No	No	Complex adenoma, multiple, mammary masses. Intraductal papillary adenoma, mammary mass. Fibroadenomatous change, mammary mass.	Adenoma, ductal, papillary	Adenoma, complex
52662	Labrador Retriever	Labrador Retriever	Labrador Retriever	7	0	Female neutered	Yes	Yes	No	No	No	Yes	No	No	Complex adenocarcinoma, intermediate grade, right 4th/5th mammary glands.	Carcinoma, complex
52680	Dachshund	Dachshund (Unspecified/Other)	Dachshund (Unspecified/Other)	6	4	Female	Yes	No	No	No	No	Yes	No	No	Mixed mammary tumour, skin of left axilla.	Benign mixed tumour
52703	Crossbreed	Crossbreed	Crossbreed	8	6	Female	Yes	Yes	Yes	Yes	No	No	No	No	A. Mast cell tumor, intermediate grade (Patnaik grade), low grade (Kiupel), immunohistochemically low grade, skin. B. Normal skin, area of leukoderma. C. Ductal papillomatosis, focal, moderate, skin, cranial mammary region. D. Intraductal papillary carcinoma, high grade, skin, caudal mammary region. E. Intraductal papillary adenoma, skin, middle mammary region.	Adenoma, ductal, papillary	Carcinoma, ductal, papillary
52748	Labrador Retriever	Labrador Retriever	Labrador Retriever	10	0	Female	Yes	No	No	No	No	Yes	No	No	Compatible with a mixed mammary tumor, submitted mammary tissue.	Benign mixed tumour
52814	Labrador Retriever	Labrador Retriever	Labrador Retriever	7	0	Female	Yes	No	Yes	Yes	No	Yes	No	No	A. Mixed mammary tumor, skin, cranial mammary region. B. Mixed mammary tumor, intraductal, skin, mammary region, left teat. C. Complex adenoma, skin, mammary region, left teat.	Adenoma, complex	Benign mixed tumour	Adenoma, ductal
52871	Springer Spaniel	Springer Spaniel (Unspecified/Other)	Springer Spaniel (Unspecified/Other)	14	2	Female entire	Yes	No	Yes	No	No	Yes	No	No	Follicular cyst, abdominal skin mass. Meibomian gland adenoma, right eyelid mass. Within normal limits, left eyelid. Complex mammary adenomas (x2), mammary gland.	Adenoma, complex (≥2)
52893	Crossbreed	Crossbreed	Crossbreed	13	0	Female entire	Yes	No	No	Yes	No	No	No	No	Intraductal papillary adenoma, skin, right mammary region.	Adenoma, ductal, papillary
52978	Crossbreed	Crossbreed	Crossbreed	7	0	Female neutered	Yes	Yes	Yes	No	No	Yes	No	No	A. Carcinoma, mixed type, mammary tissue, left cranial teat. B. Complex carcinoma, low grade, mammary tissue, right caudal region. C. Fibro-epithelial polyp, vagina.	Carcinoma, complex	Carcinoma, mixed
53015	Standard Poodle	Standard Poodle	Poodle (Unspecified/Other)	10	2	Female	Yes	No	Yes	No	No	Yes	No	No	1. Mixed mammary tumors, multifocal, skin, mammary region. 2. Lobular hyperplasia, chronic, multifocal, moderate, skin, mammary region. 3. Duct ectasia, chronic, focal, marked with mastitis, lymphocytic to histiocytic and neutrophils, chronic, locally extensive, moderate, skin, mammary region. 4. Lymphoid hyperplasia, mild to moderate with medullary histiocytosis, mild, lymph node.	Benign mixed tumour (≥2)
53051	Yorkshire Terrier	Yorkshire Terrier	Yorkshire Terrier	8	0	Female	Yes	Yes	No	No	No	Yes	No	No	Carcinoma arising in a mixed mammary tumour, mammary gland.	Carcinoma arising in a complex adenoma/benign mixed tumour
53096	Labrador Retriever	Labrador Retriever	Labrador Retriever	7	0	Female	Yes	Yes	Yes	Yes	No	Yes	No	No	1. Complex carcinoma, low grade, skin, mammary region. 2. Mast cell tumor, intermediate grade (Patnaik grade), low grade (Kiupel), immunohistochemically low grade, skin, mammary region. 3. Intraductular papillary adenoma, skin, mammary region.	Adenoma, ductal, papillary	Carcinoma, complex
53127	Crossbreed	Crossbreed	Crossbreed	4	3	Female neutered	Yes	Yes	No	No	Yes	No	No	No	Adenocarcinoma, mammary gland.	Carcinoma, simple
53128	Jack Russell Terrier	Jack Russell Terrier	Jack Russell Terrier	10	7	Female	Yes	Yes	No	No	Yes	No	No	No	1. Lobular hyperplasia, mammary tissue. 2. Adenocarcinoma, intermediate grade, mammary tissue.	Carcinoma, simple
53131	Border Collie	Border Collie	Border Collie	11	8	Female	Yes	Yes	No	No	Yes	No	No	No	Adenocarcinoma, low grade, left caudal mammary gland.	Carcinoma, simple
53166	Crossbreed	Crossbreed	Crossbreed	9	0	Female neutered	Yes	Yes	No	No	No	Yes	No	No	Complex adenocarcinoma, with suspected malignant transformation of myoepithelium, left mammary gland.	Carcinoma, complex
53296	Irish Setter	Irish Setter	Irish Setter	7	0	Female	Yes	Yes	No	Yes	No	No	No	No	Ductal ectasia, multifocal, marked, with suspected transition to intra-ductal carcinoma, mammary gland.	Carcinoma, ductal
53299	Crossbreed	Crossbreed	Crossbreed	12	0	Female neutered	Yes	Yes	Yes	No	No	Yes	No	No	Mixed mammary tumour, 4th mammary gland. Carcinoma arising in a complex mammary tumour, 5th mammary gland. Complex carcinoma, 3rd mammary gland.	Benign mixed tumour	Carcinoma, complex	Carcinoma arising in a complex adenoma/benign mixed tumour
53305	Labrador Retriever	Labrador Retriever	Labrador Retriever	9	8	Female	Yes	No	No	No	No	Yes	No	No	Lobular mammary hyperplasia, marked with complex adenoma, mammary glands.	Adenoma, complex
53354	Newfoundland	Newfoundland	Newfoundland	8	5	Female	Yes	No	No	Yes	No	No	No	No	Ductal adenoma, mammary skin.	Adenoma, ductal
53391	Yorkshire Terrier	Yorkshire Terrier	Yorkshire Terrier	4	11	Female entire	Yes	No	No	No	No	Yes	No	No	Complex adenoma, with lobular hyperplasia, right caudal mammary gland.	Adenoma, complex
53398	Crossbreed	Crossbreed	Crossbreed	11	3	Female entire	Yes	Yes	Yes	No	Yes	Yes	No	No	Carcinoma, mammary gland. Mixed mammary tumour, mammary gland.	Benign mixed tumour	Carcinoma, simple
53419	Springer Spaniel	Springer Spaniel (Unspecified/Other)	Springer Spaniel (Unspecified/Other)	11	8	Female neutered	Yes	No	No	No	No	Yes	No	No	A. Mixed mammary tumour, mammary mass. B. Nodular sebaceous gland hyperplasia, focal, skin of right side of neck.	Benign mixed tumour
53450	Border Terrier	Border Terrier	Border Terrier	10	5	Female neutered	Yes	Yes	No	No	Yes	No	No	No	Carcinoma, tubular, mammary mass.	Carcinoma, simple, tubular
53482	Terrier	Terrier (Unspecified/Other)	Terrier (Unspecified/Other)	13	0	Female neutered	Yes	Yes	No	No	No	Yes	No	No	Malignant mixed mammary tumour, cranial mammary mass.	Carcinosarcoma
53498	German Shepherd Dog	German Shepherd Dog	German Shepherd Dog	8	10	Female neutered	Yes	No	No	No	No	Yes	No	No	Mixed mammary tumour, benign, haired skin.	Benign mixed tumour
53517	Crossbreed	Crossbreed	Crossbreed	7	0	Female neutered	Yes	No	No	No	No	Yes	No	No	1. Dermatitis, hyperplastic, focally extensive, chronic, with folliculitis and pyogranulomatous furunculosis, skin of right fore. 2. Mixed mammary tumour, mammary gland.	Benign mixed tumour
53562	Weimaraner	Weimaraner	Weimaraner	10	0	Female neutered	Yes	Yes	Yes	No	Yes	Yes	No	No	1. Simple adenocarcinoma, mammary gland. 2. Complex adenocarcinoma, mammary gland.	Carcinoma, complex	Carcinoma, simple
53653	Jack Russell Terrier	Jack Russell Terrier	Jack Russell Terrier	10	0	Female	Yes	No	Yes	No	No	Yes	No	No	1. Mixed mammary tumours, multifocal, skin, mammary region, left caudal. 2. Complex adenoma, skin, mammary region, left caudal.	Adenoma, complex	Benign mixed tumour (≥2)
53656	English Pointer	English Pointer	Other Purebred	12	2	Female	Yes	Yes	No	No	Yes	No	No	No	Carcinoma, high grade, skin, caudal mammary region.	Carcinoma, simple
53725	Basset Hound	Basset Hound	Basset Hound	7	5	Female neutered	Yes	Yes	No	No	Yes	No	No	No	Carcinoma, micropapillary, with lymphatic invasion, mammary gland.	Carcinoma, simple, micropapillary
53744	Bichon Frise	Bichon (Unspecified/Other)	Bichon (Unspecified/Other)	12	0	Female	Yes	Yes	No	No	No	Yes	No	No	Complex adenocarcinoma, intermediate grade, mammary tissue.	Carcinoma, complex
53748	Hungarian Vizsla	Hungarian Vizsla	Hungarian Vizsla	8	11	Female	Yes	No	Yes	No	Yes	Yes	No	No	B1A and B2A. Complex adenomas, multiple, mammary gland. B3A. Simple adenoma, mammary gland. C1A. Benign mixed mammary tumour, mammary gland. C2A. Simple adenomas, multiple, mammary gland.	Adenoma, complex (≥2)	Adenoma, simple (≥2)	Benign mixed tumour
53761	German Shepherd Dog	German Shepherd Dog	German Shepherd Dog	9	7	Female	Yes	Yes	Yes	No	No	Yes	No	No	A. Colitis, lymphocytic, plasmacytic, eosinophilic and neutrophilic, chronic, mild, colon. B. Proctitis, lymphocytic, plasmacytic, eosinophilic and neutrophilic, chronic, mild, rectum. C. Complex carcinoma, low grade, with mixed mammary tumour, left mammary gland 4.	Carcinoma, complex	Benign mixed tumour
53770	German Shepherd Dog	German Shepherd Dog	German Shepherd Dog	7	4	Female	Yes	Yes	No	No	Yes	No	No	No	Carcinoma, tubular, intermediate grade, mammary gland of ventral thorax.	Carcinoma, simple, tubular
53780	Labrador Retriever	Labrador Retriever	Labrador Retriever	Not recorded	Not recorded	Female entire	Yes	Yes	No	Yes	No	No	No	No	Carcinoma, intraductal papillary, intermediate grade, mammary gland.	Carcinoma, ductal, papillary
53815	English Springer Spaniel	Springer Spaniel (Unspecified/Other)	Springer Spaniel (Unspecified/Other)	9	2	Female entire	Yes	No	No	No	No	Yes	No	No	Complex mammary adenoma, right mammary gland 5.	Adenoma, complex
53821	Springer Spaniel	Springer Spaniel (Unspecified/Other)	Springer Spaniel (Unspecified/Other)	9	6	Female neutered	Yes	No	Yes	No	No	Yes	No	No	Complex adenoma, right mammary gland 3. Mixed mammary tumour, right mammary gland 4 and right mammary gland 5 - small and large mass.	Adenoma, complex	Benign mixed tumour
53911	Scottish Terrier	Scottish Terrier	Scottish Terrier	5	10	Female entire	Yes	No	Yes	Yes	No	Yes	No	No	1. Ductal adenoma, caudal mammary gland - smaller mass. 2. Complex adenoma, caudal mammary gland - larger mass.	Adenoma, ductal	Adenoma, complex
53914	Cocker Spaniel	Cocker Spaniel (Unspecified/Other)	Cocker Spaniel (Unspecified/Other)	11	10	Female	Yes	Yes	Yes	No	No	Yes	No	No	1. Complex carcinoma, low grade, skin, smaller sample. 2. Mixed mammary tumors, multifocal, skin, larger and smaller sample.	Benign mixed tumour	Carcinoma, complex
53929	Terrier	Terrier (Unspecified/Other)	Terrier (Unspecified/Other)	12	0	Female	Yes	Yes	No	No	Yes	No	No	No	1. Simple carcinoma, high grade with lymphatic invasion, skin, left mammary chain. 2. Lentigo, focal, skin, nipple, left mammary chain.	Carcinoma, simple
53964	Cocker Spaniel	Cocker Spaniel (Unspecified/Other)	Cocker Spaniel (Unspecified/Other)	7	6	Female entire	Yes	No	No	No	No	Yes	No	No	Mixed mammary tumour, caudal right mammary gland.	Benign mixed tumour
53998	Border Terrier	Border Terrier	Border Terrier	Not recorded	Not recorded	Female	Yes	No	No	No	Yes	No	No	No	A. Simple adenoma, mammary gland. B. Cystic endometrial hyperplasia with adenomyosis, uterus.	Adenoma, simple
54036	Cocker Spaniel	Cocker Spaniel (Unspecified/Other)	Cocker Spaniel (Unspecified/Other)	8	0	Female	Yes	No	Yes	No	Yes	Yes	No	No	Tubullopapillary adenoma and complex adenoma, mammary gland.	Adenoma, simple, tubulopapillary	Adenoma, complex
54039	Cocker Spaniel	Cocker Spaniel (Unspecified/Other)	Cocker Spaniel (Unspecified/Other)	14	2	Female neutered	Yes	Yes	No	No	Yes	No	No	Yes	1. Carcinoma, tubulopapillary and comedome, intermediate grade; with lymphatic invasion, left central mammary gland. 2. Haemangioma, cavernous, skin over left central mammary gland.	Carcinoma, simple, tubulopapillary to comedo
54044	Crossbreed	Crossbreed	Crossbreed	9	1	Female	Yes	No	Yes	No	Yes	Yes	No	No	Tubulopapillary adenoma and complex adenoma, right mammary gland. Benign mixed mammary tumour, left mammary gland.	Adenoma, simple, tubulopapillary	Adenoma, complex	Benign mixed tumour
54106	Miniature Schnauzer	Miniature Schnauzer	Miniature Schnauzer	12	0	Female neutered	Yes	Yes	No	No	No	Yes	No	No	Complex carcinoma, low grade, skin between right mammary glands.	Carcinoma, complex
54113	Cocker Spaniel	Cocker Spaniel (Unspecified/Other)	Cocker Spaniel (Unspecified/Other)	8	0	Female entire	Yes	No	Yes	No	No	Yes	No	No	1. Mixed mammary tumour, left mammary gland - suture tagged sample. 2. Complex mammary adenoma, left mammary mass - sample with haired skin.	Adenoma, complex	Benign mixed tumour
54124	Springer Spaniel	Springer Spaniel (Unspecified/Other)	Springer Spaniel (Unspecified/Other)	8	0	Female	Yes	Yes	Yes	No	Yes	No	No	No	A. Simple adenoma, mammary gland. B. Tubulopapillary carcinoma, mammary gland.	Adenoma, simple	Carcinoma, simple, tubulopapillary
54165	Collie	Collie (Unspecified/Other)	Collie (Unspecified/Other)	12	0	Female	Yes	No	No	No	No	Yes	No	No	1. Sebaceous adenoma, skin of right cheek. 2. Complex adenoma, mammary mass.	Adenoma, complex
54217	Jack Russell Terrier	Jack Russell Terrier	Jack Russell Terrier	9	4	Female neutered	Yes	Yes	No	No	Yes	No	No	No	Simple carcinoma, intermediate grade, with lymph node metastasis, skin, left fourth mammary tissue.	Carcinoma, simple
54231	Crossbreed	Crossbreed	Crossbreed	10	0	Female neutered	Yes	No	No	Yes	No	No	No	No	A. Intraductal papillary adenoma, skin, left mammary gland. B. Round cell tumor, skin, right thigh.	Adenoma, ductal, papillary
54290	Border Collie	Border Collie	Border Collie	6	10	Female	Yes	No	No	No	No	Yes	No	No	Benign mixed tumour, mammary gland.	Benign mixed tumour
54306	Cocker Spaniel	Cocker Spaniel (Unspecified/Other)	Cocker Spaniel (Unspecified/Other)	9	0	Female	Yes	No	Yes	No	No	Yes	No	No	A and B. Complex adenomas, left and right mammary masses.	Adenoma, complex (≥2)
54315	Jack Russell Terrier	Jack Russell Terrier	Jack Russell Terrier	10	7	Female entire	Yes	Yes	Yes	No	No	Yes	No	No	A. Endometrial hyperplasia, cystic, chronic, multifocal, moderate to marked with metritis, plasmacytic-lymphocytic, chronic, coalescing, moderate, uterus. B1. Complex carcinoma, low grade, skin, mammary region. B2. Complex adenoma, skin, mammary region.	Adenoma, complex	Carcinoma, complex
54317	Golden Retriever	Golden Retriever	Golden Retriever	7	0	Female	Yes	Yes	No	No	No	Yes	No	No	A. Mast cell tumor, intermediate grade (Patnaik grade), low grade (Kiupel), skin, stifle. B. Carcinoma, mixed type, low grade, right mammary gland.	Carcinoma, mixed
54346	Staffordshire Bull Terrier	Staffordshire Bull Terrier	Staffordshire Bull Terrier	8	5	Female neutered	Yes	Yes	No	No	No	Yes	No	No	Complex carcinoma, mammary mass.	Carcinoma, complex
54347	Irish Terrier	Irish Terrier	Irish Terrier	11	3	Female neutered	Yes	No	Yes	No	No	Yes	No	No	1. Complex adenoma, mammary gland. 2. Benign mixed tumour, mammary gland.	Adenoma, complex	Benign mixed tumour
54381	German Shorthaired Pointer	German Pointer (Unspecified/Other)	German Pointer (Unspecified/Other)	6	0	Female	Yes	Yes	No	No	No	No	Yes	No	Carcinoma, spindle cell, mammary gland.	Carcinoma, spindle cell
54396	Lurcher	Lurcher	Lurcher	10	0	Female	Yes	Yes	No	No	No	Yes	No	No	Carcinoma and malignant myoepithelioma, mammary gland. Lymphoid hyperplasia, diffuse, marked, lymph node.	Carcinoma and malignant myoepithelioma
54426	Golden Retriever	Golden Retriever	Golden Retriever	7	5	Female	Yes	Yes	No	No	Yes	No	No	No	Carcinoma, high grade with lymphatic invasion, skin, left mammary gland.	Carcinoma, simple
54427	Tibetan Terrier	Tibetan Terrier	Tibetan Terrier	13	1	Female	Yes	Yes	Yes	No	No	Yes	No	No	1A. Complex adenoma, mammary mass. 2A. Adenocarcinoma arising from a complex adenoma, mammary mass.	Adenoma, complex	Carcinoma arising in a complex adenoma/benign mixed tumour
54466	Labrador Retriever	Labrador Retriever	Labrador Retriever	10	3	Female neutered	Yes	No	No	No	No	Yes	No	No	Complex adenoma, multi-nodular, mammary gland.	Adenoma, complex
54479	Cocker Spaniel	Cocker Spaniel (Unspecified/Other)	Cocker Spaniel (Unspecified/Other)	5	0	Female	Yes	No	No	No	No	Yes	No	No	Mixed mammary tumor, submitted tissue.	Benign mixed tumour
54556	German Shepherd Dog	German Shepherd Dog	German Shepherd Dog	7	6	Female	Yes	Yes	No	Yes	No	No	No	No	Intraductular papillary carcinoma, intermediate grade, skin, mammary region.	Carcinoma, ductal, papillary
54560	Bichon Frise	Bichon (Unspecified/Other)	Bichon (Unspecified/Other)	4	0	Female	Yes	No	No	No	No	Yes	No	No	Complex adenoma, multinodular, mammary gland.	Adenoma, complex
54580	Crossbreed	Crossbreed	Crossbreed	7	9	Female	Yes	No	No	No	No	Yes	No	No	Complex adenoma, caudal right mammary gland.	Adenoma, complex
54596	Border Collie	Border Collie	Border Collie	7	0	Female	Yes	No	Yes	No	No	Yes	No	No	Complex adenoma, caudal right mammary mass. Benign mixed tumour, 3rd left and 3rd right mammary masses.	Adenoma, complex	Benign mixed tumour
54603	Miniature Schnauzer	Miniature Schnauzer	Miniature Schnauzer	7	0	Female	Yes	No	No	No	No	Yes	No	No	A. Mixed mammary tumour, mammary gland. B. Follicular cyst, skin of back.	Benign mixed tumour
54604	Miniature Schnauzer	Miniature Schnauzer	Miniature Schnauzer	7	0	Female	Yes	Yes	Yes	No	Yes	Yes	No	No	A. Carcinoma, simple, low grade, skin, mammary region, left side. B. Carcinoma, simple, low grade, skin, left cranial region, mammary region. C. Carcinoma, simple and tubular papillary, intermediate grade, skin, mammary region, right cranial. D. Carcinoma, mixed-type, low grade, skin, left caudal region.	Carcinoma, mixed	Carcinoma, simple (≥2)	Carcinoma, simple, tubulopapillary
54614	Cocker Spaniel	Cocker Spaniel (Unspecified/Other)	Cocker Spaniel (Unspecified/Other)	8	3	Female entire	Yes	Yes	Yes	No	No	Yes	No	No	1A. Mixed mammary tumour, skin, smallest sample. 2A. Complex adenoma, skin, medium-sized sample. 3A. Carcinoma, mixed-type, low grade, skin, largest sample.	Adenoma, complex	Benign mixed tumour	Carcinoma, mixed
54636	Crossbreed	Crossbreed	Crossbreed	9	0	Female	Yes	Yes	No	No	Yes	No	No	No	Adenocarcinoma, papillary, low grade, with multifocal ductular carcinoma in situ, mammary gland.	Carcinoma, simple, papillary
54667	Staffordshire Bull Terrier	Staffordshire Bull Terrier	Staffordshire Bull Terrier	5	0	Female neutered	Yes	No	No	Yes	No	No	No	No	Introductal papillary adenoma, skin, mammary region.	Adenoma, ductal, papillary
54670	Border Terrier	Border Terrier	Border Terrier	9	2	Female	Yes	No	No	No	No	Yes	No	No	Complex adenoma, submitted mammary tissue.	Adenoma, complex
54674	Springer Spaniel	Springer Spaniel (Unspecified/Other)	Springer Spaniel (Unspecified/Other)	11	11	Female	Yes	Yes	No	No	No	Yes	No	No	Complex carcinoma, low grade, skin, mammary region.	Carcinoma, complex
54682	Border Collie	Border Collie	Border Collie	7	0	Female entire	Yes	No	No	No	No	Yes	No	No	A. Acrochordon, skin, sternum. B. Lipoma, skin, caudal sternum. C. Complex adenoma, skin, left mammary region. D. Lipoma, skin, right mammary region.	Adenoma, complex
54752	Jack Russell Terrier	Jack Russell Terrier	Jack Russell Terrier	9	1	Female	Yes	No	Yes	No	No	Yes	No	No	A. Complex adenoma, right caudal mammary gland. B. Mixed mammary tumour, right cranial mammary gland. C. Compatible with mixed mammary tumour, right middle mammary gland.	Adenoma, complex	Benign mixed tumour (≥2)
54760	Labrador Retriever	Labrador Retriever	Labrador Retriever	12	5	Female	Yes	Yes	Yes	No	No	Yes	No	No	1. Complex carcinoma, low grade, skin, mammary region. 2. Complex adenoma, skin, mammary adenoma.	Adenoma, complex	Carcinoma, complex
54761	Border Terrier	Border Terrier	Border Terrier	5	0	Female	Yes	No	Yes	Yes	No	Yes	No	No	1. Benign mixed tumour, mammary gland. 2. Ductular adenoma, mammary gland.	Adenoma, ductal	Benign mixed tumour
54775	Great Dane	Great Dane	Great Dane	10	6	Female neutered	Yes	No	No	No	No	Yes	No	No	Mixed mammary tumour, skin, mammary region.	Benign mixed tumour
54804	Staffordshire Bull Terrier	Staffordshire Bull Terrier	Staffordshire Bull Terrier	12	7	Female neutered	Yes	No	Yes	No	No	Yes	No	No	1. Osteosarcoma, skin, mammary region. 2. Mixed mammary tumours, multifocal (3), skin, mammary gland region.	Benign mixed tumour (≥2)
54830	Cavalier King Charles Spaniel	Cavalier King Charles Spaniel	Cavalier King Charles Spaniel	9	0	Female	Yes	No	No	Yes	No	No	No	No	Intraductal papillary adenoma,. right caudal thoracic mammary gland.	Adenoma, ductal, papillary
54847	English Setter	English Setter	English Setter	7	4	Female entire	Yes	Yes	Yes	No	No	Yes	No	No	1A. Complex adenoma, skin, mammary region, smaller sample. 2A. Complex carcinoma, low grade, skin, mammary region, larger sample.	Adenoma, complex	Carcinoma, complex
54884	Labrador Retriever	Labrador Retriever	Labrador Retriever	10	0	Female	Yes	Yes	No	No	No	Yes	No	No	Complex carcinoma, low grade, with lobular hyperplasia, moderate, right caudal mammary gland.	Carcinoma, complex
54890	German Shepherd Dog	German Shepherd Dog	German Shepherd Dog	7	1	Female entire	Yes	Yes	Yes	No	No	Yes	No	No	A. Carcinoma, mixed type, low grade, skin, mammary region, right abdominal region. B. Complex carcinoma, intermediate grade, skin, mammary region left abdominal region. C. Complex carcinoma, intermediate grade, skin, mammary region, right inguinal region.	Carcinoma, complex	Carcinoma, mixed
54893	Yorkshire Terrier	Yorkshire Terrier	Yorkshire Terrier	4	6	Female neutered	Yes	No	No	No	No	Yes	No	No	Complex mammary adenoma, left mammary gland.	Adenoma, complex
54931	Terrier	Terrier (Unspecified/Other)	Terrier (Unspecified/Other)	6	6	Female	Yes	Yes	No	No	Yes	No	No	No	Carcinoma, anaplastic, with extensive local and lymphatic invasion, skin of mammary area.	Carcinoma, simple, anaplastic
54941	German Shepherd Dog	German Shepherd Dog	German Shepherd Dog	Not recorded	Not recorded	Female neutered	Yes	Yes	No	No	Yes	No	No	No	Carcinoma, simple, high grade, skin, mammary tissue, right side.	Carcinoma, simple
54946	Labrador Retriever	Labrador Retriever	Labrador Retriever	10	2	Female neutered	Yes	Yes	No	No	No	Yes	No	No	Carcinoma, mixed type, low grade, skin, mammary region, right side.	Carcinoma, mixed
54971	Bichon Frise	Bichon (Unspecified/Other)	Bichon (Unspecified/Other)	14	6	Female	Yes	No	No	No	No	Yes	No	No	A. Sebaceous gland carcinoma, skin, dorsum. B. Complex adenoma, skin, mammary region.	Adenoma, complex
54990	Crossbreed	Crossbreed	Crossbreed	7	5	Female neutered	Yes	No	Yes	No	No	Yes	No	No	A. Complex adenoma, skin, left mammary gland 2. B. Mixed mammary tumour, skin, right mammary gland 4.	Adenoma, complex	Benign mixed tumour
55056	Golden Retriever	Golden Retriever	Golden Retriever	11	9	Female	Yes	Yes	Yes	No	No	Yes	Yes	No	A, C, D & G. Suppurative endometritis, diffuse, moderate to severe, chronic, with endometrial cystic hyperplasia, marked, left and right uterine horns. E & F. Within normal limits, left and right ovaries. H. Mammary carcinoma, spindle cell, and mixed mammary adenomas, multiple, mammary gland.	Carcinoma, spindle cell	Benign mixed tumour (≥2)
55096	Collie	Collie (Unspecified/Other)	Collie (Unspecified/Other)	4	4	Female neutered	Yes	Yes	Yes	Yes	Yes	No	No	No	1. Poorly differentiated carcinoma, mammary gland. 2. Ductular carcinoma, mammary gland.	Carcinoma, ductal	Carcinoma, simple
55102	Labrador Retriever	Labrador Retriever	Labrador Retriever	10	0	Female neutered	Yes	No	Yes	Yes	No	No	No	No	Ductal ectasia with lobular hyperplasia and intra-ductal papillary adenomas, mammary gland.	Adenoma, ductal, papillary (≥2)
55123	Dachshund	Dachshund (Unspecified/Other)	Dachshund (Unspecified/Other)	5	4	Female neutered	Yes	No	Yes	No	No	Yes	No	No	Complex adenomas, cranial mammary gland.	Adenoma, complex (≥2)
55142	Golden Retriever	Golden Retriever	Golden Retriever	9	5	Female entire	Yes	No	No	No	No	Yes	No	No	Complex adenoma, mammary gland.	Adenoma, complex
55143	West Highland White Terrier	West Highland White Terrier	West Highland White Terrier	8	3	Female neutered	Yes	Yes	Yes	No	Yes	Yes	No	No	A. Tubulopapillary adenomas (2x), right mammary gland 4 and 5. B. Normal skin with sinus hair follicle, skin, ventral muzzle. C. Complex carcinoma, left mammary gland 3.	Adenoma, simple, tubulopapillary (≥2)	Carcinoma, complex
55150	Cocker Spaniel	Cocker Spaniel (Unspecified/Other)	Cocker Spaniel (Unspecified/Other)	10	0	Female	Yes	Yes	No	Yes	No	No	No	No	Ductal carcinoma, mammary gland.	Carcinoma, ductal
55168	Cocker Spaniel	Cocker Spaniel (Unspecified/Other)	Cocker Spaniel (Unspecified/Other)	11	0	Female neutered	Yes	No	No	No	No	Yes	No	No	1A&1B. Complex mammary adenoma, mammary gland.	Adenoma, complex
55264	Old English Sheepdog	Old English Sheepdog	Old English Sheepdog	11	8	Female neutered	Yes	No	No	No	No	Yes	No	No	Complex adenoma, mammary gland.	Adenoma, complex
55305	Yorkshire Terrier	Yorkshire Terrier	Yorkshire Terrier	13	3	Female	Yes	No	No	No	No	Yes	No	No	Complex adenoma, skin, mammary region.	Adenoma, complex
55324	Border Collie	Border Collie	Border Collie	11	7	Female	Yes	No	No	No	No	Yes	No	No	Mixed mammary tumour, mammary gland.	Benign mixed tumour
55346	Golden Retriever	Golden Retriever	Golden Retriever	11	4	Female neutered	Yes	Yes	No	No	Yes	No	No	No	Carcinoma, tubulopapillary, intermediate grade, with chondroid and bony metaplasia, moderate, mammary skin.	Carcinoma, simple, tubulopapillary
55370	Labrador Retriever	Labrador Retriever	Labrador Retriever	12	10	Female	Yes	No	No	No	No	Yes	No	No	Complex adenoma, skin, mammary region.	Adenoma, complex
55375	Parson Russell Terrier	Jack Russell Terrier	Jack Russell Terrier	9	9	Female	Yes	No	No	No	No	Yes	No	No	Mixed mammary tumour with duct papillomatosis, moderate, left first mammary gland.	Benign mixed tumour
55389	terrier	Terrier (Unspecified/Other)	Terrier (Unspecified/Other)	11	0	Female	Yes	No	Yes	Yes	No	No	No	No	Ductal ectasia and hyperplasia, with multifocal atypia, and intra-ductal papillary adenomas, right cranial mammary gland.	Adenoma, ductal, papillary (≥2)
55392	Crossbreed	Crossbreed	Crossbreed	10	0	Female neutered	Yes	No	No	Yes	No	No	No	No	Intraductal papillary adenoma, mammary mass.	Adenoma, ductal, papillary
55403	Jack Russell Terrier	Jack Russell Terrier	Jack Russell Terrier	3	0	Female	Yes	Yes	No	No	No	Yes	No	No	Complex carcinoma, low grade, skin, right mammary region.	Carcinoma, complex
55411	German Shepherd Dog	German Shepherd Dog	German Shepherd Dog	9	9	Female	Yes	Yes	No	No	No	Yes	No	No	Complex carcinoma, low grade, mammary mass.	Carcinoma, complex
55415	Jack Russell Terrier	Jack Russell Terrier	Jack Russell Terrier	10	10	Female	Yes	No	Yes	Yes	No	Yes	No	No	1. Mixed mammary tumour, multiple, mammary skin - smaller sample. 2. Mixed mammary tumour, multiple, with intraductal papillary adenoma, mammary skin - larger sample.	Benign mixed tumour (≥2)	Adenoma, ductal, papillary
55421	Flat-Coated Retriever	Flat-Coated Retriever	Flat-Coated Retriever	11	0	Female neutered	Yes	Yes	No	Yes	No	No	No	No	Carcinoma, intraductal, with squamous differentiation, mammary gland.	Carcinoma, ductal
55446	Boxer	Boxer	Boxer	8	3	Female neutered	Yes	No	No	No	No	Yes	No	No	A. Follicular cyst, skin of head. B. Mixed mammary tumour, caudal left mammary gland with sinus haemosiderosis, moderate, lymph node.	Benign mixed tumour
55463	Airedale terrier	Airedale Terrier	Airedale Terrier	5	10	Female neutered	Yes	No	No	No	No	Yes	No	No	Complex mammary adenoma, multinodular, mammary gland.	Adenoma, complex
55489	Cocker Spaniel	Cocker Spaniel (Unspecified/Other)	Cocker Spaniel (Unspecified/Other)	5	0	Female	Yes	Yes	No	No	No	Yes	No	No	Malignant mixed mammary tumour, mammary gland, nipple.	Carcinosarcoma
55596	Husky	Husky (Unspecified/Other)	Husky (Unspecified/Other)	9	8	Female entire	Yes	No	No	No	No	Yes	No	No	Mixed mammary tumour, mid right mammary gland.	Benign mixed tumour
55608	Labrador Retriever	Labrador Retriever	Labrador Retriever	9	0	Female	Yes	Yes	No	No	No	No	Yes	No	Carcinoma - spindle cell variant, high grade, left mammary gland.	Carcinoma, spindle cell
55613	Chihuahua	Chihuahua	Chihuahua	3	10	Female	Yes	No	No	No	No	Yes	No	No	Mixed mammary tumour, mammary mass.	Benign mixed tumour
55621	Teckel	Dachshund (Unspecified/Other)	Dachshund (Unspecified/Other)	9	6	Female	Yes	Yes	No	No	Yes	No	No	No	Carcinoma, tubulopapillary, intermediate grade, mammary mass.	Carcinoma, simple, tubulopapillary
55627	Labrador Retriever	Labrador Retriever	Labrador Retriever	6	0	Female	Yes	Yes	No	No	Yes	No	No	No	A. Soft tissue sarcoma, intermediate grade, right second mammary gland. B. Carcinoma, tubulopapillary, low grade, left 3rd mammary gland.	Carcinoma, simple, tubulopapillary
55633	Doberman	Doberman	Doberman	10	0	Female entire	Yes	No	No	Yes	No	No	No	No	Intraductal mixed mammary tumour, with duct ectasia, diffuse, severe with lobular mammary hyperplasia, moderate, mammary mass.	Adenoma, ductal
55665	Staffordshire Bull Terrier	Staffordshire Bull Terrier	Staffordshire Bull Terrier	6	2	Female neutered	Yes	No	No	No	No	Yes	No	No	Complex mammary adenoma, mammary gland.	Adenoma, complex
55683	Retriever	Retriever (Unspecified/Other)	Retriever (Unspecified/Other)	12	0	Female entire	Yes	No	Yes	Yes	No	No	No	No	A. Fibroadnexal hamartoma, skin of left side of thorax. B. Duct adenoma, multiple, with mastitis, granulomatous, chronic, marked, right caudal mammary gland.	Adenoma, ductal (≥2)
55706	Husky	Husky (Unspecified/Other)	Husky (Unspecified/Other)	8	2	Female neutered	Yes	Yes	No	No	Yes	No	No	No	Poorly differentiated carcinoma, with extensive local and lymphatic invasion, mammary gland.	Carcinoma, simple
55707	Crossbreed	Crossbreed	Crossbreed	8	0	Female	Yes	No	Yes	No	No	Yes	No	No	Mixed mammary tumour, multiple, mammary mass.	Benign mixed tumour (≥2)
55713	Labrador Retriever	Labrador Retriever	Labrador Retriever	11	0	Female	Yes	Yes	No	No	Yes	No	No	No	Carcinoma, solid, with local invasion, caudal mammary gland.	Carcinoma, simple, solid
55773	Toy Poodle	Toy Poodle	Toy Poodle	12	7	Female entire	Yes	No	Yes	No	No	Yes	No	No	Mammary complex adenomas (4x), mammary gland.	Adenoma, complex (≥2)
55812	Yorkshire Terrier	Yorkshire Terrier	Yorkshire Terrier	5	6	Female neutered	Yes	No	Yes	No	Yes	Yes	No	No	1A. Simple adenoma, cystic, mammary gland. 2A. Complex mammary adenoma, mammary gland.	Adenoma, complex	Adenoma, simple
55826	Crossbreed	Crossbreed	Crossbreed	13	0	Female	Yes	No	No	No	No	Yes	No	No	1A. Mast cell tumour, intermediate grade (Patnaik), low grade (Kuipel), haired skin. 2A. Complex mammary adenoma, mammary gland. 3A. Lipoma, subcutis.	Adenoma, complex
55891	Welsh Springer Spaniel	Springer Spaniel (Unspecified/Other)	Springer Spaniel (Unspecified/Other)	11	10	Female neutered	Yes	Yes	Yes	No	Yes	Yes	No	No	1. Complex adenoma x2, left mammary gland. 2. Papillary adenocarcinoma, larger mass, left mammary gland.	Adenoma, complex (≥2)	Carcinoma, simple, papillary
55908	Labrador Retriever	Labrador Retriever	Labrador Retriever	10	0	Female	Yes	No	Yes	No	No	Yes	No	No	Complex mammary adenomas, mammary gland.	Adenoma, complex (≥2)
55943	Labrador Retriever	Labrador Retriever	Labrador Retriever	5	0	Female	Yes	No	Yes	No	No	Yes	No	No	1. Complex adenoma, mammary gland. 2. Benign mixed tumour, mammary gland.	Adenoma, complex	Benign mixed tumour
55973	German Shorthaired Pointer	German Pointer (Unspecified/Other)	German Pointer (Unspecified/Other)	8	0	Female neutered	Yes	No	No	No	No	Yes	No	No	Complex adenoma, mammary gland.	Adenoma, complex
55977	Golden Retriever	Golden Retriever	Golden Retriever	9	0	Female neutered	Yes	No	No	No	No	Yes	No	No	Mixed mammary tumour, 5th right caudal mammary gland.	Benign mixed tumour
55978	Jack Russell Terrier	Jack Russell Terrier	Jack Russell Terrier	10	0	Female	Yes	No	No	No	No	Yes	No	No	Mixed mammary tumour, mammary mass.	Benign mixed tumour
55990	Labrador Retriever	Labrador Retriever	Labrador Retriever	8	0	Female	Yes	No	No	No	No	Yes	No	No	Mixed mammary tumour, mammary gland.	Benign mixed tumour
56012	Rottweiler	Rottweiler	Rottweiler	7	0	Female entire	Yes	No	No	No	No	Yes	No	No	Mixed mammary tumour, mammary mass.	Benign mixed tumour
56063	Pomeranian	Pomeranian	Pomeranian	7	0	Female neutered	Yes	Yes	No	No	No	Yes	No	No	Complex mammary carcinoma, mammary gland, flank mass.	Carcinoma, complex
56081	Jack Russell Terrier	Jack Russell Terrier	Jack Russell Terrier	11	1	Female	Yes	No	Yes	No	No	Yes	No	No	1. Complex adenoma, mammary region, smaller submitted sample. 2. Complex adenoma, mammary region, larger submitted sample.	Adenoma, complex (≥2)
56098	Boxer	Boxer	Boxer	8	7	Female	Yes	No	Yes	No	No	Yes	No	No	A. Haemangioma, right mammary gland 2&3. B1. Mixed mammary tumour, multiple; with lobular hyperplasia, moderate, right mammary gland 3,4,5. B2. Paracortical lymphoid hyperplasia, marked, lymph node adjacent to right mammary gland 3,4,5. C1. Complex adenoma, left mammary gland 3,4,5. C2. Paracortical lymphoid hyperplasia, marked, lymph node adjacent to left mammary gland 3,4,5	Adenoma, complex	Benign mixed tumour
56116	Border Collie	Border Collie	Border Collie	11	3	Female neutered	Yes	Yes	No	No	Yes	No	No	No	Carcinoma, solid, high grade, mammary mass.	Carcinoma, simple, solid
56130	Springer Spaniel	Springer Spaniel (Unspecified/Other)	Springer Spaniel (Unspecified/Other)	10	11	Female neutered	Yes	Yes	Yes	No	Yes	Yes	No	No	A. Thrombus formation, vein, inguinal region. B. Complex adinoma, skin, cranial mammary region. C. Carcinoma, intermediate grade with lymphatic invasion, skin, caudal mammary region.	Adenoma, complex	Carcinoma, simple
56172	Cavalier King Charles Spaniel	Cavalier King Charles Spaniel	Cavalier King Charles Spaniel	12	10	Female	Yes	Yes	Yes	No	Yes	No	No	No	Simple adenoma, tubulopapillary carcinoma, and epitheliosis (intraductal mammary hyperplasia without atypia), mammary gland.	Adenoma, simple	Carcinoma, simple, tubulopapillary
56190	Crossbreed	Crossbreed	Crossbreed	10	0	Female	Yes	Yes	No	No	Yes	No	No	Yes	Carcinoma, tubulopapillary-solid, mammary gland.	Carcinoma, simple, tubulopapillary to solid
56232	Scottish Terrier	Scottish Terrier	Scottish Terrier	8	10	Female	Yes	Yes	No	No	No	Yes	No	No	Complex carcinoma, low grade, skin, mammary region.	Carcinoma, complex
56256	Labrador Retriever	Labrador Retriever	Labrador Retriever	5	5	Female entire	Yes	No	No	No	No	Yes	No	No	1A. Benign mixed mammary tumour, mammary gland. 2A. Lipoma, subcutaneous tissue.	Benign mixed tumour
56303	Border Terrier	Border Terrier	Border Terrier	5	3	Female	Yes	Yes	No	No	No	Yes	No	No	Complex carcinoma, low grade, skin, mammary region.	Carcinoma, complex
56309	Lurcher	Lurcher	Lurcher	4	0	Female	Yes	No	No	Yes	No	No	No	No	Intraductal papillary adenoma, mammary mass. Follicular hyperplasia, moderate, axillary lymph node.	Adenoma, ductal, papillary
56362	Crossbreed	Crossbreed	Crossbreed	6	0	Female	Yes	No	No	No	No	Yes	No	No	Mixed mammary tumour, mammary mass.	Benign mixed tumour
56363	Boxer	Boxer	Boxer	9	4	Female entire	Yes	Yes	Yes	Yes	No	Yes	No	No	A1. Ductal carcinoma, intermediate grade, skin, second right mammary gland. A2. Complex adenoma, skin, second right mammary gland. B. Intraductal papillary adenoma, skin, left third mammary gland.	Adenoma, ductal, papillary	Carcinoma, ductal	Adenoma, complex
56371	Miniature Dachshund	Miniature Dachshund (Unspecified/Other)	Miniature Dachshund (Unspecified/Other)	9	2	Female	Yes	No	No	No	No	Yes	No	No	Mixed mammary tumor, right side.	Benign mixed tumour
56379	Crossbreed	Crossbreed	Crossbreed	8	0	Female neutered	Yes	Yes	No	No	Yes	No	No	No	Carcinoma, simple, intermediate grade, skin, left mammary chain.	Carcinoma, simple
56475	Dachshund	Dachshund (Unspecified/Other)	Dachshund (Unspecified/Other)	9	0	Female neutered	Yes	Yes	Yes	Yes	Yes	Yes	No	No	A. Benign mixed mammary tumour, left cranial mass. B. Intraductural carcinoma (2x), right cranial mass. C. Simple adenoma, right middle mass.	Carcinoma, ductal (≥2)	Adenoma, simple	Benign mixed tumour
56504	Crossbreed	Crossbreed	Crossbreed	9	5	Female entire	Yes	No	No	Yes	No	No	No	No	Intraductal papillary adenoma, mammary gland.	Adenoma, ductal, papillary
56547	Golden Retriever	Golden Retriever	Golden Retriever	9	0	Female	Yes	Yes	No	No	No	Yes	No	No	1A. Meibomian gland adenoma, haired skin, left eyelid. 1B. Complex mammary carcinoma, mammary gland.	Carcinoma, complex
56550	West Highland White Terrier	West Highland White Terrier	West Highland White Terrier	7	2	Female entire	Yes	Yes	No	No	No	Yes	No	No	Carcinoma and malignant myoepithelialioma, mammary gland, with metastasis, regional lymph node.	Carcinosarcoma
56551	Labrador Retriever	Labrador Retriever	Labrador Retriever	6	0	Female	Yes	No	No	Yes	No	No	No	No	A. Intraductal mammary adenoma, multi-nodular, left mammary mass. B. Soft tissue sarcoma, high grade, right mammary mass.	Adenoma, ductal
56556	Crossbreed	Crossbreed	Crossbreed	4	0	Female	Yes	No	Yes	Yes	No	Yes	No	No	Complex adenoma, multiple and intraductal papillary adenoma, mammary glands.	Adenoma, complex (≥2)	Adenoma, ductal, papillary
56569	Cavalier King Charles Spaniel	Cavalier King Charles Spaniel	Cavalier King Charles Spaniel	8	0	Female entire	Yes	No	Yes	No	No	Yes	No	No	A. Mixed mammary tumour, mammary skin. B. Mixed mammary tumour with ductal papillomatosis and hyalinisation, marked, mammary skin.	Benign mixed tumour (≥2)
56597	Cavalier King Charles Spaniel	Cavalier King Charles Spaniel	Cavalier King Charles Spaniel	9	3	Female	Yes	Yes	No	No	No	Yes	No	No	Complex, carcinoma, low grade, skin, mammary region.	Carcinoma, complex
56605	Crossbreed	Crossbreed	Crossbreed	10	0	Female entire	Yes	No	Yes	No	No	Yes	No	No	A&B. Benign mixed mammary tumours, left and right mammary masses.	Benign mixed tumour (≥2)
56612	Springer Spaniel	Springer Spaniel (Unspecified/Other)	Springer Spaniel (Unspecified/Other)	13	0	Female	Yes	Yes	Yes	No	Yes	Yes	No	No	1. Complex adenoma, skin, mammary region. 2. Compatible with carcinoma, simple, intermediate grade, skin, mammary region.	Adenoma, complex	Carcinoma, simple
56644	Labrador Retriever	Labrador Retriever	Labrador Retriever	12	7	Female neutered	Yes	Yes	No	No	Yes	No	No	No	A&B. Solid mammary carcinoma, mammary gland. C1A. Within normal limits, subcutaneous tissue. C2A. Within normal limits, skin and subcutaneous tissue.	Carcinoma, simple, solid
56670	Yorkshire Terrier	Yorkshire Terrier	Yorkshire Terrier	11	9	Female entire	Yes	No	No	No	No	Yes	No	No	Complex adenoma, cystic, mammary gland, mass near nipple.	Adenoma, complex
56674	Labrador Retriever	Labrador Retriever	Labrador Retriever	13	0	Female entire	Yes	No	No	No	No	Yes	No	No	1A. Osteosarcoma, osteogenic, mammary mass. 2A. Benign mixed mammary tumour, mammary mass. 3A. Fibroadenomatous change, mammary mass.	Benign mixed tumour
56676	Staffordshire Bull Terrier	Staffordshire Bull Terrier	Staffordshire Bull Terrier	Not recorded	Not recorded	Female	Yes	Yes	No	No	No	Yes	No	No	Carcinoma, mixed type, caudal mammary mass.	Carcinoma, mixed
56745	German Shepherd Dog	German Shepherd Dog	German Shepherd Dog	8	0	Female neutered	Yes	Yes	No	No	Yes	No	No	No	Tubulopapillary carcinoma, mammary mass.	Carcinoma, simple, tubulopapillary
56780	Beagle	Beagle (Unspecified/Other)	Beagle (Unspecified/Other)	5	0	Female	Yes	Yes	No	No	Yes	No	No	No	Carcinoma, simple, intermediate grade, skin, mammary region.	Carcinoma, simple
56781	Jack Russell Terrier	Jack Russell Terrier	Jack Russell Terrier	10	0	Female neutered	Yes	Yes	No	No	No	Yes	No	No	Carcinoma (mixed type), cranial mammary gland.	Carcinoma, mixed
56788	Bichon Frise	Bichon (Unspecified/Other)	Bichon (Unspecified/Other)	16	0	Female	Yes	No	Yes	No	No	Yes	No	No	A. Benign mixed mammary tumour, mammary mass. B. Complex adenoma, mammary mass. C. Endometrial polyp, with endometritis, neutrophilic, plasmacytic and lymphocytic, focal, moderate, chronic, uterus.	Adenoma, complex	Benign mixed tumour
56804	Bichon Frise	Bichon (Unspecified/Other)	Bichon (Unspecified/Other)	5	0	Female neutered	Yes	Yes	Yes	No	No	Yes	No	No	1. Complex carcinoma, low grade, skin, mammary region, smaller sample. 2. Mixed mammary tumour, skin, mammary region, larger sample.	Benign mixed tumour	Carcinoma, complex
56813	Crossbreed	Crossbreed	Crossbreed	3	0	Female	Yes	No	No	No	No	Yes	No	No	Complex adenoma, left 4th mammary gland.	Adenoma, complex
56831	Yorkshire Terrier	Yorkshire Terrier	Yorkshire Terrier	13	4	Female neutered	Yes	Yes	No	No	Yes	No	No	No	Carcinoma, with local and lymphatic invasion, mammary gland.	Carcinoma, simple
56909	Springer Spaniel	Springer Spaniel (Unspecified/Other)	Springer Spaniel (Unspecified/Other)	11	0	Female	Yes	Yes	Yes	No	No	Yes	No	No	1. Mixed mammary tumour, smaller mammary mass. 2. Complex carcinoma, low grade, larger mammary mass.	Benign mixed tumour	Carcinoma, complex
56914	Lurcher	Lurcher	Lurcher	10	8	Female	Yes	No	Yes	No	No	Yes	No	No	A. Complex adenoma, multiple; with lobular hyperplasia and duct ectasia, moderate to marked, left mammary gland. B. Complex adenoma, with lobular hyperplasia and duct ectasia, moderate to marked, right mammary gland.	Adenoma, complex (≥2)
56936	Hungarian Vizsla	Hungarian Vizsla	Hungarian Vizsla	6	0	Female neutered	Yes	No	No	No	No	Yes	No	No	Mixed mammary tumour, mammary gland. Sinus histiocytosis and lymphoid hyperplasia, lymph node.	Benign mixed tumour
56949	Cocker Spaniel	Cocker Spaniel (Unspecified/Other)	Cocker Spaniel (Unspecified/Other)	9	4	Female entire	Yes	Yes	Yes	Yes	No	Yes	No	No	A1. Complex carcinoma, intermediate grade, skin mammary region (sample 1A). A2. Complex carcinoma, low grade, skin, mammary region (sample 2A). A3. Mast cell tumor, intermediate grade (Patnaik grade), low grade (Kiupel), skin, mammary region. A4. Mixed mammary tumor, skin, mammary region. A5. Intraductal papillary adenomas, multifocal, skin, mammary region. B. Trichoblastoma, skin, ear.	Adenoma, ductal, papillary (≥2)	Benign mixed tumour	Carcinoma, complex (≥2)
56954	Toy Poodle	Toy Poodle	Toy Poodle	8	8	Female neutered	Yes	Yes	Yes	No	No	Yes	No	No	A. Complex adenocarcinoma, with lobular hyperplasia, mammary gland 5. B. Complex adenoma, with lobular hyperplasia, mammary gland 4. C. Complex adenoma, with lobular hyperplasia, mammary gland 3.	Adenoma, complex (≥2)	Carcinoma, complex
56955	Jack Russell Terrier	Jack Russell Terrier	Jack Russell Terrier	7	3	Female neutered	Yes	No	No	No	No	Yes	No	No	Mixed mammary tumor, submitted tissue, mammary gland region.	Benign mixed tumour
57001	Labrador Retriever	Labrador Retriever	Labrador Retriever	8	2	Female	Yes	No	No	No	No	Yes	No	No	Benign mixed mammary tumour.	Benign mixed tumour
57034	Siberian Husky	Husky (Unspecified/Other)	Husky (Unspecified/Other)	6	0	Female neutered	Yes	Yes	No	Yes	No	No	No	No	Carcinoma, ductal, third mammary gland.	Carcinoma, ductal
57068	Border Collie	Border Collie	Border Collie	5	0	Female	Yes	Yes	No	No	Yes	No	No	No	Carcinoma, tubular, subcutis, caudal right mammary chain.	Carcinoma, simple, tubular
57099	Labrador Retriever	Labrador Retriever	Labrador Retriever	10	1	Female	Yes	Yes	No	No	Yes	No	No	No	Carcinoma, anaplastic, with local and lymphatic invasion, caudal mammary gland.	Carcinoma, simple, anaplastic
57105	Labrador Retriever	Labrador Retriever	Labrador Retriever	10	3	Female	Yes	No	Yes	No	No	Yes	No	No	1. Follicular cyst, skin of mammary area. 2. Complex adenoma, mammary gland. 3. Benign mixed tumour, mammary gland.	Adenoma, complex	Benign mixed tumour
57150	English Setter	English Setter	English Setter	8	4	Female neutered	Yes	Yes	No	No	Yes	No	No	No	A. Malignant trichoepithelioma, skin, neck. B. Carcinoma, simple, high grade with lymphatic invasion, skin, mammary region. C. Trichoepithelium, skin, right thigh.	Carcinoma, simple
57159	Bichon Frise	Bichon (Unspecified/Other)	Bichon (Unspecified/Other)	10	0	Female entire	Yes	Yes	No	Yes	No	No	No	No	A. Histiocytoma, skin of right side of head. B&C. Ductal carcinoma, comedome, high grade, right mammary gland and subcutis of right axilla.	Carcinoma, ductal
57176	Yorkshire Terrier	Yorkshire Terrier	Yorkshire Terrier	6	6	Female	Yes	No	No	No	No	Yes	No	No	A. Benign mixed mammary tumour, mammary mass. B. Trichoepithelioma, subcutis, caudal dorsum.	Benign mixed tumour
57182	Weimaraner	Weimaraner	Weimaraner	10	9	Female neutered	Yes	Yes	No	No	Yes	No	No	No	Carcinoma, simple, high grade, skin, mammary region.	Carcinoma, simple
57202	Cavalier King Charles Spaniel	Cavalier King Charles Spaniel	Cavalier King Charles Spaniel	5	8	Female entire	Yes	No	No	Yes	No	No	No	No	Intraductular papillary adenoma, skin, mammary region.	Adenoma, ductal, papillary
57255	Cocker Spaniel	Cocker Spaniel (Unspecified/Other)	Cocker Spaniel (Unspecified/Other)	9	10	Female entire	Yes	No	Yes	No	No	Yes	No	No	Mixed mammary tumour and complex adenoma, caudal mammary gland.	Benign mixed tumour	Adenoma, complex
57276	German Shepherd Dog	German Shepherd Dog	German Shepherd Dog	10	4	Female entire	Yes	Yes	No	No	No	Yes	No	No	Complex carcinoma, low grade, skin, mammary region.	Carcinoma, complex
57358	Labrador Retriever	Labrador Retriever	Labrador Retriever	9	1	Female entire	Yes	No	No	No	No	Yes	No	No	Compatible with complex adenoma, submitted tissue, mammary region.	Adenoma, complex
57376	Crossbreed	Crossbreed	Crossbreed	5	0	Female neutered	Yes	Yes	Yes	No	Yes	Yes	No	No	Adenocarcinoma, low grade, mammary gland. Complex adenomas, mammary gland. Benign lobular hyperplasia, multifocal, mammary gland.	Adenoma, complex (≥2)	Carcinoma, simple
57387	Golden Retriever	Golden Retriever	Golden Retriever	11	9	Female entire	Yes	Yes	Yes	Yes	No	Yes	No	No	Mixed mammary tumours, mammary gland. Ductular carcinoma, mammary gland.	Carcinoma, ductal	Benign mixed tumour (≥2)
57408	Shetland Sheepdog	Shepherd Dog (Unspecified/Other)	Shepherd Dog (Unspecified/Other)	10	3	Female neutered	Yes	Yes	No	Yes	No	No	No	No	Ductal carcinoma, comedome, intermediate grade, mammary gland.	Carcinoma, ductal
57441	Labrador Retriever	Labrador Retriever	Labrador Retriever	9	0	Female neutered	Yes	Yes	No	No	No	Yes	No	No	Carcinoma, mixed type, cranial mammary gland.	Carcinoma, mixed
57477	Border Collie	Border Collie	Border Collie	6	0	Female	Yes	No	No	No	No	Yes	No	No	Complex mammary adenoma, mammary mass.	Adenoma, complex
57486	Cocker Spaniel	Cocker Spaniel (Unspecified/Other)	Cocker Spaniel (Unspecified/Other)	10	9	Female neutered	Yes	Yes	No	No	Yes	No	No	No	Adenocarcinoma, tubular, right caudal mammary gland.	Carcinoma, simple, tubular
57513	Lhasa Apso	Lhasa Apso	Lhasa Apso	4	0	Female entire	Yes	No	Yes	No	No	Yes	No	No	A. Fibroma, vulva. B. Benign mixed mammary tumour, mammary gland. C. Complex mammary adenoma, mammary gland.	Adenoma, complex	Benign mixed tumour
57611	Cocker Spaniel	Cocker Spaniel (Unspecified/Other)	Cocker Spaniel (Unspecified/Other)	Not recorded	Not recorded	Female entire	Yes	No	No	No	No	Yes	No	No	Mixed mammary tumour, mammary gland.	Benign mixed tumour
[truncated: 11,640 more rows]
