# Supplementary material for: Associations Between Dog Breed and Clinical Features of Mammary Epithelial Neoplasia in Bitches: an Epidemiological Study of Submissions to a Single Diagnostic Pathology Centre Between 2008–2021
Source: J Mammary Gland Biol Neoplasia. 2023 Mar 24;28(1):6. doi: 10.1007/s10911-023-09531-3 (PMC10039094; doi:10.1007/s10911-023-09531-3)
Supplement: Supplementary file 3 — Additional file 3: Supplementary Table S3. Categorisation of mammary epithelial neoplasia histological subtypes based on the classification in Surgical Pathology of Domestic Animals Volume 2: Mammary Tumors [35]. [file 10911_2023_9531_MOESM3_ESM.xlsx]

## Sheet: Categories of mammary neoplasia
		Ductal	Non ductal		Special Types
			Simple	Non-simple
	Benign	Adenoma, ductal	Adenoma, simple	Adenoma, complex (including fibroadenoma)
		Adenoma, ductal, papillary	Adenoma, simple, tubular	Benign mixed tumour
			Adenoma, simple, tubulopapillary
			Myoepithelioma
	Malignant	Carcinoma, ductal	Carcinoma, simple	Carcinoma, complex	Carcinoma, adenosquamous
		Carcinoma, ductal, papillary	Carcinoma, simple, solid	Carcinoma, mixed	Carcinoma, lipid-rich
			Carcinoma, simple, tubular	Carcinoma and malignant myoepithelioma	Carcinoma, inflammatory
			Carcinoma, simple, tubulopapillary	Carcinoma arising in a complex adenoma/benign mixed tumour	Carcinoma, spindle cell
			Carcinoma, simple, micropapillary	Carcinosarcoma*	Malignant myoepithelioma
			Carcinoma, simple, comedo
			Carcinoma, simple, anaplastic
				*Carcinosarcoma is considered in a category of its own in Surgical Pathology of tumours of Domestic Animals. However, as they consist of malignant epithelial and mesenchymal elements, for ease we have here included them in the non-simple category.
