# Supplementary material for: Associations Between Dog Breed and Clinical Features of Mammary Epithelial Neoplasia in Bitches: an Epidemiological Study of Submissions to a Single Diagnostic Pathology Centre Between 2008–2021
Source: J Mammary Gland Biol Neoplasia. 2023 Mar 24;28(1):6. doi: 10.1007/s10911-023-09531-3 (PMC10039094; doi:10.1007/s10911-023-09531-3)
Supplement: Supplementary file 4 — Additional file 4: Supplementary Table S4. Information used for regression analysis of relative odds of diagnosis with a mammary epithelial neoplasm (extracted from Table S1). [file 10911_2023_9531_MOESM4_ESM.xlsx]

## Sheet: WholeDataSet
CaseNumber	FinalCaseBreed	CaseAnimalAgeYears	CaseAnimalAgeMonths	CaseSex	Mammary
2	Jack Russell Terrier	2	6	Female	No
5	Boxer	Not recorded	Not recorded	Female neutered	No
9	Irish Setter	Not recorded	Not recorded	Female	No
12	Shepherd Dog (Unspecified/Other)	Not recorded	Not recorded	Female neutered	No
13	Springer Spaniel (Unspecified/Other)	3	0	Female	No
15	Great Dane	1	10	Female	No
17	Tibetan Terrier	Not recorded	Not recorded	Female neutered	No
21	Other Purebred	2	0	Female	No
29	Collie (Unspecified/Other)	5	0	Female neutered	No
31	Border Collie	5	0	Female neutered	No
32	Dachshund (Unspecified/Other)	7	0	Female entire	Yes
34	Springer Spaniel (Unspecified/Other)	3	0	Female neutered	No
37	Miniature Dachshund (Unspecified/Other)	0	10	Female	No
44	Labrador Retriever	6	10	Female neutered	No
47	Labrador Retriever	11	0	Female	No
52	Miniature Dachshund (Unspecified/Other)	10	4	Female neutered	No
56	Cocker Spaniel (Unspecified/Other)	5	5	Female	No
66	Pomeranian	Not recorded	Not recorded	Female entire	No
67	German Shepherd Dog	8	0	Female neutered	Yes
69	Labrador Retriever	9	5	Female	No
71	Labrador Retriever	10	8	Female neutered	No
72	St. Bernard	0	5	Female	No
86	Miniature Dachshund (Unspecified/Other)	12	2	Female	No
89	Staffordshire Bull Terrier	11	0	Female neutered	No
91	German Shepherd Dog	9	0	Female neutered	No
92	German Shepherd Dog	10	4	Female	No
98	Labrador Retriever	8	0	Female neutered	No
102	West Highland White Terrier	12	2	Female neutered	No
106	Labrador Retriever	7	2	Female neutered	No
116	Terrier (Unspecified/Other)	13	0	Female neutered	No
117	Cocker Spaniel (Unspecified/Other)	11	11	Female neutered	No
124	Weimaraner	13	9	Female neutered	No
125	Labrador Retriever	12	0	Female	No
127	Jack Russell Terrier	16	3	Female neutered	No
129	Boxer	3	0	Female	No
138	Cocker Spaniel (Unspecified/Other)	6	6	Female neutered	No
139	Schnauzer (Unspecified/Other)	3	0	Female neutered	No
142	Labrador Retriever	1	11	Female entire	No
144	Boxer	9	8	Female	No
147	Toy Poodle	4	0	Female neutered	No
149	Crossbreed	4	6	Female neutered	No
152	German Shepherd Dog	7	9	Female neutered	No
153	German Shepherd Dog	5	4	Female	No
154	Boxer	3	7	Female neutered	No
155	Boxer	6	0	Female	Yes
157	Rottweiler	2	3	Female entire	No
158	Border Collie	12	2	Female neutered	No
159	Poodle (Unspecified/Other)	9	1	Female neutered	Yes
163	Golden Retriever	8	0	Female	No
164	Rottweiler	10	0	Female	No
165	Boxer	9	0	Female neutered	No
167	Labrador Retriever	9	0	Female neutered	No
172	Labrador Retriever	5	0	Female	Yes
175	Border Terrier	2	2	Female entire	No
176	Springer Spaniel (Unspecified/Other)	10	0	Female neutered	No
180	Jack Russell Terrier	8	0	Female	Yes
183	Labrador Retriever	9	7	Female neutered	No
184	Newfoundland	5	6	Female	No
185	Labrador Retriever	10	4	Female neutered	No
196	Boxer	7	0	Female entire	Yes
198	Crossbreed	10	4	Female neutered	No
204	Old English Sheepdog	10	0	Female	No
206	Golden Retriever	8	0	Female neutered	No
208	Crossbreed	8	0	Female	No
215	Golden Retriever	9	0	Female neutered	No
216	Crossbreed	10	10	Female	No
217	Collie (Unspecified/Other)	9	10	Female neutered	No
219	Terrier (Unspecified/Other)	6	4	Female neutered	Yes
227	Lurcher	7	0	Female	No
228	Labrador Retriever	11	10	Female neutered	No
229	West Highland White Terrier	8	0	Female neutered	No
230	Lurcher	10	5	Female neutered	No
233	American Bulldog	3	9	Female neutered	No
234	Boxer	2	4	Female neutered	No
236	Labrador Retriever	3	0	Female neutered	No
238	Irish Setter	8	0	Female	No
240	Bulldog (Unspecified/Other)	4	0	Female	No
241	Collie (Unspecified/Other)	3	0	Female	No
246	Staffordshire Bull Terrier	10	3	Female	No
247	Border Terrier	10	0	Female neutered	No
248	Pointer (Unspecified/Other)	1	8	Female	No
249	Bichon (Unspecified/Other)	6	7	Female neutered	No
254	Chihuahua	7	0	Female	No
257	Crossbreed	0	7	Female	No
259	Crossbreed	12	4	Female neutered	No
263	Jack Russell Terrier	12	0	Female neutered	No
267	Labrador Retriever	3	4	Female neutered	No
269	Doberman	2	10	Female	No
272	Spaniel (Unspecified/Other)	14	3	Female	No
274	Staffordshire Bull Terrier	9	11	Female neutered	No
275	Jack Russell Terrier	3	6	Female neutered	No
276	Cocker Spaniel (Unspecified/Other)	13	0	Female	No
278	Collie (Unspecified/Other)	7	0	Female neutered	No
279	Labrador Retriever	3	0	Female	No
287	Miniature Schnauzer	7	8	Female neutered	No
289	Cocker Spaniel (Unspecified/Other)	11	6	Female	No
290	Boston Terrier	5	0	Female	No
292	Crossbreed	10	6	Female neutered	No
294	Weimaraner	1	11	Female neutered	No
295	Labrador Retriever	6	1	Female neutered	No
301	German Shepherd Dog	6	0	Female	No
303	Labrador Retriever	1	0	Female	No
306	Bulldog (Unspecified/Other)	1	0	Female	No
310	Crossbreed	3	3	Female neutered	No
313	Crossbreed	12	8	Female neutered	No
315	Cairn Terrier	8	0	Female	No
320	Shepherd Dog (Unspecified/Other)	5	11	Female neutered	No
323	Other Purebred	5	5	Female	No
324	Kerry Blue Terrier	7	0	Female neutered	No
327	Boxer	2	2	Female	No
330	Crossbreed	6	0	Female	No
333	Springer Spaniel (Unspecified/Other)	Not recorded	Not recorded	Female	No
336	Crossbreed	9	4	Female	Yes
338	German Shepherd Dog	0	7	Female entire	No
340	Labrador Retriever	Not recorded	Not recorded	Female	No
344	Crossbreed	13	0	Female neutered	No
351	Border Collie	11	10	Female	No
354	Airedale Terrier	5	3	Female neutered	No
357	Labrador Retriever	8	8	Female neutered	No
360	Mastiff (Unspecified/Other)	11	3	Female neutered	No
366	Golden Retriever	9	10	Female neutered	No
373	Bull Terrier (Unspecified/Other)	7	9	Female neutered	No
375	Crossbreed	11	0	Female neutered	No
377	Cocker Spaniel (Unspecified/Other)	10	0	Female neutered	No
378	Crossbreed	10	5	Female neutered	No
380	German Shepherd Dog	6	7	Female neutered	No
383	West Highland White Terrier	9	0	Female	No
384	German Shepherd Dog	8	4	Female neutered	No
385	Springer Spaniel (Unspecified/Other)	9	0	Female	No
387	Crossbreed	14	0	Female neutered	No
394	Crossbreed	13	4	Female	No
395	Cocker Spaniel (Unspecified/Other)	11	0	Female	No
398	Labrador Retriever	7	3	Female neutered	No
399	Crossbreed	2	4	Female neutered	No
400	Border Collie	13	6	Female neutered	No
401	Yorkshire Terrier	12	2	Female neutered	No
403	Retriever (Unspecified/Other)	10	0	Female neutered	No
404	Other Purebred	11	3	Female neutered	No
406	Doberman	11	0	Female neutered	No
409	Flat-Coated Retriever	8	0	Female	No
410	Doberman	7	4	Female neutered	No
419	Airedale Terrier	9	3	Female entire	No
420	Cavalier King Charles Spaniel	8	0	Female neutered	No
421	Border Collie	11	0	Female entire	No
429	Cavalier King Charles Spaniel	9	6	Female entire	Yes
430	Labrador Retriever	11	2	Female neutered	No
433	Staffordshire Bull Terrier	10	3	Female	No
435	Cavalier King Charles Spaniel	14	1	Female neutered	No
436	Cocker Spaniel (Unspecified/Other)	0	9	Female entire	No
439	Leonberger	3	7	Female neutered	No
444	Labrador Retriever	3	10	Female	No
445	Springer Spaniel (Unspecified/Other)	10	0	Female neutered	No
446	Crossbreed	10	11	Female neutered	No
454	Labrador Retriever	6	8	Female neutered	Yes
456	Bull Terrier (Unspecified/Other)	4	8	Female neutered	No
457	Border Collie	12	0	Female	No
464	Dogue de Bordeaux	0	7	Female	No
468	Labrador Retriever	13	0	Female	No
471	Crossbreed	7	0	Female neutered	No
473	Boxer	2	6	Female	No
474	Boxer	7	0	Female	Yes
475	Golden Retriever	11	0	Female neutered	No
484	Labrador Retriever	7	2	Female neutered	No
487	Irish Setter	11	0	Female neutered	No
494	Boxer	4	6	Female neutered	No
495	Jack Russell Terrier	13	0	Female	No
497	Cocker Spaniel (Unspecified/Other)	11	5	Female	No
498	Boxer	7	0	Female	No
501	Bichon (Unspecified/Other)	11	0	Female neutered	No
502	West Highland White Terrier	9	0	Female	No
505	Boxer	2	0	Female	No
506	Cavalier King Charles Spaniel	4	0	Female neutered	No
515	Labrador Retriever	9	3	Female neutered	No
523	Poodle (Unspecified/Other)	12	9	Female neutered	No
529	Flat-Coated Retriever	9	0	Female neutered	No
541	Crossbreed	14	6	Female	No
544	Mountain Dog (Unspecified/Other)	8	0	Female neutered	No
545	Cairn Terrier	10	0	Female neutered	No
546	French Bulldog	4	6	Female neutered	No
548	Springer Spaniel (Unspecified/Other)	6	0	Female	No
550	Cavalier King Charles Spaniel	0	11	Female	No
553	German Shepherd Dog	10	10	Female neutered	No
556	Jack Russell Terrier	9	6	Female neutered	No
566	Cocker Spaniel (Unspecified/Other)	8	3	Female neutered	No
568	Other Purebred	5	0	Female neutered	No
573	Labrador Retriever	8	0	Female	No
578	Springer Spaniel (Unspecified/Other)	3	4	Female neutered	No
579	Hound (Unspecified/Other)	Not recorded	Not recorded	Female entire	No
581	Cavalier King Charles Spaniel	7	0	Female	No
585	Jack Russell Terrier	7	7	Female neutered	No
589	Cavalier King Charles Spaniel	6	0	Female neutered	No
595	Crossbreed	3	1	Female neutered	No
596	Boxer	7	2	Female	No
597	Crossbreed	10	0	Female neutered	No
599	West Highland White Terrier	0	10	Female	No
600	Crossbreed	11	0	Female neutered	No
601	German Shepherd Dog	Not recorded	Not recorded	Female	No
602	Basset Hound	8	0	Female neutered	No
603	Boxer	0	11	Female	No
608	Staffordshire Bull Terrier	Not recorded	Not recorded	Female	No
609	Pointer (Unspecified/Other)	Not recorded	Not recorded	Female	No
616	West Highland White Terrier	5	0	Female	No
620	Rottweiler	0	6	Female	No
625	Greyhound (Unspecified/Other)	9	0	Female neutered	No
629	Labrador Retriever	9	6	Female	No
630	Irish Setter	7	7	Female	No
632	Old English Sheepdog	6	8	Female	No
634	Crossbreed	11	11	Female neutered	No
637	Crossbreed	5	1	Female neutered	No
638	Crossbreed	11	0	Female	No
639	Staffordshire Bull Terrier	4	8	Female	No
642	Bull Terrier (Unspecified/Other)	11	5	Female	No
645	Rottweiler	6	0	Female	No
646	Labrador Retriever	10	0	Female	No
651	German Shepherd Dog	8	3	Female neutered	No
653	Boxer	5	7	Female neutered	No
655	Cocker Spaniel (Unspecified/Other)	0	7	Female neutered	No
656	Great Dane	4	4	Female	No
657	Labrador Retriever	13	3	Female neutered	No
665	Labrador Retriever	9	0	Female	No
667	Jack Russell Terrier	9	0	Female	Yes
671	Pug	5	6	Female neutered	No
677	German Shepherd Dog	9	1	Female	No
681	West Highland White Terrier	7	11	Female neutered	No
682	Jack Russell Terrier	3	0	Female neutered	No
685	Weimaraner	10	0	Female neutered	No
688	Labrador Retriever	10	1	Female	No
689	Springer Spaniel (Unspecified/Other)	9	0	Female neutered	No
691	Labrador Retriever	5	3	Female neutered	No
692	Whippet	8	2	Female neutered	No
700	Springer Spaniel (Unspecified/Other)	11	0	Female	No
703	German Shepherd Dog	1	8	Female	No
704	Cocker Spaniel (Unspecified/Other)	3	11	Female neutered	No
706	English Setter	7	5	Female	No
709	Greyhound (Unspecified/Other)	7	1	Female neutered	No
710	Yorkshire Terrier	13	4	Female neutered	No
713	American Bulldog	3	0	Female neutered	No
716	Collie (Unspecified/Other)	Not recorded	Not recorded	Female	No
717	Dalmatian	4	5	Female	No
720	Springer Spaniel (Unspecified/Other)	0	6	Female	No
721	Jack Russell Terrier	2	6	Female neutered	No
724	Rhodesian Ridgeback	6	8	Female neutered	No
726	Crossbreed	8	0	Female neutered	No
729	Crossbreed	13	6	Female neutered	No
734	Dalmatian	11	0	Female neutered	No
737	Jack Russell Terrier	13	0	Female neutered	No
738	Newfoundland	11	0	Female neutered	No
739	Weimaraner	8	4	Female neutered	No
742	Greyhound (Unspecified/Other)	6	4	Female	No
746	Boxer	11	0	Female	No
750	Labrador Retriever	10	0	Female neutered	No
757	Bulldog (Unspecified/Other)	0	9	Female entire	No
760	Cavalier King Charles Spaniel	12	0	Female	Yes
761	Cocker Spaniel (Unspecified/Other)	9	0	Female	No
763	Crossbreed	10	0	Female	No
769	German Shepherd Dog	10	7	Female	No
772	Cocker Spaniel (Unspecified/Other)	11	0	Female neutered	No
773	Jack Russell Terrier	13	0	Female	No
774	Patterdale Terrier	4	10	Female neutered	No
775	Labrador Retriever	6	0	Female	No
783	Crossbreed	10	5	Female neutered	No
786	Cocker Spaniel (Unspecified/Other)	11	9	Female	Yes
787	Labrador Retriever	5	3	Female	No
790	German Shepherd Dog	4	0	Female neutered	No
792	Springer Spaniel (Unspecified/Other)	4	0	Female neutered	No
793	Other Purebred	4	0	Female entire	No
799	Crossbreed	14	0	Female	No
804	Staffordshire Bull Terrier	10	0	Female neutered	Yes
811	Border Collie	12	7	Female	No
813	Labrador Retriever	11	9	Female neutered	No
814	Boxer	7	8	Female	No
818	Soft-Coated Wheaten Terrier	6	6	Female	No
821	Crossbreed	14	0	Female neutered	No
823	Shih Tzu	5	10	Female	No
824	Golden Retriever	12	8	Female	No
828	Bull Terrier (Unspecified/Other)	7	2	Female neutered	No
833	West Highland White Terrier	10	5	Female neutered	No
834	Husky (Unspecified/Other)	8	0	Female	No
839	Hungarian Vizsla	4	0	Female	No
840	Rottweiler	11	2	Female neutered	No
849	Weimaraner	8	2	Female neutered	No
852	Labrador Retriever	11	4	Female entire	No
859	Crossbreed	6	0	Female neutered	No
860	Springer Spaniel (Unspecified/Other)	12	8	Female neutered	No
862	Pointer (Unspecified/Other)	11	5	Female neutered	No
863	Jack Russell Terrier	3	10	Female entire	No
864	Golden Retriever	9	0	Female neutered	No
866	Cocker Spaniel (Unspecified/Other)	7	2	Female neutered	No
871	Jack Russell Terrier	6	6	Female	No
877	Springer Spaniel (Unspecified/Other)	1	8	Female	No
885	Jack Russell Terrier	4	8	Female neutered	No
886	Crossbreed	9	4	Female neutered	No
890	Rhodesian Ridgeback	6	6	Female neutered	No
896	Boxer	10	0	Female	No
900	German Shepherd Dog	6	7	Female	No
901	Crossbreed	14	1	Female	No
903	Labrador Retriever	7	0	Female neutered	No
906	Miniature Schnauzer	9	0	Female	No
911	Toy Poodle	12	1	Female neutered	No
919	West Highland White Terrier	13	3	Female	No
926	Golden Retriever	9	0	Female	No
927	German Shepherd Dog	Not recorded	Not recorded	Female	No
932	Boxer	7	2	Female neutered	No
934	Staffordshire Bull Terrier	14	0	Female neutered	No
935	Boxer	8	3	Female neutered	No
938	Crossbreed	8	11	Female neutered	No
943	Labrador Retriever	13	9	Female	No
948	Golden Retriever	4	10	Female	No
949	Jack Russell Terrier	5	11	Female neutered	No
953	Labrador Retriever	7	0	Female neutered	No
954	Golden Retriever	9	0	Female	No
955	Cairn Terrier	7	6	Female	No
957	Labrador Retriever	7	0	Female neutered	No
960	Lurcher	1	0	Female neutered	No
962	Boxer	10	0	Female neutered	No
967	Border Collie	4	2	Female	No
969	Cocker Spaniel (Unspecified/Other)	12	0	Female neutered	No
970	Labrador Retriever	7	0	Female neutered	No
972	German Shepherd Dog	6	2	Female neutered	No
975	Bearded Collie	4	8	Female neutered	No
978	Shih Tzu	9	3	Female	No
979	Crossbreed	11	0	Female neutered	No
982	Staffordshire Bull Terrier	7	9	Female entire	No
983	Golden Retriever	8	2	Female entire	No
985	Husky (Unspecified/Other)	2	0	Female	No
987	Mountain Dog (Unspecified/Other)	1	0	Female entire	No
992	Crossbreed	10	8	Female neutered	No
993	Springer Spaniel (Unspecified/Other)	5	0	Female	Yes
994	Crossbreed	11	11	Female	No
996	Beagle (Unspecified/Other)	6	9	Female neutered	Yes
1002	Boxer	Not recorded	Not recorded	Female	No
1004	Cocker Spaniel (Unspecified/Other)	9	6	Female	No
1009	Labrador Retriever	2	4	Female neutered	No
1012	Pointer (Unspecified/Other)	8	0	Female neutered	No
1013	Crossbreed	12	0	Female	No
1017	Springer Spaniel (Unspecified/Other)	12	0	Female neutered	No
1021	Crossbreed	1	6	Female	No
1022	Staffordshire Bull Terrier	0	11	Female	No
1024	Labrador Retriever	7	0	Female entire	Yes
1025	West Highland White Terrier	12	8	Female	No
1026	Golden Retriever	5	5	Female entire	No
1029	Labrador Retriever	8	0	Female	No
1030	Newfoundland	3	0	Female	No
1033	Rottweiler	10	4	Female neutered	No
1034	Labrador Retriever	3	6	Female	No
1036	Rough Collie	4	8	Female neutered	No
1046	Staffordshire Bull Terrier	8	3	Female neutered	No
1048	German Shepherd Dog	11	0	Female neutered	No
1049	Rottweiler	8	0	Female neutered	No
1056	Jack Russell Terrier	9	0	Female	No
1062	Terrier (Unspecified/Other)	11	8	Female neutered	No
1064	Springer Spaniel (Unspecified/Other)	10	7	Female neutered	No
1074	Staffordshire Bull Terrier	3	0	Female neutered	No
1075	Crossbreed	13	0	Female neutered	No
1076	Crossbreed	10	0	Female neutered	No
1079	Crossbreed	6	0	Female neutered	No
1080	Staffordshire Bull Terrier	4	4	Female	No
1083	Springer Spaniel (Unspecified/Other)	Not recorded	Not recorded	Female	No
1085	Labrador Retriever	7	4	Female	No
1087	Whippet	8	0	Female neutered	No
1088	Staffordshire Bull Terrier	5	0	Female neutered	No
1089	Labrador Retriever	7	0	Female neutered	No
1090	Jack Russell Terrier	11	10	Female entire	Yes
1091	Cocker Spaniel (Unspecified/Other)	3	0	Female neutered	No
1092	Rhodesian Ridgeback	6	0	Female neutered	No
1093	Tibetan Terrier	10	0	Female neutered	No
1097	Jack Russell Terrier	7	6	Female neutered	No
1099	Crossbreed	6	4	Female neutered	No
1102	German Shepherd Dog	0	10	Female neutered	No
1103	Crossbreed	9	4	Female neutered	No
1104	Flat-Coated Retriever	4	10	Female	No
1106	Staffordshire Bull Terrier	11	2	Female	No
1111	Greyhound (Unspecified/Other)	7	0	Female	No
1114	Lurcher	8	2	Female neutered	No
1119	Crossbreed	7	7	Female neutered	No
1120	Crossbreed	9	0	Female neutered	No
1121	Hound (Unspecified/Other)	Not recorded	Not recorded	Female	No
1122	Whippet	8	4	Female	No
1124	Boxer	4	0	Female neutered	Yes
1127	Bichon (Unspecified/Other)	8	6	Female neutered	No
1128	Staffordshire Bull Terrier	11	0	Female	No
1130	Collie (Unspecified/Other)	15	0	Female neutered	No
1131	Weimaraner	10	11	Female	No
1134	German Shepherd Dog	10	10	Female entire	No
1147	Staffordshire Bull Terrier	7	0	Female neutered	No
1148	Labrador Retriever	0	7	Female	No
1151	Cocker Spaniel (Unspecified/Other)	9	9	Female	Yes
1163	Crossbreed	8	8	Female	Yes
1166	Basset Hound	2	9	Female	No
1168	West Highland White Terrier	11	10	Female neutered	No
1169	Jack Russell Terrier	7	7	Female	Yes
1171	Labrador Retriever	10	3	Female neutered	No
1174	Yorkshire Terrier	14	0	Female	No
1176	Cavalier King Charles Spaniel	Not recorded	Not recorded	Female	No
1177	Greyhound (Unspecified/Other)	Not recorded	Not recorded	Female	No
1178	Staffordshire Bull Terrier	Not recorded	Not recorded	Female	No
1179	Border Collie	1	4	Female	No
1181	Springer Spaniel (Unspecified/Other)	8	6	Female neutered	No
1190	Labrador Retriever	9	6	Female neutered	Yes
1196	Yorkshire Terrier	2	0	Female	No
1198	Golden Retriever	11	0	Female	No
1202	Newfoundland	6	0	Female	No
1205	Labrador Retriever	1	3	Female neutered	No
1215	Labrador Retriever	7	6	Female	No
1218	Labrador Retriever	1	7	Female neutered	No
1219	Cocker Spaniel (Unspecified/Other)	13	5	Female neutered	No
1220	Miniature Schnauzer	Not recorded	Not recorded	Female	No
1221	Springer Spaniel (Unspecified/Other)	7	11	Female neutered	No
1222	Collie (Unspecified/Other)	Not recorded	Not recorded	Female	Yes
1225	Crossbreed	5	0	Female neutered	No
1226	German Shepherd Dog	10	0	Female entire	No
1227	Springer Spaniel (Unspecified/Other)	4	0	Female entire	No
1229	Flat-Coated Retriever	3	0	Female neutered	No
1230	Staffordshire Bull Terrier	5	0	Female neutered	No
1231	Crossbreed	4	0	Female neutered	No
1232	Lurcher	11	0	Female neutered	No
1235	Springer Spaniel (Unspecified/Other)	13	0	Female	No
1236	Crossbreed	9	0	Female	No
1237	Springer Spaniel (Unspecified/Other)	6	0	Female neutered	No
1241	Labrador Retriever	7	0	Female neutered	No
1242	Cairn Terrier	13	3	Female neutered	No
1249	Crossbreed	6	3	Female neutered	No
1255	Border Collie	12	10	Female neutered	No
1256	Rhodesian Ridgeback	5	8	Female neutered	No
1258	Golden Retriever	11	9	Female neutered	No
1266	Crossbreed	11	4	Female neutered	No
1277	Crossbreed	10	3	Female neutered	No
1280	Golden Retriever	8	0	Female neutered	No
1281	West Highland White Terrier	1	9	Female	No
1287	Other Purebred	8	0	Female	No
1288	Labrador Retriever	10	0	Female neutered	No
1294	Cavalier King Charles Spaniel	Not recorded	Not recorded	Female	No
1297	Hungarian Vizsla	2	1	Female neutered	No
1303	Crossbreed	Not recorded	Not recorded	Female	No
1306	Crossbreed	11	9	Female	No
1307	Springer Spaniel (Unspecified/Other)	9	0	Female neutered	No
1309	Pointer (Unspecified/Other)	2	8	Female	No
1311	Crossbreed	0	9	Female	No
1315	Crossbreed	11	0	Female neutered	No
1316	Cavalier King Charles Spaniel	3	0	Female	No
1317	Crossbreed	11	0	Female neutered	No
1320	Cocker Spaniel (Unspecified/Other)	8	7	Female	Yes
1322	Boxer	1	1	Female	No
1323	Other Purebred	9	4	Female neutered	No
1324	Golden Retriever	11	9	Female	No
1325	Springer Spaniel (Unspecified/Other)	12	0	Female neutered	No
1327	Greyhound (Unspecified/Other)	5	0	Female neutered	No
1328	German Shepherd Dog	9	5	Female neutered	No
1330	Golden Retriever	11	2	Female neutered	No
1336	Staffordshire Bull Terrier	0	3	Female	No
1337	Collie (Unspecified/Other)	13	11	Female	Yes
1338	Border Collie	8	0	Female neutered	No
1340	Springer Spaniel (Unspecified/Other)	12	4	Female neutered	No
1342	Crossbreed	8	0	Female	No
1344	Labrador Retriever	7	0	Female neutered	No
1347	Flat-Coated Retriever	3	0	Female neutered	No
1351	Shar Pei	3	0	Female neutered	No
1354	Crossbreed	0	4	Female neutered	No
1356	Labrador Retriever	6	8	Female neutered	No
1360	Crossbreed	2	4	Female neutered	No
1362	Border Collie	6	0	Female neutered	No
1364	Collie (Unspecified/Other)	Not recorded	Not recorded	Female	No
1367	Labrador Retriever	9	8	Female neutered	No
1371	Golden Retriever	12	3	Female neutered	No
1375	Jack Russell Terrier	2	0	Female neutered	No
1377	German Shepherd Dog	8	9	Female neutered	No
1378	Greyhound (Unspecified/Other)	2	8	Female	No
1379	Irish Setter	7	0	Female neutered	No
1387	Golden Retriever	11	9	Female neutered	No
1388	Labrador Retriever	8	0	Female	No
1393	Crossbreed	9	5	Female neutered	No
1398	Crossbreed	1	0	Female neutered	No
1401	Bull Terrier (Unspecified/Other)	5	10	Female neutered	No
1402	Springer Spaniel (Unspecified/Other)	8	7	Female	No
1403	Dachshund (Unspecified/Other)	12	5	Female neutered	No
1409	West Highland White Terrier	9	0	Female neutered	No
1415	Crossbreed	12	0	Female neutered	No
1416	Jack Russell Terrier	13	7	Female neutered	No
1419	Collie (Unspecified/Other)	6	6	Female neutered	No
1420	Labrador Retriever	8	6	Female neutered	No
1424	Crossbreed	8	0	Female	Yes
1425	Italian Spinone	5	7	Female	No
1430	Staffordshire Bull Terrier	10	0	Female	No
1432	Labrador Retriever	7	0	Female	No
1433	Chihuahua	2	0	Female neutered	No
1436	Greyhound (Unspecified/Other)	6	5	Female neutered	No
1439	Great Dane	8	0	Female	No
1444	Jack Russell Terrier	12	4	Female	Yes
1446	Jack Russell Terrier	8	0	Female	No
1448	Crossbreed	11	11	Female neutered	No
1449	Shih Tzu	1	11	Female neutered	No
1452	Toy Poodle	10	0	Female	No
1455	Patterdale Terrier	Not recorded	Not recorded	Female	No
1457	Cocker Spaniel (Unspecified/Other)	11	11	Female neutered	No
1461	Rottweiler	Not recorded	Not recorded	Female	No
1462	Crossbreed	7	7	Female neutered	No
1463	Cavalier King Charles Spaniel	5	6	Female	No
1465	Boxer	5	7	Female	No
1467	Jack Russell Terrier	11	6	Female neutered	No
1470	Cavalier King Charles Spaniel	Not recorded	Not recorded	Female	No
1473	Golden Retriever	9	0	Female neutered	No
1474	Staffordshire Bull Terrier	8	9	Female neutered	No
1476	Cocker Spaniel (Unspecified/Other)	11	4	Female neutered	No
1481	Scottish Terrier	6	6	Female neutered	No
1482	Cavalier King Charles Spaniel	7	2	Female	No
1483	West Highland White Terrier	Not recorded	Not recorded	Female neutered	No
1486	Crossbreed	8	0	Female neutered	No
1488	Poodle (Unspecified/Other)	8	0	Female neutered	No
1490	Border Collie	8	6	Female	No
1493	Golden Retriever	10	0	Female neutered	No
1497	Labrador Retriever	4	3	Female neutered	No
1498	Miniature Schnauzer	4	11	Female neutered	No
1504	Labrador Retriever	7	0	Female	No
1506	Labrador Retriever	5	2	Female neutered	No
1510	Crossbreed	8	6	Female	No
1513	Cocker Spaniel (Unspecified/Other)	5	0	Female neutered	No
1514	Other Purebred	8	10	Female neutered	No
1515	Rottweiler	5	0	Female	No
1519	Great Dane	4	5	Female	No
1521	Crossbreed	7	6	Female neutered	No
1524	Labrador Retriever	8	0	Female neutered	No
1528	Crossbreed	11	3	Female neutered	No
1532	Cocker Spaniel (Unspecified/Other)	5	0	Female neutered	No
1535	Crossbreed	11	2	Female neutered	No
1538	Labrador Retriever	10	5	Female neutered	No
1547	Boxer	Not recorded	Not recorded	Female	No
1552	Springer Spaniel (Unspecified/Other)	10	0	Female	No
1553	Golden Retriever	13	0	Female neutered	No
1555	Doberman	9	0	Female neutered	No
1556	West Highland White Terrier	4	11	Female neutered	No
1562	Labrador Retriever	7	0	Female	No
1563	Yorkshire Terrier	11	0	Female	No
1565	Shepherd Dog (Unspecified/Other)	12	9	Female neutered	No
1567	Golden Retriever	2	0	Female neutered	No
1573	Shih Tzu	11	11	Female neutered	No
1574	Mountain Dog (Unspecified/Other)	9	0	Female neutered	No
1576	Crossbreed	2	6	Female	No
1580	Labrador Retriever	10	0	Female neutered	No
1582	Jack Russell Terrier	11	0	Female	No
1583	Other Purebred	8	9	Female neutered	Yes
1587	Rottweiler	7	5	Female neutered	No
1596	Springer Spaniel (Unspecified/Other)	11	0	Female neutered	No
1599	Springer Spaniel (Unspecified/Other)	7	1	Female	No
1600	West Highland White Terrier	9	0	Female neutered	No
1601	Labrador Retriever	5	0	Female neutered	No
1604	Rottweiler	5	0	Female	No
1609	Labrador Retriever	10	0	Female neutered	No
1611	Jack Russell Terrier	11	6	Female neutered	No
1614	Labrador Retriever	6	6	Female	No
1616	Golden Retriever	10	8	Female neutered	No
1623	Border Collie	12	5	Female neutered	No
1628	Springer Spaniel (Unspecified/Other)	Not recorded	Not recorded	Female	No
1629	Other Purebred	6	8	Female neutered	No
1631	Miniature Dachshund (Unspecified/Other)	8	0	Female neutered	No
1635	Bull Terrier (Unspecified/Other)	3	4	Female	No
1636	Staffordshire Bull Terrier	8	6	Female neutered	No
1640	Newfoundland	10	0	Female neutered	No
1645	Golden Retriever	6	0	Female neutered	No
1646	Rottweiler	9	0	Female neutered	No
1649	Springer Spaniel (Unspecified/Other)	6	0	Female neutered	No
1675	Akita (Unspecified/Other)	11	0	Female neutered	No
1677	Staffordshire Bull Terrier	8	0	Female neutered	No
1679	Boxer	6	11	Female neutered	No
1683	German Shepherd Dog	6	3	Female neutered	No
1685	Crossbreed	3	1	Female neutered	No
1686	Shar Pei	6	8	Female	No
1687	Staffordshire Bull Terrier	6	0	Female	No
1690	Cocker Spaniel (Unspecified/Other)	6	6	Female neutered	No
1691	Dachshund (Unspecified/Other)	Not recorded	Not recorded	Female	Yes
1694	Rottweiler	Not recorded	Not recorded	Female neutered	No
1698	Greyhound (Unspecified/Other)	8	6	Female neutered	No
1701	Staffordshire Bull Terrier	9	6	Female neutered	No
1706	Crossbreed	6	0	Female neutered	No
1710	Crossbreed	13	8	Female neutered	No
1713	Boxer	Not recorded	Not recorded	Female neutered	No
1715	Bearded Collie	9	0	Female neutered	No
1717	Bulldog (Unspecified/Other)	6	0	Female neutered	No
1719	Labrador Retriever	9	4	Female neutered	No
1720	Crossbreed	4	0	Female	No
1721	Crossbreed	Not recorded	Not recorded	Female neutered	No
1722	Springer Spaniel (Unspecified/Other)	Not recorded	Not recorded	Female neutered	No
1725	West Highland White Terrier	Not recorded	Not recorded	Female neutered	No
1728	Hungarian Vizsla	2	1	Female neutered	No
1729	Labrador Retriever	6	0	Female neutered	No
1735	Labrador Retriever	9	6	Female neutered	No
1739	Shepherd Dog (Unspecified/Other)	10	6	Female neutered	No
1743	Rottweiler	1	10	Female entire	No
1746	Labrador Retriever	2	4	Female	No
1750	Bichon (Unspecified/Other)	9	8	Female	No
1753	German Shepherd Dog	7	0	Female neutered	No
1757	German Shepherd Dog	7	7	Female	No
1759	Labrador Retriever	Not recorded	Not recorded	Female neutered	No
1766	Staffordshire Bull Terrier	5	0	Female neutered	No
1767	Crossbreed	8	8	Female neutered	No
1771	Dalmatian	3	4	Female	No
1775	Crossbreed	1	9	Female	No
1776	German Shepherd Dog	Not recorded	Not recorded	Female	No
1779	Jack Russell Terrier	9	0	Female entire	Yes
1781	Springer Spaniel (Unspecified/Other)	5	0	Female neutered	No
1788	Miniature Dachshund (Unspecified/Other)	8	0	Female neutered	No
1794	Crossbreed	4	5	Female neutered	No
1795	Staffordshire Bull Terrier	9	0	Female	No
1799	Greyhound (Unspecified/Other)	9	6	Female neutered	No
1802	German Shepherd Dog	9	4	Female neutered	No
1804	Labrador Retriever	4	0	Female	No
1805	Labrador Retriever	9	2	Female	No
1810	Crossbreed	8	0	Female neutered	No
1814	Golden Retriever	11	6	Female neutered	No
1817	Labrador Retriever	8	7	Female neutered	No
1822	Rhodesian Ridgeback	Not recorded	Not recorded	Female	No
1824	Labrador Retriever	2	0	Female	No
1825	Setter (Unspecified/Other)	7	9	Female neutered	No
1830	Crossbreed	14	3	Female	No
1832	Staffordshire Bull Terrier	8	2	Female	Yes
1835	Labrador Retriever	4	10	Female neutered	No
1836	Airedale Terrier	5	2	Female	No
1839	Dogue de Bordeaux	1	5	Female	No
1840	Golden Retriever	14	4	Female neutered	No
1844	English Setter	0	5	Female	No
1845	Poodle (Unspecified/Other)	12	0	Female neutered	No
1846	Other Purebred	9	0	Female	No
1848	Cocker Spaniel (Unspecified/Other)	12	0	Female neutered	No
1852	Labrador Retriever	9	10	Female	No
1853	Rhodesian Ridgeback	5	5	Female neutered	No
1854	Labrador Retriever	9	0	Female neutered	No
1856	Crossbreed	6	9	Female neutered	No
1857	Irish Setter	1	10	Female neutered	No
1859	Miniature Poodle	11	10	Female entire	Yes
1861	Lurcher	13	0	Female neutered	No
1863	Poodle (Unspecified/Other)	9	0	Female neutered	No
1868	Labrador Retriever	8	0	Female neutered	No
1874	Crossbreed	0	10	Female neutered	No
1877	Crossbreed	10	6	Female neutered	No
1881	Airedale Terrier	9	0	Female	No
1884	German Shepherd Dog	7	3	Female	No
1885	Poodle (Unspecified/Other)	6	0	Female	No
1888	Staffordshire Bull Terrier	13	6	Female neutered	No
1889	Crossbreed	Not recorded	Not recorded	Female neutered	No
1897	Cocker Spaniel (Unspecified/Other)	9	6	Female	No
1899	Border Collie	14	0	Female neutered	No
1902	Golden Retriever	11	0	Female neutered	No
1903	Mastiff (Unspecified/Other)	3	0	Female	No
1911	Labrador Retriever	3	0	Female	No
1913	West Highland White Terrier	9	4	Female neutered	No
1922	Springer Spaniel (Unspecified/Other)	4	5	Female	No
1923	Fox Terrier	9	0	Female	No
1926	Rough Collie	10	6	Female neutered	No
1927	Labrador Retriever	10	0	Female neutered	No
1928	Labrador Retriever	11	0	Female	No
1932	Crossbreed	0	9	Female	No
1934	Golden Retriever	12	0	Female neutered	No
1935	Boxer	6	0	Female entire	No
1938	Other Purebred	0	7	Female neutered	No
1940	Doberman	Not recorded	Not recorded	Female neutered	No
1941	Boxer	2	0	Female	No
1943	Staffordshire Bull Terrier	7	0	Female entire	Yes
1944	German Shepherd Dog	8	6	Female neutered	No
1950	Golden Retriever	9	6	Female	No
1953	Bull Terrier (Unspecified/Other)	10	0	Female entire	Yes
1959	Springer Spaniel (Unspecified/Other)	2	0	Female	No
1963	Beagle (Unspecified/Other)	7	6	Female neutered	No
1965	Cavalier King Charles Spaniel	8	8	Female neutered	No
1966	Crossbreed	13	7	Female	No
1967	Yorkshire Terrier	10	5	Female	No
1969	Crossbreed	9	6	Female neutered	No
1973	Labrador Retriever	9	5	Female neutered	No
1976	Springer Spaniel (Unspecified/Other)	9	10	Female neutered	No
1978	Staffordshire Bull Terrier	0	2	Female	No
1979	German Shepherd Dog	5	0	Female neutered	No
1987	Cocker Spaniel (Unspecified/Other)	10	9	Female neutered	No
1991	Labrador Retriever	8	0	Female neutered	No
1994	Labrador Retriever	Not recorded	Not recorded	Female neutered	No
1995	Crossbreed	Not recorded	Not recorded	Female neutered	No
1996	Springer Spaniel (Unspecified/Other)	0	10	Female	No
1998	Labrador Retriever	Not recorded	Not recorded	Female	No
1999	German Shepherd Dog	7	7	Female	No
2003	Staffordshire Bull Terrier	8	9	Female neutered	No
2005	Staffordshire Bull Terrier	10	0	Female	No
2006	Labrador Retriever	4	6	Female neutered	No
2007	Other Purebred	12	1	Female neutered	No
2008	West Highland White Terrier	7	0	Female	No
2010	Kerry Blue Terrier	5	0	Female neutered	No
2011	Labrador Retriever	13	0	Female neutered	No
2017	Lurcher	7	0	Female	No
2019	Husky (Unspecified/Other)	0	10	Female neutered	No
2021	Springer Spaniel (Unspecified/Other)	11	0	Female neutered	No
2025	Shepherd Dog (Unspecified/Other)	11	0	Female	No
2027	Flat-Coated Retriever	4	0	Female	No
2031	Yorkshire Terrier	Not recorded	Not recorded	Female	No
2032	Jack Russell Terrier	7	0	Female neutered	No
2034	West Highland White Terrier	3	0	Female	No
2036	Crossbreed	12	0	Female neutered	No
2037	Springer Spaniel (Unspecified/Other)	3	6	Female neutered	No
2039	Jack Russell Terrier	6	9	Female	No
2040	Whippet	5	0	Female neutered	No
2041	Golden Retriever	9	7	Female	No
2043	Cocker Spaniel (Unspecified/Other)	7	3	Female	No
2047	Labrador Retriever	9	6	Female neutered	No
2056	Akita (Unspecified/Other)	2	0	Female	No
2057	Labrador Retriever	6	9	Female	No
2059	Boxer	5	0	Female	No
2063	Rottweiler	7	0	Female neutered	No
2064	Miniature Schnauzer	11	0	Female	No
2070	Staffordshire Bull Terrier	9	0	Female neutered	No
2073	Crossbreed	11	0	Female neutered	No
2076	Jack Russell Terrier	6	0	Female neutered	No
2083	Labrador Retriever	2	2	Female neutered	No
2085	Crossbreed	11	6	Female neutered	No
2088	Yorkshire Terrier	4	0	Female	No
2092	Boxer	Not recorded	Not recorded	Female	No
2094	West Highland White Terrier	3	9	Female neutered	No
2095	Other Purebred	8	0	Female	No
2096	Labrador Retriever	2	0	Female neutered	No
2098	Crossbreed	8	1	Female	Yes
2102	West Highland White Terrier	4	8	Female neutered	No
2105	Collie (Unspecified/Other)	13	0	Female	No
2112	Labrador Retriever	3	0	Female	No
2113	Crossbreed	11	0	Female neutered	No
2114	Crossbreed	7	0	Female neutered	No
2116	Shar Pei	6	7	Female neutered	No
2121	Whippet	7	11	Female neutered	No
2124	Crossbreed	14	0	Female neutered	No
2132	Jack Russell Terrier	9	0	Female	Yes
2134	Cocker Spaniel (Unspecified/Other)	4	11	Female	No
2139	Doberman	Not recorded	Not recorded	Female neutered	No
2149	Springer Spaniel (Unspecified/Other)	10	0	Female neutered	No
2151	Yorkshire Terrier	11	7	Female neutered	Yes
2153	Crossbreed	12	5	Female neutered	No
2155	Crossbreed	12	0	Female	No
2159	West Highland White Terrier	10	8	Female neutered	No
2160	Border Collie	11	0	Female entire	No
2162	Springer Spaniel (Unspecified/Other)	3	4	Female	No
2164	Crossbreed	8	6	Female neutered	No
2165	Pug	0	6	Female	No
2169	Labrador Retriever	9	0	Female neutered	No
2178	Crossbreed	1	2	Female neutered	No
2184	Poodle (Unspecified/Other)	10	8	Female	No
2189	Bulldog (Unspecified/Other)	0	11	Female entire	No
2193	Crossbreed	11	5	Female neutered	No
2195	Whippet	12	3	Female neutered	No
2201	Mastiff (Unspecified/Other)	5	8	Female neutered	No
2205	Crossbreed	8	0	Female	No
2212	Setter (Unspecified/Other)	7	0	Female	No
2213	Hungarian Vizsla	Not recorded	Not recorded	Female	No
2216	Labrador Retriever	16	4	Female neutered	No
2217	Staffordshire Bull Terrier	7	7	Female neutered	No
2218	Crossbreed	5	0	Female neutered	No
2219	Crossbreed	10	8	Female neutered	No
2220	Irish Setter	9	10	Female	No
2221	Crossbreed	0	6	Female	No
2222	Border Collie	4	0	Female	No
2224	Other Purebred	12	0	Female neutered	No
2225	Yorkshire Terrier	6	0	Female neutered	No
2228	Labrador Retriever	7	6	Female entire	No
2229	Cocker Spaniel (Unspecified/Other)	10	0	Female neutered	No
2230	Schnauzer (Unspecified/Other)	0	8	Female neutered	Yes
2237	Cocker Spaniel (Unspecified/Other)	Not recorded	Not recorded	Female neutered	Yes
2238	Labrador Retriever	8	0	Female	No
2241	Cocker Spaniel (Unspecified/Other)	11	0	Female neutered	No
2242	Cocker Spaniel (Unspecified/Other)	6	0	Female neutered	No
2244	Boxer	4	0	Female neutered	No
2251	Staffordshire Bull Terrier	9	0	Female neutered	No
2253	Dalmatian	3	5	Female	No
2258	Spaniel (Unspecified/Other)	12	6	Female	No
2261	Miniature Schnauzer	7	7	Female neutered	No
2262	Other Purebred	7	0	Female neutered	No
2267	Crossbreed	8	3	Female neutered	No
2268	German Shepherd Dog	10	1	Female neutered	No
2275	Labrador Retriever	3	0	Female	No
2276	Border Collie	13	0	Female	No
2277	Labrador Retriever	Not recorded	Not recorded	Female neutered	No
2278	Labrador Retriever	7	0	Female	No
2282	Greyhound (Unspecified/Other)	12	6	Female neutered	No
2286	Crossbreed	12	0	Female neutered	Yes
2287	West Highland White Terrier	11	9	Female neutered	No
2289	Crossbreed	10	0	Female neutered	No
2296	Dalmatian	6	3	Female neutered	No
2299	Boxer	7	0	Female	No
2300	Yorkshire Terrier	9	0	Female	No
2301	Staffordshire Bull Terrier	8	0	Female neutered	No
2302	Bedlington Terrier	10	0	Female neutered	No
2305	Staffordshire Bull Terrier	11	0	Female neutered	No
2307	Dachshund (Unspecified/Other)	4	0	Female	No
2308	Crossbreed	3	9	Female neutered	No
2312	Cocker Spaniel (Unspecified/Other)	7	0	Female	No
2315	Cocker Spaniel (Unspecified/Other)	11	0	Female neutered	No
2316	Crossbreed	Not recorded	Not recorded	Female	No
2318	Yorkshire Terrier	9	8	Female neutered	No
2319	Shih Tzu	6	6	Female neutered	No
2320	Labrador Retriever	0	10	Female	No
2323	Other Purebred	5	10	Female	No
2324	Boxer	6	10	Female	No
2326	Labrador Retriever	0	11	Female	No
2331	Lhasa Apso	1	2	Female	No
2336	Labrador Retriever	10	5	Female neutered	No
2337	Labrador Retriever	3	6	Female neutered	No
2338	Labrador Retriever	9	0	Female neutered	No
2343	Jack Russell Terrier	6	0	Female entire	Yes
2349	Crossbreed	10	8	Female neutered	No
2350	Leonberger	8	6	Female neutered	No
2355	German Shepherd Dog	8	0	Female	No
2357	Pointer (Unspecified/Other)	8	3	Female neutered	No
2364	Crossbreed	15	6	Female neutered	No
2366	Rottweiler	9	6	Female neutered	No
2370	Cavalier King Charles Spaniel	8	0	Female neutered	No
2374	Cocker Spaniel (Unspecified/Other)	11	0	Female neutered	No
2376	Jack Russell Terrier	0	4	Female	No
2377	Leonberger	8	0	Female neutered	No
2378	Shepherd Dog (Unspecified/Other)	11	0	Female	No
2381	Border Collie	4	11	Female neutered	No
2382	Shih Tzu	4	8	Female neutered	No
2383	Springer Spaniel (Unspecified/Other)	12	9	Female neutered	No
2384	Dalmatian	5	6	Female	No
2386	Crossbreed	5	2	Female neutered	No
2388	Crossbreed	5	2	Female neutered	No
2390	German Shepherd Dog	7	0	Female neutered	No
2392	Cavalier King Charles Spaniel	9	0	Female neutered	No
2394	Cocker Spaniel (Unspecified/Other)	14	5	Female	No
2395	Labrador Retriever	9	11	Female neutered	No
2396	Basset Hound	5	8	Female	No
2398	Springer Spaniel (Unspecified/Other)	5	7	Female neutered	No
2399	Cocker Spaniel (Unspecified/Other)	10	5	Female neutered	No
2400	Staffordshire Bull Terrier	6	7	Female neutered	No
2401	Griffon (Unspecified/Other)	7	0	Female	No
2402	Labrador Retriever	10	0	Female neutered	No
2405	Labrador Retriever	10	0	Female	No
2406	German Shepherd Dog	9	3	Female neutered	No
2408	Cavalier King Charles Spaniel	1	6	Female	No
2412	Staffordshire Bull Terrier	9	0	Female neutered	No
2413	Crossbreed	3	3	Female neutered	No
2414	Airedale Terrier	10	9	Female neutered	No
2416	German Shepherd Dog	7	0	Female	No
2417	Crossbreed	6	8	Female neutered	No
2418	Labrador Retriever	7	7	Female neutered	No
2419	Crossbreed	11	7	Female neutered	No
2427	Labrador Retriever	10	3	Female	No
2429	Crossbreed	11	0	Female	No
2432	Boxer	7	0	Female neutered	No
2433	Crossbreed	1	0	Female	No
2434	Border Collie	11	0	Female neutered	No
2440	Golden Retriever	11	8	Female neutered	No
2441	Labrador Retriever	10	3	Female neutered	No
2442	Crossbreed	9	8	Female neutered	No
2449	Labrador Retriever	11	0	Female neutered	No
2451	German Shepherd Dog	11	0	Female neutered	No
2452	Staffordshire Bull Terrier	10	6	Female neutered	No
2453	German Shepherd Dog	7	0	Female neutered	No
2454	Golden Retriever	11	0	Female	No
2458	Labrador Retriever	5	0	Female	No
2464	Retriever (Unspecified/Other)	6	0	Female	No
2465	Shepherd Dog (Unspecified/Other)	8	9	Female neutered	No
2466	Retriever (Unspecified/Other)	5	10	Female neutered	No
2467	Husky (Unspecified/Other)	3	0	Female	No
2469	Rhodesian Ridgeback	2	6	Female neutered	No
2472	Border Collie	0	9	Female	No
2479	Collie (Unspecified/Other)	7	0	Female neutered	No
2480	Springer Spaniel (Unspecified/Other)	8	0	Female	Yes
2481	Labrador Retriever	9	0	Female neutered	No
2488	Cocker Spaniel (Unspecified/Other)	5	0	Female neutered	No
2489	Jack Russell Terrier	0	10	Female neutered	No
2495	Crossbreed	8	0	Female	No
2500	Weimaraner	2	5	Female neutered	No
2503	Crossbreed	9	10	Female neutered	No
2505	St. Bernard	0	5	Female	No
2507	West Highland White Terrier	2	4	Female neutered	No
2509	Labrador Retriever	5	7	Female neutered	No
2512	Cocker Spaniel (Unspecified/Other)	4	11	Female neutered	No
2513	Pug	0	5	Female	No
2514	Dogue de Bordeaux	0	11	Female neutered	No
2517	Springer Spaniel (Unspecified/Other)	4	8	Female	No
2518	Crossbreed	6	5	Female neutered	No
2520	Terrier (Unspecified/Other)	11	0	Female	No
2524	Collie (Unspecified/Other)	7	0	Female	No
2526	West Highland White Terrier	Not recorded	Not recorded	Female neutered	No
2534	Griffon (Unspecified/Other)	6	5	Female neutered	No
2535	Crossbreed	5	0	Female neutered	No
2545	Labrador Retriever	4	3	Female neutered	No
2547	Crossbreed	8	8	Female neutered	No
2553	Griffon (Unspecified/Other)	10	0	Female	No
2555	Yorkshire Terrier	8	3	Female	Yes
2563	Crossbreed	2	0	Female	No
2565	German Shepherd Dog	6	5	Female neutered	No
2568	Cocker Spaniel (Unspecified/Other)	11	8	Female neutered	No
2571	Golden Retriever	11	3	Female neutered	No
2574	Border Collie	10	0	Female neutered	No
2575	Jack Russell Terrier	12	0	Female neutered	No
2577	Springer Spaniel (Unspecified/Other)	13	10	Female neutered	No
2580	Yorkshire Terrier	14	0	Female neutered	Yes
2581	Boxer	6	1	Female neutered	No
2586	Boxer	7	0	Female	No
2588	Jack Russell Terrier	10	0	Female	No
2593	Labrador Retriever	9	0	Female neutered	No
2594	Crossbreed	9	0	Female neutered	No
2598	Crossbreed	2	11	Female neutered	No
2600	Crossbreed	7	7	Female	No
2601	Staffordshire Bull Terrier	4	10	Female neutered	No
2603	Cocker Spaniel (Unspecified/Other)	2	5	Female neutered	No
2605	Springer Spaniel (Unspecified/Other)	9	10	Female entire	No
2606	Whippet	11	0	Female neutered	No
2611	Crossbreed	12	0	Female neutered	No
2612	Rhodesian Ridgeback	8	7	Female	No
2615	Golden Retriever	10	4	Female neutered	Yes
2616	Crossbreed	13	1	Female neutered	No
2617	West Highland White Terrier	12	10	Female neutered	No
2621	Staffordshire Bull Terrier	4	1	Female neutered	No
2624	Yorkshire Terrier	11	1	Female	Yes
2626	Crossbreed	9	2	Female	No
2632	German Shepherd Dog	5	0	Female	No
2633	Springer Spaniel (Unspecified/Other)	8	8	Female neutered	No
2641	Dachshund (Unspecified/Other)	11	7	Female neutered	Yes
2643	Soft-Coated Wheaten Terrier	5	6	Female neutered	No
2646	Boxer	3	9	Female neutered	No
2647	Rough Collie	6	9	Female neutered	No
2648	Hungarian Vizsla	10	6	Female neutered	No
2649	Labrador Retriever	7	2	Female neutered	No
2658	Crossbreed	7	8	Female neutered	No
2659	Other Purebred	4	6	Female neutered	No
2663	Jack Russell Terrier	13	6	Female	No
2664	Other Purebred	8	0	Female neutered	No
2670	Labrador Retriever	8	3	Female	No
2673	Labrador Retriever	4	0	Female neutered	No
2674	Samoyed	8	2	Female	No
2678	Crossbreed	6	5	Female neutered	No
2679	Jack Russell Terrier	6	6	Female neutered	No
2681	Boxer	9	2	Female	No
2685	Springer Spaniel (Unspecified/Other)	12	0	Female neutered	No
2700	Labrador Retriever	12	0	Female neutered	No
2701	Boxer	8	9	Female neutered	No
2704	Crossbreed	13	1	Female	Yes
2706	Boxer	6	5	Female neutered	No
2708	Bulldog (Unspecified/Other)	1	10	Female entire	No
2709	West Highland White Terrier	11	1	Female neutered	No
2710	Cavalier King Charles Spaniel	2	7	Female neutered	No
2711	Cocker Spaniel (Unspecified/Other)	6	9	Female neutered	No
2714	Rottweiler	4	4	Female neutered	No
2722	Retriever (Unspecified/Other)	12	0	Female	No
2724	Springer Spaniel (Unspecified/Other)	8	10	Female entire	No
2729	German Shepherd Dog	9	4	Female neutered	No
2733	Labrador Retriever	8	0	Female neutered	No
2736	Golden Retriever	13	0	Female neutered	No
2737	Other Purebred	6	0	Female neutered	No
2738	Labrador Retriever	4	0	Female neutered	No
2740	Staffordshire Bull Terrier	1	6	Female neutered	No
2742	Staffordshire Bull Terrier	7	9	Female	No
2743	Labrador Retriever	8	0	Female	No
2745	Labrador Retriever	Not recorded	Not recorded	Female neutered	No
2746	Labrador Retriever	6	1	Female	No
2749	English Setter	7	2	Female neutered	No
2750	West Highland White Terrier	10	6	Female	No
2753	Springer Spaniel (Unspecified/Other)	5	11	Female neutered	No
2754	Crossbreed	9	11	Female neutered	No
2757	Cavalier King Charles Spaniel	8	1	Female neutered	No
2761	Border Collie	15	0	Female neutered	No
2763	Yorkshire Terrier	7	0	Female neutered	No
2765	West Highland White Terrier	3	7	Female	No
2766	Doberman	6	0	Female	No
2769	Border Collie	6	9	Female neutered	No
2770	Miniature Poodle	8	0	Female	Yes
2772	Cavalier King Charles Spaniel	11	10	Female neutered	No
2773	Crossbreed	4	11	Female neutered	No
2774	Other Purebred	3	8	Female neutered	No
2776	Boxer	6	10	Female neutered	No
2777	West Highland White Terrier	6	7	Female neutered	No
2778	Dalmatian	10	0	Female neutered	No
2779	Springer Spaniel (Unspecified/Other)	8	0	Female	No
2781	German Shepherd Dog	10	2	Female	No
2782	Old English Sheepdog	7	1	Female	Yes
2786	Jack Russell Terrier	3	0	Female neutered	No
2789	Newfoundland	6	0	Female neutered	No
2791	Doberman	1	0	Female entire	No
2793	Crossbreed	9	6	Female neutered	No
2795	Airedale Terrier	8	0	Female neutered	No
2796	Cocker Spaniel (Unspecified/Other)	8	6	Female entire	Yes
2804	Terrier (Unspecified/Other)	6	0	Female neutered	No
2808	Golden Retriever	6	6	Female	No
2809	Jack Russell Terrier	6	6	Female neutered	No
2812	Leonberger	9	0	Female neutered	Yes
2815	Crossbreed	9	0	Female neutered	No
2816	Cocker Spaniel (Unspecified/Other)	10	5	Female neutered	No
2817	Labrador Retriever	0	9	Female neutered	No
2818	Boxer	8	4	Female neutered	No
2824	Cocker Spaniel (Unspecified/Other)	11	1	Female	No
2825	Crossbreed	9	0	Female neutered	No
2832	Other Purebred	7	0	Female neutered	No
2833	Italian Spinone	11	0	Female	No
2841	Bichon (Unspecified/Other)	9	0	Female	No
2845	Mastiff (Unspecified/Other)	3	2	Female neutered	No
2858	Crossbreed	12	0	Female	Yes
2860	Lurcher	12	0	Female neutered	No
2864	Springer Spaniel (Unspecified/Other)	7	0	Female neutered	No
2869	Springer Spaniel (Unspecified/Other)	6	0	Female neutered	No
2871	Crossbreed	1	0	Female neutered	No
2874	German Shepherd Dog	8	2	Female neutered	No
2876	Labrador Retriever	11	0	Female	No
2877	Labrador Retriever	11	8	Female neutered	No
2882	Mastiff (Unspecified/Other)	8	0	Female neutered	No
2883	Staffordshire Bull Terrier	1	8	Female neutered	No
2889	West Highland White Terrier	3	5	Female neutered	No
2891	Labrador Retriever	10	4	Female	No
2899	Crossbreed	12	4	Female neutered	No
2903	Crossbreed	11	1	Female	No
2908	Griffon (Unspecified/Other)	4	2	Female	No
2909	Other Purebred	6	4	Female neutered	No
2914	Shar Pei	2	8	Female	No
2916	Springer Spaniel (Unspecified/Other)	3	0	Female neutered	No
2922	Labrador Retriever	11	0	Female neutered	No
2926	Cocker Spaniel (Unspecified/Other)	3	3	Female neutered	No
2928	Border Collie	14	0	Female neutered	No
2929	Labrador Retriever	9	4	Female neutered	No
2935	Cocker Spaniel (Unspecified/Other)	5	0	Female	No
2936	Crossbreed	6	0	Female entire	No
2937	Weimaraner	6	0	Female neutered	No
2940	West Highland White Terrier	6	0	Female neutered	No
2941	Crossbreed	8	0	Female	No
2947	Boxer	8	9	Female neutered	No
2951	Jack Russell Terrier	9	10	Female neutered	No
2955	Cavalier King Charles Spaniel	4	0	Female	No
2956	Shepherd Dog (Unspecified/Other)	9	9	Female entire	No
2958	Labrador Retriever	3	8	Female	No
2963	Cocker Spaniel (Unspecified/Other)	5	0	Female neutered	No
2964	Cavalier King Charles Spaniel	10	0	Female	No
2965	Golden Retriever	3	2	Female	No
2968	Jack Russell Terrier	9	6	Female	No
2969	Shepherd Dog (Unspecified/Other)	1	6	Female neutered	No
2970	Springer Spaniel (Unspecified/Other)	12	0	Female neutered	No
2972	West Highland White Terrier	10	7	Female neutered	Yes
2973	German Shepherd Dog	6	1	Female	No
2974	Border Collie	11	7	Female neutered	No
2977	Labrador Retriever	7	6	Female neutered	No
2979	Yorkshire Terrier	7	10	Female neutered	No
2980	Springer Spaniel (Unspecified/Other)	9	0	Female	No
2982	Crossbreed	10	0	Female neutered	No
2983	Jack Russell Terrier	7	11	Female neutered	No
2985	Labrador Retriever	11	9	Female neutered	No
2990	Yorkshire Terrier	9	10	Female entire	No
2991	Yorkshire Terrier	13	0	Female neutered	No
2994	Cocker Spaniel (Unspecified/Other)	10	0	Female neutered	No
2995	Dalmatian	10	1	Female neutered	No
2996	Golden Retriever	3	4	Female	No
3001	Crossbreed	8	0	Female entire	No
3002	Pug	0	9	Female entire	No
3003	Cavalier King Charles Spaniel	1	3	Female entire	No
3004	Jack Russell Terrier	3	5	Female neutered	No
3008	Beagle (Unspecified/Other)	8	0	Female	No
3009	Golden Retriever	5	2	Female neutered	No
3010	Weimaraner	4	1	Female entire	No
3012	West Highland White Terrier	0	11	Female neutered	No
3014	Crossbreed	9	0	Female neutered	No
3019	Collie (Unspecified/Other)	9	10	Female	No
3026	Jack Russell Terrier	1	5	Female	No
3030	Crossbreed	13	0	Female	No
3037	Hungarian Vizsla	1	4	Female	No
3043	Rottweiler	0	2	Female	No
3047	Cocker Spaniel (Unspecified/Other)	9	0	Female neutered	No
3049	Crossbreed	8	6	Female	No
3050	Crossbreed	12	8	Female	No
3051	Golden Retriever	9	0	Female neutered	No
3057	Irish Setter	11	0	Female	No
3059	West Highland White Terrier	12	5	Female neutered	No
3061	Labrador Retriever	0	8	Female neutered	No
3062	Crossbreed	8	9	Female neutered	No
3066	Labrador Retriever	3	6	Female entire	No
3068	German Shepherd Dog	12	8	Female	No
3072	Golden Retriever	1	8	Female	No
3077	Crossbreed	7	2	Female entire	Yes
3082	Border Collie	Not recorded	Not recorded	Female neutered	No
3087	Toy Poodle	12	0	Female neutered	No
3091	Cocker Spaniel (Unspecified/Other)	10	5	Female neutered	No
3092	Cavalier King Charles Spaniel	Not recorded	Not recorded	Female	No
3096	Border Collie	3	10	Female	No
3098	Cavalier King Charles Spaniel	8	3	Female neutered	No
3099	Other Purebred	9	0	Female neutered	No
3101	Labrador Retriever	5	0	Female neutered	No
3102	German Pointer (Unspecified/Other)	0	4	Female	No
3104	Greyhound (Unspecified/Other)	8	5	Female neutered	No
3106	Boxer	9	0	Female neutered	No
3108	Miniature Dachshund (Unspecified/Other)	11	0	Female neutered	No
3113	Cocker Spaniel (Unspecified/Other)	4	1	Female entire	No
3114	Mastiff (Unspecified/Other)	6	0	Female neutered	No
3116	Crossbreed	13	0	Female neutered	No
3117	Poodle (Unspecified/Other)	4	0	Female neutered	No
3119	Crossbreed	13	0	Female	No
3120	West Highland White Terrier	9	0	Female entire	No
3121	Cavalier King Charles Spaniel	0	9	Female neutered	No
3122	Yorkshire Terrier	11	0	Female entire	No
3130	Crossbreed	9	0	Female entire	No
3131	Labrador Retriever	10	0	Female	No
3132	Labrador Retriever	12	10	Female neutered	No
3134	Staffordshire Bull Terrier	1	0	Female neutered	No
3138	Border Collie	10	10	Female neutered	No
3139	Crossbreed	8	6	Female	No
3140	Lhasa Apso	12	8	Female	No
3144	Jack Russell Terrier	7	0	Female neutered	No
3146	Doberman	7	10	Female entire	No
3147	Newfoundland	4	7	Female	No
3148	Other Purebred	7	0	Female neutered	No
3150	German Shepherd Dog	9	3	Female neutered	No
3151	Crossbreed	9	3	Female neutered	No
3158	Doberman	2	6	Female	No
3159	Golden Retriever	8	10	Female	Yes
3160	Crossbreed	1	5	Female	No
3161	Crossbreed	11	0	Female entire	Yes
3170	Staffordshire Bull Terrier	9	0	Female neutered	No
3172	Labrador Retriever	10	3	Female	No
3176	Crossbreed	7	6	Female	No
3178	Crossbreed	11	4	Female neutered	No
3181	Cavalier King Charles Spaniel	10	0	Female	No
3183	American Bulldog	6	2	Female neutered	Yes
3186	Whippet	10	0	Female	No
3187	Cavalier King Charles Spaniel	3	7	Female neutered	No
3188	Crossbreed	10	0	Female neutered	No
3193	Dalmatian	7	0	Female	No
3194	Cocker Spaniel (Unspecified/Other)	9	0	Female neutered	No
3195	German Shepherd Dog	11	0	Female neutered	No
3199	Golden Retriever	13	6	Female neutered	No
3202	Labrador Retriever	9	4	Female neutered	No
3205	Springer Spaniel (Unspecified/Other)	13	3	Female neutered	No
3208	Jack Russell Terrier	5	11	Female	No
3209	Whippet	8	9	Female	No
3211	Spaniel (Unspecified/Other)	12	11	Female	No
3213	Collie (Unspecified/Other)	11	11	Female	No
3215	Shih Tzu	11	11	Female neutered	No
3218	Labrador Retriever	6	0	Female neutered	No
3219	Samoyed	7	6	Female neutered	No
3221	Dachshund (Unspecified/Other)	11	0	Female	Yes
3222	Staffordshire Bull Terrier	4	2	Female	No
3226	German Pointer (Unspecified/Other)	0	4	Female	No
3231	Border Terrier	3	3	Female	No
3235	Crossbreed	11	0	Female neutered	Yes
3238	Crossbreed	12	8	Female	Yes
3249	Pug	2	0	Female	No
3255	Yorkshire Terrier	6	6	Female	Yes
3258	Golden Retriever	8	4	Female neutered	No
3259	Rhodesian Ridgeback	6	4	Female	No
3260	Crossbreed	12	9	Female neutered	No
3271	Chihuahua	11	8	Female neutered	No
3272	Boxer	Not recorded	Not recorded	Female neutered	No
3278	Labrador Retriever	5	9	Female entire	No
3279	Springer Spaniel (Unspecified/Other)	16	1	Female neutered	No
3282	Flat-Coated Retriever	11	0	Female neutered	No
3287	Staffordshire Bull Terrier	6	0	Female neutered	No
3292	Golden Retriever	13	0	Female neutered	No
3293	Labrador Retriever	6	0	Female neutered	No
3296	Crossbreed	2	0	Female neutered	No
3299	Golden Retriever	4	0	Female	No
3302	Crossbreed	10	7	Female neutered	No
3308	Irish Setter	8	10	Female neutered	No
3309	Border Terrier	7	4	Female neutered	Yes
3313	Labrador Retriever	3	0	Female	No
3315	Boxer	8	0	Female	No
3320	Labrador Retriever	9	6	Female neutered	No
3324	German Shepherd Dog	7	0	Female	No
3325	Cocker Spaniel (Unspecified/Other)	8	0	Female	No
3326	Staffordshire Bull Terrier	1	6	Female	No
3331	Other Purebred	8	5	Female	No
3341	Crossbreed	9	0	Female	Yes
3342	Other Purebred	9	7	Female neutered	No
3343	Labrador Retriever	12	0	Female neutered	Yes
3344	Dachshund (Unspecified/Other)	7	0	Female	Yes
3346	Toy Poodle	11	6	Female	Yes
3348	Crossbreed	14	4	Female neutered	No
3349	Doberman	5	0	Female neutered	No
3350	Jack Russell Terrier	8	0	Female	No
3352	Boxer	6	0	Female	No
3353	Retriever (Unspecified/Other)	11	0	Female neutered	No
3362	Crossbreed	8	10	Female neutered	No
3364	Husky (Unspecified/Other)	0	9	Female	No
3367	Flat-Coated Retriever	8	0	Female entire	No
3368	Border Collie	5	9	Female entire	No
3371	Border Collie	9	0	Female neutered	No
3372	Labrador Retriever	4	7	Female neutered	No
3375	Pug	7	0	Female neutered	No
3378	Jack Russell Terrier	4	0	Female neutered	No
3383	Crossbreed	13	0	Female neutered	No
3389	Crossbreed	14	0	Female neutered	No
3393	Schnauzer (Unspecified/Other)	8	0	Female neutered	No
3395	German Shepherd Dog	3	0	Female	No
3396	Lurcher	11	9	Female neutered	No
3398	Labrador Retriever	7	0	Female neutered	No
3407	Crossbreed	9	0	Female neutered	No
3410	Jack Russell Terrier	11	10	Female neutered	No
3411	Springer Spaniel (Unspecified/Other)	3	6	Female	No
3413	Crossbreed	7	9	Female	No
3418	Border Terrier	3	0	Female neutered	No
3426	Border Terrier	0	7	Female neutered	No
3427	Labrador Retriever	6	3	Female neutered	No
3428	Crossbreed	11	7	Female neutered	No
3429	West Highland White Terrier	11	0	Female neutered	No
3432	Retriever (Unspecified/Other)	11	0	Female neutered	No
3434	Scottish Terrier	8	0	Female neutered	No
3435	Lurcher	10	0	Female neutered	No
3438	Mountain Dog (Unspecified/Other)	8	0	Female	No
3442	Other Purebred	3	0	Female	No
3443	Dachshund (Unspecified/Other)	9	0	Female	No
3444	Golden Retriever	Not recorded	Not recorded	Female neutered	No
3449	English Setter	11	0	Female neutered	No
3451	Crossbreed	Not recorded	Not recorded	Female	No
3454	Labrador Retriever	11	0	Female neutered	Yes
3457	Crossbreed	8	0	Female	No
3459	Staffordshire Bull Terrier	10	0	Female	No
3461	Cairn Terrier	7	0	Female neutered	No
3467	Rottweiler	1	0	Female	No
3468	Jack Russell Terrier	2	0	Female	No
3469	Labrador Retriever	8	0	Female entire	No
3472	Samoyed	8	0	Female neutered	No
3479	Golden Retriever	7	3	Female neutered	No
3483	Cavalier King Charles Spaniel	11	0	Female neutered	No
3489	Beagle (Unspecified/Other)	7	0	Female neutered	No
3495	Labrador Retriever	3	5	Female neutered	No
3496	Labrador Retriever	9	11	Female neutered	No
3497	Labrador Retriever	8	2	Female	No
3498	Border Terrier	3	4	Female neutered	No
3508	Boxer	8	0	Female neutered	No
3510	Crossbreed	11	8	Female	No
3516	West Highland White Terrier	7	2	Female neutered	No
3519	Cocker Spaniel (Unspecified/Other)	11	0	Female neutered	No
3522	Labrador Retriever	12	9	Female neutered	No
3525	Border Collie	5	0	Female neutered	No
3526	Golden Retriever	6	5	Female	No
3527	Crossbreed	10	0	Female neutered	No
3532	Labrador Retriever	1	2	Female entire	No
3534	Yorkshire Terrier	12	0	Female neutered	Yes
3538	Flat-Coated Retriever	Not recorded	Not recorded	Female	No
3539	Husky (Unspecified/Other)	10	0	Female entire	No
3542	Jack Russell Terrier	3	0	Female neutered	No
3543	Jack Russell Terrier	10	4	Female entire	Yes
3545	Crossbreed	9	0	Female neutered	No
3547	Flat-Coated Retriever	3	8	Female	No
3550	Jack Russell Terrier	8	0	Female neutered	No
3552	Labrador Retriever	10	0	Female neutered	No
3553	Poodle (Unspecified/Other)	11	0	Female neutered	Yes
3555	Crossbreed	11	0	Female neutered	No
3559	Mastiff (Unspecified/Other)	5	4	Female neutered	No
3563	Labrador Retriever	10	0	Female neutered	No
3564	Shepherd Dog (Unspecified/Other)	9	0	Female neutered	No
3565	Bearded Collie	10	8	Female neutered	Yes
3570	Labrador Retriever	12	0	Female neutered	No
3573	Crossbreed	12	5	Female neutered	No
3579	Labrador Retriever	10	0	Female neutered	No
3580	Irish Setter	10	0	Female	No
3584	Border Collie	12	9	Female	No
3589	Golden Retriever	4	0	Female neutered	No
3591	Flat-Coated Retriever	8	6	Female	No
3592	Crossbreed	1	0	Female neutered	No
3593	Cavalier King Charles Spaniel	6	6	Female	No
3594	Jack Russell Terrier	1	4	Female neutered	No
3596	Beagle (Unspecified/Other)	5	8	Female neutered	No
3602	Labrador Retriever	7	6	Female neutered	No
3603	Doberman	6	0	Female neutered	No
3604	Shih Tzu	10	0	Female neutered	No
3611	Labrador Retriever	12	1	Female neutered	Yes
3618	Cocker Spaniel (Unspecified/Other)	10	1	Female neutered	Yes
3621	Staffordshire Bull Terrier	6	0	Female neutered	No
3623	Crossbreed	8	0	Female neutered	No
3628	Boxer	9	3	Female	No
3629	Labrador Retriever	11	0	Female neutered	No
3634	Labrador Retriever	13	3	Female neutered	No
3636	Cocker Spaniel (Unspecified/Other)	8	3	Female entire	Yes
3639	Spaniel (Unspecified/Other)	1	8	Female	No
3643	Crossbreed	10	0	Female neutered	No
3644	Border Collie	12	0	Female neutered	No
3649	Cocker Spaniel (Unspecified/Other)	7	7	Female neutered	Yes
3650	Jack Russell Terrier	6	0	Female entire	Yes
3651	Samoyed	8	0	Female	No
3653	Boxer	9	0	Female neutered	No
3655	Crossbreed	11	2	Female neutered	Yes
3659	Bichon (Unspecified/Other)	10	0	Female neutered	No
3660	Labrador Retriever	9	2	Female entire	No
3664	West Highland White Terrier	8	0	Female neutered	No
3665	Cocker Spaniel (Unspecified/Other)	7	10	Female	No
3667	Cocker Spaniel (Unspecified/Other)	11	0	Female	No
3669	Golden Retriever	8	0	Female neutered	No
3671	Golden Retriever	8	6	Female neutered	No
3675	Rottweiler	2	7	Female neutered	No
3676	Bichon (Unspecified/Other)	7	0	Female neutered	No
3677	German Shepherd Dog	8	9	Female	Yes
3679	Crossbreed	11	7	Female	No
3680	Labrador Retriever	11	1	Female neutered	No
3682	Labrador Retriever	8	0	Female neutered	No
3684	Staffordshire Bull Terrier	0	5	Female	No
3686	Bichon (Unspecified/Other)	12	0	Female neutered	No
3688	Cocker Spaniel (Unspecified/Other)	10	0	Female	No
3692	Jack Russell Terrier	12	0	Female	No
3693	Crossbreed	13	10	Female neutered	Yes
3698	Rottweiler	8	0	Female neutered	No
3701	Springer Spaniel (Unspecified/Other)	7	0	Female neutered	No
3703	Springer Spaniel (Unspecified/Other)	2	9	Female neutered	No
3712	Cocker Spaniel (Unspecified/Other)	1	0	Female	No
3714	Terrier (Unspecified/Other)	11	4	Female neutered	No
3715	Griffon (Unspecified/Other)	10	0	Female neutered	No
3717	Dalmatian	14	0	Female	No
3718	Staffordshire Bull Terrier	10	0	Female neutered	No
3720	Jack Russell Terrier	2	7	Female neutered	No
3727	West Highland White Terrier	4	0	Female entire	No
3728	German Shepherd Dog	7	11	Female neutered	No
3729	Boston Terrier	3	0	Female neutered	No
3732	Staffordshire Bull Terrier	5	0	Female neutered	No
3734	Other Purebred	9	0	Female neutered	No
3735	Crossbreed	16	0	Female neutered	No
3743	Weimaraner	5	0	Female neutered	No
3744	Staffordshire Bull Terrier	0	10	Female neutered	No
3747	Greyhound (Unspecified/Other)	4	0	Female neutered	No
3749	Springer Spaniel (Unspecified/Other)	2	9	Female neutered	No
3751	Cocker Spaniel (Unspecified/Other)	14	0	Female	Yes
3752	St. Bernard	2	0	Female	No
3756	Crossbreed	7	2	Female neutered	No
3758	Mountain Dog (Unspecified/Other)	7	0	Female neutered	No
3759	Springer Spaniel (Unspecified/Other)	2	0	Female	No
3761	Labrador Retriever	8	0	Female	No
3767	Bedlington Terrier	11	4	Female neutered	No
3768	Labrador Retriever	5	2	Female neutered	No
3770	Staffordshire Bull Terrier	10	0	Female neutered	No
3777	Labrador Retriever	0	9	Female	No
3778	Golden Retriever	7	6	Female neutered	No
3780	Dalmatian	10	5	Female	No
3781	Labrador Retriever	1	0	Female	No
3791	Great Dane	6	0	Female neutered	No
3792	Labrador Retriever	0	3	Female	No
3795	Collie (Unspecified/Other)	7	0	Female neutered	No
3797	Boxer	4	9	Female entire	No
3800	English Setter	9	0	Female neutered	No
3801	Springer Spaniel (Unspecified/Other)	14	0	Female	No
3809	Jack Russell Terrier	4	11	Female entire	No
3813	Jack Russell Terrier	0	9	Female neutered	No
3814	Staffordshire Bull Terrier	9	0	Female neutered	No
3815	Jack Russell Terrier	12	0	Female	No
3816	Boxer	6	0	Female	No
3820	Bichon (Unspecified/Other)	0	7	Female	No
3822	Springer Spaniel (Unspecified/Other)	5	0	Female	No
3825	Cavalier King Charles Spaniel	12	0	Female	No
3833	Cavalier King Charles Spaniel	7	6	Female	No
3835	Labrador Retriever	9	0	Female	No
3839	West Highland White Terrier	11	0	Female neutered	No
3844	Staffordshire Bull Terrier	4	5	Female neutered	No
3846	Staffordshire Bull Terrier	4	0	Female	No
3848	Cocker Spaniel (Unspecified/Other)	12	1	Female	No
3850	Crossbreed	11	4	Female	No
3853	Other Purebred	10	8	Female neutered	No
3856	Labrador Retriever	4	0	Female neutered	No
3857	Crossbreed	12	0	Female	No
3863	Other Purebred	10	0	Female	Yes
3865	Golden Retriever	2	0	Female neutered	No
3869	Labrador Retriever	7	0	Female	No
3870	Cocker Spaniel (Unspecified/Other)	1	0	Female	No
3871	Rhodesian Ridgeback	8	0	Female neutered	No
3872	Tibetan Terrier	7	10	Female neutered	No
3884	Crossbreed	8	0	Female neutered	No
3885	Staffordshire Bull Terrier	5	2	Female neutered	Yes
3887	Staffordshire Bull Terrier	Not recorded	Not recorded	Female	No
3892	Labrador Retriever	9	0	Female neutered	No
3893	Poodle (Unspecified/Other)	8	0	Female	No
3894	Golden Retriever	2	0	Female	No
3895	West Highland White Terrier	8	0	Female	No
3899	Hungarian Vizsla	4	0	Female neutered	No
3902	Lhasa Apso	9	0	Female	No
3904	Crossbreed	2	0	Female neutered	No
3905	Boxer	9	0	Female neutered	No
3909	Maltese	12	0	Female neutered	No
3911	Other Purebred	12	0	Female neutered	No
3912	Labrador Retriever	8	0	Female	No
3918	Husky (Unspecified/Other)	6	0	Female neutered	No
3923	Weimaraner	3	0	Female	No
3925	Crossbreed	11	0	Female neutered	No
3926	Cocker Spaniel (Unspecified/Other)	0	10	Female entire	No
3927	Crossbreed	9	0	Female neutered	No
3935	German Pointer (Unspecified/Other)	12	0	Female neutered	No
3936	German Shepherd Dog	1	8	Female	No
3940	Cocker Spaniel (Unspecified/Other)	3	0	Female	No
3946	Labrador Retriever	9	3	Female	No
3952	Mastiff (Unspecified/Other)	2	9	Female	No
3959	Labrador Retriever	13	6	Female neutered	No
3962	Tibetan Terrier	9	0	Female neutered	No
3966	Staffordshire Bull Terrier	9	0	Female	Yes
3969	German Shepherd Dog	6	0	Female neutered	No
3970	Cavalier King Charles Spaniel	9	0	Female neutered	No
3972	Staffordshire Bull Terrier	9	0	Female neutered	No
3975	Labrador Retriever	5	2	Female neutered	No
3980	Terrier (Unspecified/Other)	12	0	Female neutered	No
3982	Whippet	2	0	Female neutered	No
3983	Shepherd Dog (Unspecified/Other)	13	5	Female	No
3984	Labrador Retriever	9	0	Female neutered	No
3994	Dalmatian	12	3	Female neutered	No
3995	Cocker Spaniel (Unspecified/Other)	11	7	Female neutered	No
3996	Other Purebred	12	0	Female neutered	No
4001	Cairn Terrier	10	0	Female	No
4004	Jack Russell Terrier	9	0	Female	No
4007	Jack Russell Terrier	3	0	Female neutered	No
4009	Springer Spaniel (Unspecified/Other)	13	0	Female neutered	No
4014	Lhasa Apso	8	0	Female neutered	No
4015	Springer Spaniel (Unspecified/Other)	8	11	Female neutered	No
4019	Bichon (Unspecified/Other)	13	0	Female neutered	No
4021	Other Purebred	2	9	Female neutered	No
4022	Crossbreed	10	0	Female	No
4031	Staffordshire Bull Terrier	9	0	Female	No
4034	German Shepherd Dog	6	0	Female	No
4036	German Shepherd Dog	4	0	Female neutered	No
4041	Irish Setter	2	9	Female neutered	No
4042	Staffordshire Bull Terrier	10	3	Female	No
4046	Springer Spaniel (Unspecified/Other)	3	0	Female	No
4050	Husky (Unspecified/Other)	4	5	Female neutered	No
4052	Border Terrier	4	4	Female neutered	No
4054	Weimaraner	5	7	Female neutered	No
4055	Boxer	1	5	Female	No
4057	Crossbreed	6	9	Female neutered	No
4059	West Highland White Terrier	6	1	Female	No
4063	Staffordshire Bull Terrier	11	0	Female	No
4064	Labrador Retriever	11	5	Female neutered	Yes
4065	Staffordshire Bull Terrier	1	0	Female	No
4068	Labrador Retriever	6	0	Female	No
4069	Labrador Retriever	10	0	Female neutered	No
4070	German Shepherd Dog	6	7	Female neutered	No
4071	Yorkshire Terrier	0	7	Female	No
4073	Cocker Spaniel (Unspecified/Other)	13	0	Female	No
4075	Labrador Retriever	13	0	Female	No
4076	German Shepherd Dog	4	0	Female neutered	No
4077	Crossbreed	8	0	Female neutered	No
4078	American Bulldog	1	0	Female neutered	No
4079	Labrador Retriever	12	5	Female entire	No
4081	Springer Spaniel (Unspecified/Other)	9	1	Female neutered	No
4082	Boxer	6	7	Female neutered	No
4084	Jack Russell Terrier	7	0	Female neutered	No
4088	German Shepherd Dog	9	0	Female neutered	No
4091	Great Dane	2	7	Female	No
4092	Other Purebred	11	0	Female neutered	No
4104	Rottweiler	3	2	Female	No
4105	Crossbreed	8	3	Female neutered	No
4109	Springer Spaniel (Unspecified/Other)	10	0	Female neutered	No
4110	Cavalier King Charles Spaniel	3	0	Female	No
4111	Labrador Retriever	3	0	Female	No
4112	Boxer	8	0	Female	No
4114	Cocker Spaniel (Unspecified/Other)	9	0	Female	No
4116	Bichon (Unspecified/Other)	7	9	Female	No
4121	Crossbreed	7	4	Female neutered	No
4125	Husky (Unspecified/Other)	8	9	Female	No
4132	Crossbreed	8	0	Female neutered	Yes
4133	Irish Setter	4	0	Female	No
4139	Labrador Retriever	6	7	Female neutered	No
4142	Jack Russell Terrier	13	10	Female	Yes
4143	Crossbreed	15	4	Female neutered	No
4146	Boxer	5	7	Female	No
4159	Miniature Schnauzer	10	2	Female neutered	No
4161	Rottweiler	4	7	Female	No
4163	Basset Hound	0	7	Female	No
4164	German Shepherd Dog	1	8	Female neutered	No
4167	Jack Russell Terrier	3	5	Female	No
4171	Crossbreed	12	7	Female neutered	No
4173	Other Purebred	1	10	Female	No
4181	Maltese	12	0	Female neutered	No
4182	Crossbreed	2	7	Female neutered	No
4183	Dalmatian	13	0	Female neutered	No
4191	German Pointer (Unspecified/Other)	10	2	Female neutered	No
4192	Crossbreed	7	0	Female neutered	No
4197	Border Collie	12	0	Female neutered	No
4199	German Shepherd Dog	6	4	Female	No
4202	Shepherd Dog (Unspecified/Other)	12	0	Female	No
4208	West Highland White Terrier	9	0	Female neutered	No
4215	Husky (Unspecified/Other)	8	7	Female neutered	No
4222	Crossbreed	8	0	Female neutered	No
4223	German Shepherd Dog	1	0	Female neutered	No
4228	Dachshund (Unspecified/Other)	3	4	Female neutered	No
4231	Cocker Spaniel (Unspecified/Other)	9	0	Female neutered	No
4234	Bull Terrier (Unspecified/Other)	11	0	Female	No
4236	Labrador Retriever	2	0	Female neutered	No
4237	Jack Russell Terrier	5	0	Female	No
4239	Staffordshire Bull Terrier	9	0	Female	No
4240	Pointer (Unspecified/Other)	4	5	Female entire	No
4241	Crossbreed	6	0	Female neutered	No
4248	Staffordshire Bull Terrier	9	0	Female neutered	No
4253	Dachshund (Unspecified/Other)	12	0	Female	No
4255	Pug	7	0	Female neutered	No
4256	Retriever (Unspecified/Other)	7	6	Female neutered	No
4259	Cairn Terrier	Not recorded	Not recorded	Female	No
4260	Staffordshire Bull Terrier	9	0	Female neutered	No
4263	Border Collie	4	0	Female	No
4265	Beagle (Unspecified/Other)	2	0	Female	No
4267	Other Purebred	9	0	Female neutered	No
4268	Boxer	2	3	Female neutered	No
4270	Miniature Schnauzer	6	7	Female neutered	No
4273	Bull Terrier (Unspecified/Other)	6	6	Female neutered	No
4274	Shih Tzu	4	5	Female neutered	No
4282	Greyhound (Unspecified/Other)	14	0	Female	No
4289	Labrador Retriever	7	0	Female neutered	No
4290	German Shepherd Dog	7	6	Female	No
4291	Labrador Retriever	6	0	Female	No
4292	Labrador Retriever	13	6	Female	No
4294	Great Dane	6	8	Female neutered	No
4296	Staffordshire Bull Terrier	1	2	Female	No
4297	Jack Russell Terrier	13	9	Female	No
4298	Irish Terrier	1	6	Female	No
4300	Miniature Schnauzer	2	3	Female neutered	No
4301	Miniature Schnauzer	2	3	Female neutered	No
4306	Dachshund (Unspecified/Other)	2	6	Female entire	No
4308	Kerry Blue Terrier	10	3	Female neutered	No
4312	Jack Russell Terrier	8	0	Female entire	No
4315	Springer Spaniel (Unspecified/Other)	6	0	Female neutered	No
4317	Doberman	6	3	Female neutered	No
4321	Labrador Retriever	3	0	Female	No
4323	Other Purebred	10	0	Female neutered	No
4326	Shar Pei	9	0	Female neutered	No
4327	Cocker Spaniel (Unspecified/Other)	12	0	Female neutered	Yes
4330	Crossbreed	11	5	Female	No
4334	Crossbreed	12	2	Female	Yes
4336	Boxer	Not recorded	Not recorded	Female neutered	No
4339	Crossbreed	9	3	Female neutered	No
4341	Crossbreed	5	0	Female neutered	No
4346	Weimaraner	6	0	Female	No
4349	Flat-Coated Retriever	9	0	Female	No
4355	Border Terrier	9	0	Female neutered	No
4356	Collie (Unspecified/Other)	8	6	Female	No
4360	Springer Spaniel (Unspecified/Other)	4	10	Female neutered	No
4363	Labrador Retriever	5	10	Female neutered	No
4365	Weimaraner	0	3	Female	No
4367	Dogue de Bordeaux	7	0	Female entire	No
4369	Yorkshire Terrier	9	0	Female neutered	Yes
4370	Lurcher	10	1	Female neutered	No
4374	Other Purebred	7	2	Female	No
4376	Jack Russell Terrier	2	4	Female neutered	No
4379	Crossbreed	11	0	Female neutered	No
4381	Golden Retriever	9	7	Female neutered	No
4385	Boxer	1	11	Female entire	No
4387	Doberman	4	11	Female neutered	No
4388	Crossbreed	0	2	Female	No
4390	Dalmatian	1	5	Female neutered	No
4391	Husky (Unspecified/Other)	8	0	Female neutered	No
4396	Springer Spaniel (Unspecified/Other)	10	0	Female neutered	No
4398	Labrador Retriever	2	0	Female neutered	No
4400	German Shepherd Dog	7	9	Female neutered	No
4406	Yorkshire Terrier	2	4	Female neutered	No
4407	Husky (Unspecified/Other)	11	0	Female neutered	No
4410	Springer Spaniel (Unspecified/Other)	10	2	Female neutered	No
4411	Boxer	7	1	Female neutered	No
4413	Border Terrier	3	0	Female neutered	No
4416	Airedale Terrier	10	10	Female neutered	No
4417	Golden Retriever	2	2	Female neutered	No
4418	Doberman	11	2	Female neutered	No
4421	Retriever (Unspecified/Other)	7	0	Female neutered	No
4423	Crossbreed	9	11	Female neutered	No
4427	Great Dane	2	2	Female	No
4438	Labrador Retriever	3	6	Female	Yes
4445	Yorkshire Terrier	1	1	Female entire	No
4446	Border Collie	4	0	Female	No
4450	Shepherd Dog (Unspecified/Other)	10	11	Female neutered	No
4453	German Shepherd Dog	9	0	Female neutered	No
4458	Shepherd Dog (Unspecified/Other)	10	0	Female	No
4461	Crossbreed	2	4	Female	No
4464	Labrador Retriever	12	0	Female neutered	No
4470	Cocker Spaniel (Unspecified/Other)	9	9	Female neutered	No
4476	Dogue de Bordeaux	11	0	Female neutered	No
4479	Boxer	5	1	Female neutered	No
4480	Bulldog (Unspecified/Other)	2	0	Female	No
4482	Cocker Spaniel (Unspecified/Other)	9	3	Female	No
4484	Labrador Retriever	7	0	Female neutered	No
4490	Terrier (Unspecified/Other)	11	0	Female neutered	No
4492	Crossbreed	10	1	Female	No
4500	Springer Spaniel (Unspecified/Other)	7	6	Female	No
4503	German Shepherd Dog	10	0	Female	No
4507	Crossbreed	13	0	Female neutered	No
4511	Crossbreed	13	0	Female neutered	No
4512	Other Purebred	13	0	Female	No
4513	Golden Retriever	6	0	Female neutered	No
4519	Springer Spaniel (Unspecified/Other)	7	0	Female	No
4520	Labrador Retriever	7	0	Female neutered	No
4521	Yorkshire Terrier	6	8	Female neutered	No
4523	Crossbreed	8	5	Female	No
4526	Poodle (Unspecified/Other)	10	9	Female neutered	No
4528	Staffordshire Bull Terrier	2	6	Female	No
4531	German Shepherd Dog	8	1	Female neutered	No
4534	Crossbreed	6	3	Female neutered	No
4535	Labrador Retriever	12	0	Female neutered	No
4541	Lhasa Apso	1	9	Female	No
4543	Crossbreed	8	0	Female neutered	No
4550	Yorkshire Terrier	11	0	Female neutered	No
4552	Cavalier King Charles Spaniel	1	0	Female	No
4553	Golden Retriever	4	8	Female	No
4558	Crossbreed	11	0	Female neutered	No
4564	German Shepherd Dog	4	0	Female neutered	No
4566	Pug	8	0	Female neutered	No
4567	Mastiff (Unspecified/Other)	4	0	Female neutered	No
4568	Crossbreed	13	0	Female neutered	No
4570	Doberman	0	8	Female neutered	No
4572	Crossbreed	2	0	Female neutered	No
4573	Crossbreed	9	0	Female neutered	No
4575	Labrador Retriever	6	6	Female neutered	No
4579	Lurcher	8	0	Female neutered	No
4586	Staffordshire Bull Terrier	6	1	Female	No
4592	Cavalier King Charles Spaniel	3	2	Female neutered	No
4593	German Shepherd Dog	3	0	Female entire	No
4595	Lurcher	4	5	Female neutered	No
4598	Staffordshire Bull Terrier	2	0	Female	No
4603	Crossbreed	10	0	Female	No
4604	Lurcher	11	0	Female neutered	No
4605	Labrador Retriever	4	0	Female neutered	No
4608	Airedale Terrier	9	0	Female neutered	No
4610	Poodle (Unspecified/Other)	10	0	Female	No
4614	Boxer	2	0	Female	No
4618	Crossbreed	10	0	Female neutered	No
4619	Border Collie	5	7	Female neutered	No
4620	Labrador Retriever	9	4	Female	No
4621	Springer Spaniel (Unspecified/Other)	11	0	Female neutered	No
4623	Labrador Retriever	11	0	Female	No
4628	Lhasa Apso	13	0	Female neutered	No
4630	Bull Terrier (Unspecified/Other)	5	6	Female neutered	No
4637	Staffordshire Bull Terrier	11	6	Female neutered	No
4638	Cocker Spaniel (Unspecified/Other)	10	0	Female neutered	No
4640	Rottweiler	6	0	Female	No
4644	Other Purebred	9	4	Female neutered	No
4646	Doberman	11	1	Female neutered	No
4649	Labrador Retriever	Not recorded	Not recorded	Female entire	No
4652	English Setter	7	0	Female	No
4654	Lhasa Apso	14	0	Female neutered	No
4655	Jack Russell Terrier	3	6	Female neutered	No
4658	German Shepherd Dog	10	0	Female neutered	No
4661	Retriever (Unspecified/Other)	12	11	Female neutered	No
4663	Irish Setter	8	6	Female entire	No
4672	Crossbreed	8	2	Female neutered	No
4673	Doberman	4	6	Female neutered	No
4674	Spaniel (Unspecified/Other)	3	0	Female neutered	No
4678	Springer Spaniel (Unspecified/Other)	8	0	Female	No
4679	German Shepherd Dog	10	0	Female neutered	No
4683	Staffordshire Bull Terrier	12	9	Female neutered	No
4684	Border Collie	10	0	Female neutered	No
4685	Cocker Spaniel (Unspecified/Other)	7	1	Female neutered	No
4686	Pug	7	9	Female neutered	No
4688	Border Collie	Not recorded	Not recorded	Female	Yes
4689	Other Purebred	10	0	Female	No
4690	Crossbreed	6	0	Female neutered	No
4691	Springer Spaniel (Unspecified/Other)	7	0	Female	No
4692	German Shepherd Dog	9	10	Female neutered	No
4693	German Shepherd Dog	10	0	Female neutered	No
4695	Cairn Terrier	9	0	Female	No
4696	Labrador Retriever	6	9	Female neutered	No
4700	Staffordshire Bull Terrier	12	0	Female neutered	No
4703	Golden Retriever	6	0	Female neutered	No
4704	Springer Spaniel (Unspecified/Other)	10	0	Female neutered	No
4709	Crossbreed	4	0	Female neutered	No
4713	Crossbreed	7	0	Female neutered	No
4715	Crossbreed	12	0	Female neutered	No
4718	Staffordshire Bull Terrier	5	11	Female neutered	No
4720	West Highland White Terrier	3	0	Female neutered	No
4721	Crossbreed	8	0	Female	No
4722	Golden Retriever	9	0	Female neutered	No
4730	Bull Terrier (Unspecified/Other)	11	0	Female neutered	No
4734	Crossbreed	14	0	Female neutered	No
4742	Rhodesian Ridgeback	8	0	Female	No
4748	Flat-Coated Retriever	8	9	Female neutered	No
4749	Golden Retriever	7	0	Female	No
4751	Bull Terrier (Unspecified/Other)	Not recorded	Not recorded	Female	No
4753	Crossbreed	7	6	Female	No
4754	Terrier (Unspecified/Other)	10	0	Female neutered	No
4755	West Highland White Terrier	12	0	Female	No
4758	Lhasa Apso	13	0	Female neutered	No
4759	Cavalier King Charles Spaniel	3	0	Female	No
4762	Crossbreed	12	3	Female	No
4764	Boxer	1	5	Female	No
4767	Springer Spaniel (Unspecified/Other)	7	11	Female	No
4769	Jack Russell Terrier	12	0	Female	No
4773	Jack Russell Terrier	10	6	Female neutered	No
4774	Yorkshire Terrier	7	6	Female entire	No
4776	Crossbreed	12	0	Female neutered	No
4779	Pointer (Unspecified/Other)	7	0	Female neutered	No
4781	Staffordshire Bull Terrier	10	6	Female neutered	No
4782	Jack Russell Terrier	5	11	Female neutered	No
4783	German Shepherd Dog	3	1	Female	No
4787	Boxer	5	0	Female	No
4791	Other Purebred	2	5	Female	No
4792	Poodle (Unspecified/Other)	11	3	Female neutered	No
4795	West Highland White Terrier	12	0	Female	No
4798	West Highland White Terrier	5	2	Female neutered	No
4799	Cavalier King Charles Spaniel	6	0	Female neutered	No
4805	Cairn Terrier	10	11	Female neutered	No
4806	Lhasa Apso	12	0	Female neutered	No
4809	Crossbreed	6	5	Female	No
4815	Cavalier King Charles Spaniel	6	0	Female neutered	No
4817	Flat-Coated Retriever	6	2	Female neutered	No
4821	Poodle (Unspecified/Other)	11	3	Female neutered	No
4824	Border Collie	9	0	Female	No
4828	Border Terrier	9	0	Female entire	Yes
4830	Labrador Retriever	11	0	Female neutered	No
4831	Labrador Retriever	10	2	Female neutered	No
4833	Great Dane	6	0	Female neutered	No
4837	German Shepherd Dog	9	0	Female neutered	No
4839	Staffordshire Bull Terrier	14	10	Female	No
4841	Labrador Retriever	8	11	Female neutered	No
4842	Crossbreed	9	0	Female neutered	Yes
4843	Yorkshire Terrier	10	0	Female	Yes
4847	Crossbreed	6	0	Female	No
4849	Staffordshire Bull Terrier	6	0	Female	No
4852	Cocker Spaniel (Unspecified/Other)	12	0	Female neutered	Yes
4855	Border Collie	12	0	Female neutered	No
4863	English Setter	13	0	Female neutered	No
4865	Mastiff (Unspecified/Other)	5	0	Female neutered	No
4866	Crossbreed	10	0	Female neutered	No
4867	Shar Pei	0	11	Female	No
4869	Boxer	6	0	Female entire	No
4870	German Pointer (Unspecified/Other)	4	0	Female entire	No
4871	Crossbreed	9	8	Female neutered	No
4872	Labrador Retriever	6	6	Female neutered	No
4874	Tibetan Terrier	12	0	Female neutered	No
4876	Retriever (Unspecified/Other)	9	9	Female neutered	No
4877	Crossbreed	1	2	Female entire	No
4883	Other Purebred	11	8	Female	Yes
4890	Crossbreed	1	3	Female	No
4894	Springer Spaniel (Unspecified/Other)	10	0	Female neutered	No
4899	Flat-Coated Retriever	5	1	Female neutered	No
4905	Crossbreed	9	0	Female neutered	No
4912	Staffordshire Bull Terrier	0	7	Female	No
4913	Crossbreed	6	11	Female neutered	No
4917	German Shepherd Dog	7	0	Female	No
4918	Border Collie	15	0	Female neutered	Yes
4919	Crossbreed	7	0	Female	No
4923	Mastiff (Unspecified/Other)	11	11	Female entire	No
4926	Crossbreed	10	0	Female neutered	No
4928	Border Collie	11	8	Female	No
4930	Retriever (Unspecified/Other)	3	5	Female neutered	No
4932	Hungarian Vizsla	4	4	Female	No
4933	Boxer	6	0	Female neutered	No
4934	Golden Retriever	9	0	Female	No
4935	Bedlington Terrier	6	0	Female neutered	No
4936	Staffordshire Bull Terrier	5	0	Female	No
4937	Shih Tzu	12	0	Female	No
4939	Springer Spaniel (Unspecified/Other)	9	0	Female	No
4940	Cairn Terrier	5	4	Female neutered	No
4941	West Highland White Terrier	11	0	Female neutered	No
4942	Labrador Retriever	8	0	Female neutered	No
4944	Labrador Retriever	8	0	Female	No
4946	Crossbreed	12	0	Female neutered	Yes
4948	Basset Hound	10	9	Female	No
4952	Staffordshire Bull Terrier	3	2	Female neutered	No
4954	Beagle (Unspecified/Other)	9	0	Female neutered	No
4955	Staffordshire Bull Terrier	3	5	Female neutered	No
4956	Cocker Spaniel (Unspecified/Other)	5	7	Female neutered	No
4957	Hungarian Vizsla	4	7	Female neutered	No
4959	Staffordshire Bull Terrier	14	0	Female neutered	No
4963	Rhodesian Ridgeback	7	3	Female neutered	No
4966	Labrador Retriever	7	0	Female	No
4967	Crossbreed	9	0	Female entire	Yes
4970	Dalmatian	6	0	Female neutered	No
4972	Labrador Retriever	9	4	Female neutered	No
4974	Rhodesian Ridgeback	7	0	Female entire	No
4975	Shih Tzu	12	0	Female neutered	No
4978	Crossbreed	2	10	Female neutered	No
4979	Weimaraner	8	3	Female neutered	No
4983	Crossbreed	12	6	Female neutered	No
4988	Cocker Spaniel (Unspecified/Other)	7	0	Female neutered	No
4989	Golden Retriever	7	9	Female neutered	No
4994	Jack Russell Terrier	8	0	Female neutered	No
4996	Chihuahua	10	0	Female	Yes
5000	Rottweiler	2	0	Female neutered	No
5002	Labrador Retriever	8	10	Female	No
5006	Airedale Terrier	3	0	Female neutered	No
5010	Labrador Retriever	7	11	Female	No
5011	Boxer	2	0	Female neutered	No
5012	Crossbreed	6	0	Female neutered	No
5013	Jack Russell Terrier	13	2	Female neutered	No
5015	Springer Spaniel (Unspecified/Other)	2	3	Female	No
5019	Beagle (Unspecified/Other)	7	0	Female neutered	No
5021	Border Collie	13	0	Female	No
5022	Miniature Schnauzer	1	6	Female	No
5024	Cavalier King Charles Spaniel	1	0	Female	No
5026	West Highland White Terrier	8	3	Female neutered	No
5027	Yorkshire Terrier	12	0	Female	No
5031	Crossbreed	13	0	Female	No
5033	German Shepherd Dog	2	0	Female	No
5035	Springer Spaniel (Unspecified/Other)	10	7	Female neutered	No
5037	Miniature Dachshund (Unspecified/Other)	7	6	Female neutered	No
5038	Cocker Spaniel (Unspecified/Other)	6	0	Female neutered	No
5039	Jack Russell Terrier	11	0	Female neutered	Yes
5041	Labrador Retriever	2	0	Female	No
5045	Cocker Spaniel (Unspecified/Other)	12	0	Female	No
5047	Flat-Coated Retriever	8	0	Female	No
5057	Border Collie	4	0	Female	No
5058	West Highland White Terrier	6	0	Female	No
5059	Boxer	5	4	Female neutered	No
5069	Springer Spaniel (Unspecified/Other)	13	0	Female neutered	No
5072	Crossbreed	6	5	Female neutered	No
5073	Cocker Spaniel (Unspecified/Other)	12	0	Female entire	No
5074	Crossbreed	8	0	Female neutered	No
5080	Schnauzer (Unspecified/Other)	7	11	Female neutered	No
5082	Labrador Retriever	5	0	Female neutered	No
5085	Staffordshire Bull Terrier	12	0	Female	No
5087	Labrador Retriever	6	0	Female neutered	No
5088	Boxer	5	0	Female neutered	No
5089	Labrador Retriever	4	0	Female	No
5090	Shepherd Dog (Unspecified/Other)	2	0	Female	No
5095	Cavalier King Charles Spaniel	6	0	Female entire	Yes
5096	Tibetan Terrier	6	1	Female neutered	No
5098	Golden Retriever	11	0	Female	No
5102	Labrador Retriever	6	4	Female neutered	No
5104	Mastiff (Unspecified/Other)	4	0	Female neutered	No
5108	Miniature Dachshund (Unspecified/Other)	12	0	Female neutered	No
5110	Cocker Spaniel (Unspecified/Other)	5	0	Female neutered	No
5112	Labrador Retriever	8	7	Female	Yes
5113	Crossbreed	9	5	Female neutered	No
5116	Greyhound (Unspecified/Other)	9	0	Female neutered	No
5117	Other Purebred	13	0	Female neutered	Yes
5121	Staffordshire Bull Terrier	5	0	Female	No
5127	West Highland White Terrier	12	0	Female	No
5132	Cocker Spaniel (Unspecified/Other)	8	6	Female neutered	No
5133	Other Purebred	7	0	Female entire	Yes
5137	Whippet	3	7	Female neutered	No
5138	Bedlington Terrier	11	1	Female neutered	Yes
5140	Rottweiler	2	6	Female neutered	No
5142	German Shepherd Dog	2	6	Female	No
5143	Dalmatian	12	1	Female neutered	No
5147	German Shepherd Dog	4	7	Female	No
5152	Springer Spaniel (Unspecified/Other)	13	0	Female	No
5154	Weimaraner	3	0	Female neutered	No
5158	Cocker Spaniel (Unspecified/Other)	10	0	Female	No
5163	Border Collie	8	1	Female neutered	No
5170	Rottweiler	5	0	Female	No
5173	German Shepherd Dog	6	4	Female neutered	No
5175	German Shepherd Dog	6	5	Female neutered	No
5176	Shih Tzu	8	0	Female neutered	No
5186	Whippet	0	6	Female	No
5191	Bichon (Unspecified/Other)	10	6	Female neutered	No
5195	Rottweiler	7	6	Female	No
5202	Other Purebred	7	0	Female	No
5203	German Shepherd Dog	7	0	Female neutered	No
5209	Cocker Spaniel (Unspecified/Other)	13	8	Female neutered	No
5210	Crossbreed	1	2	Female neutered	No
5213	Retriever (Unspecified/Other)	4	6	Female neutered	No
5218	Flat-Coated Retriever	14	0	Female neutered	No
5223	Cavalier King Charles Spaniel	9	2	Female neutered	No
5226	Flat-Coated Retriever	5	2	Female	No
5227	Jack Russell Terrier	7	5	Female neutered	No
5229	Labrador Retriever	10	3	Female neutered	No
5230	German Shepherd Dog	6	0	Female entire	No
5233	Crossbreed	4	7	Female neutered	No
5246	Crossbreed	1	0	Female	No
5249	Cavalier King Charles Spaniel	5	0	Female neutered	No
5250	German Shepherd Dog	2	0	Female neutered	No
5251	Labrador Retriever	10	6	Female neutered	No
5254	Yorkshire Terrier	10	0	Female neutered	No
5255	Flat-Coated Retriever	10	0	Female	No
5256	Weimaraner	Not recorded	Not recorded	Female	No
5259	Staffordshire Bull Terrier	5	0	Female neutered	No
5262	Labrador Retriever	8	3	Female neutered	No
5265	Scottish Terrier	4	7	Female neutered	No
5266	West Highland White Terrier	3	0	Female neutered	No
5268	Labrador Retriever	10	3	Female neutered	No
5271	Crossbreed	4	8	Female	No
5275	Other Purebred	11	8	Female neutered	No
5279	Boxer	3	8	Female	No
5284	Labrador Retriever	5	0	Female neutered	No
5285	Crossbreed	12	0	Female	Yes
5289	Golden Retriever	2	0	Female neutered	No
5290	Flat-Coated Retriever	10	11	Female	No
5291	Staffordshire Bull Terrier	5	0	Female neutered	No
5292	Kerry Blue Terrier	8	11	Female	No
5297	Jack Russell Terrier	9	2	Female entire	No
5302	Collie (Unspecified/Other)	6	0	Female neutered	No
5303	Rottweiler	7	0	Female	No
5304	Jack Russell Terrier	6	0	Female neutered	No
5306	Shar Pei	8	11	Female neutered	No
5311	Springer Spaniel (Unspecified/Other)	1	5	Female neutered	No
5312	Labrador Retriever	1	0	Female neutered	No
5315	Golden Retriever	5	0	Female neutered	No
5316	Cocker Spaniel (Unspecified/Other)	14	0	Female neutered	Yes
5317	Cocker Spaniel (Unspecified/Other)	10	8	Female neutered	Yes
5319	Staffordshire Bull Terrier	9	0	Female	Yes
5320	German Shepherd Dog	9	0	Female	No
5327	Miniature Schnauzer	4	0	Female neutered	No
5331	Miniature Schnauzer	9	8	Female neutered	No
5332	Crossbreed	9	0	Female neutered	No
5334	Boxer	8	0	Female	No
5336	Bichon (Unspecified/Other)	9	0	Female	No
5338	Bull Terrier (Unspecified/Other)	7	0	Female neutered	No
5343	Border Collie	6	0	Female	No
5348	Yorkshire Terrier	1	0	Female neutered	No
5352	Miniature Dachshund (Unspecified/Other)	13	0	Female neutered	No
5353	Staffordshire Bull Terrier	8	0	Female neutered	No
5354	Basset Hound	6	6	Female neutered	No
5356	Crossbreed	7	9	Female neutered	No
5361	Irish Setter	12	0	Female neutered	No
5367	Other Purebred	4	0	Female neutered	No
5368	Crossbreed	8	9	Female neutered	No
5370	Lurcher	10	0	Female neutered	No
5371	Golden Retriever	12	11	Female neutered	No
5373	Boxer	4	4	Female neutered	No
5376	Crossbreed	13	1	Female neutered	Yes
5378	Bearded Collie	7	0	Female neutered	No
5382	Jack Russell Terrier	8	0	Female	No
5384	Labrador Retriever	11	10	Female neutered	No
5387	Cocker Spaniel (Unspecified/Other)	0	7	Female	No
5396	Crossbreed	12	0	Female neutered	No
5398	German Pointer (Unspecified/Other)	8	0	Female neutered	No
5404	Cocker Spaniel (Unspecified/Other)	8	0	Female neutered	No
5406	Toy Poodle	15	0	Female neutered	Yes
5408	Crossbreed	11	10	Female neutered	No
5412	Spaniel (Unspecified/Other)	9	3	Female	No
5416	Labrador Retriever	9	0	Female neutered	No
5418	Shih Tzu	8	0	Female	No
5420	Jack Russell Terrier	7	6	Female neutered	No
5421	Shih Tzu	10	10	Female neutered	No
5422	Staffordshire Bull Terrier	8	0	Female neutered	No
5424	Shepherd Dog (Unspecified/Other)	7	0	Female	No
5427	Boxer	8	0	Female	No
5429	Springer Spaniel (Unspecified/Other)	9	5	Female neutered	No
5430	Staffordshire Bull Terrier	11	11	Female neutered	No
5431	West Highland White Terrier	8	0	Female neutered	No
5433	Yorkshire Terrier	10	7	Female	Yes
5435	Miniature Poodle	8	3	Female neutered	No
5436	Springer Spaniel (Unspecified/Other)	7	0	Female neutered	No
5443	Labrador Retriever	Not recorded	Not recorded	Female	No
5444	Rottweiler	0	6	Female neutered	No
5445	Crossbreed	4	6	Female neutered	No
5448	Border Collie	10	0	Female neutered	No
5452	Labrador Retriever	7	0	Female	No
5464	Setter (Unspecified/Other)	10	5	Female neutered	No
5466	Labrador Retriever	9	2	Female neutered	No
5467	Shih Tzu	10	0	Female	No
5468	Crossbreed	6	6	Female entire	No
5469	Labrador Retriever	6	1	Female neutered	No
5470	Border Collie	14	0	Female	No
5472	Cavalier King Charles Spaniel	7	1	Female	No
5474	Springer Spaniel (Unspecified/Other)	11	0	Female neutered	No
5476	Hungarian Vizsla	7	0	Female	No
5480	Labrador Retriever	7	6	Female entire	No
5481	Jack Russell Terrier	10	7	Female neutered	No
5484	Crossbreed	10	7	Female neutered	No
5489	Golden Retriever	8	9	Female	No
5490	German Pointer (Unspecified/Other)	9	2	Female	No
5493	Doberman	7	10	Female neutered	No
5502	Flat-Coated Retriever	11	7	Female	No
5504	Labrador Retriever	10	0	Female	No
5508	Cocker Spaniel (Unspecified/Other)	0	11	Female neutered	No
5513	Staffordshire Bull Terrier	11	8	Female neutered	No
5515	English Setter	6	10	Female neutered	No
5516	Labrador Retriever	10	0	Female	No
5520	German Shepherd Dog	7	0	Female	No
5521	Crossbreed	6	11	Female neutered	No
5531	Cavalier King Charles Spaniel	10	0	Female neutered	No
5532	Yorkshire Terrier	10	8	Female neutered	No
5536	Border Collie	9	0	Female	No
5537	Weimaraner	11	0	Female	No
5538	Labrador Retriever	7	0	Female neutered	No
5541	Border Collie	8	0	Female	No
5542	Springer Spaniel (Unspecified/Other)	10	0	Female	No
5543	Crossbreed	Not recorded	Not recorded	Female neutered	Yes
5546	Springer Spaniel (Unspecified/Other)	12	2	Female	No
5547	Boxer	9	11	Female	No
5554	Springer Spaniel (Unspecified/Other)	6	1	Female neutered	Yes
5560	Jack Russell Terrier	11	0	Female	No
5564	Miniature Poodle	14	11	Female	No
5567	Greyhound (Unspecified/Other)	7	4	Female neutered	No
5568	West Highland White Terrier	10	8	Female	Yes
5571	Miniature Schnauzer	6	0	Female neutered	No
5575	Cavalier King Charles Spaniel	9	0	Female	No
5576	Border Terrier	4	0	Female neutered	No
5577	Cocker Spaniel (Unspecified/Other)	12	0	Female neutered	No
5578	Boxer	3	6	Female neutered	No
5579	Labrador Retriever	8	8	Female neutered	No
5580	Jack Russell Terrier	9	7	Female	Yes
5582	Crossbreed	7	4	Female	No
5583	Crossbreed	10	0	Female entire	Yes
5584	Crossbreed	14	6	Female	No
5587	Retriever (Unspecified/Other)	7	0	Female	No
5588	Springer Spaniel (Unspecified/Other)	1	6	Female	No
5592	Border Collie	10	6	Female neutered	No
5598	Rottweiler	5	0	Female neutered	Yes
5603	Jack Russell Terrier	10	5	Female	Yes
5604	Labrador Retriever	10	7	Female neutered	No
5607	Mountain Dog (Unspecified/Other)	7	1	Female	No
5610	West Highland White Terrier	12	0	Female neutered	No
5611	Labrador Retriever	8	3	Female	No
5617	Shih Tzu	9	0	Female	No
5620	Labrador Retriever	10	5	Female neutered	No
5623	Bichon (Unspecified/Other)	9	1	Female	No
5624	Staffordshire Bull Terrier	9	0	Female neutered	No
5625	Border Collie	6	6	Female	No
5626	Golden Retriever	15	8	Female neutered	No
5627	Cocker Spaniel (Unspecified/Other)	4	0	Female	No
5628	Doberman	Not recorded	Not recorded	Female	No
5630	Golden Retriever	8	0	Female neutered	No
5631	Boxer	7	0	Female	No
5632	German Shepherd Dog	3	0	Female	No
5635	Labrador Retriever	1	7	Female neutered	No
5636	West Highland White Terrier	3	0	Female	No
5640	Weimaraner	7	0	Female neutered	No
5645	Yorkshire Terrier	3	6	Female	No
5648	Crossbreed	11	0	Female neutered	No
5651	Staffordshire Bull Terrier	9	0	Female neutered	No
5653	Bulldog (Unspecified/Other)	3	0	Female neutered	No
5654	Border Collie	2	0	Female neutered	No
5656	Boxer	10	3	Female	No
5657	Irish Setter	9	9	Female neutered	No
5659	Staffordshire Bull Terrier	1	0	Female neutered	No
5660	Lhasa Apso	5	0	Female neutered	No
5668	West Highland White Terrier	0	5	Female	No
5673	Cocker Spaniel (Unspecified/Other)	8	3	Female neutered	No
5674	Golden Retriever	9	4	Female neutered	No
5675	Border Terrier	5	10	Female	No
5681	Samoyed	10	10	Female neutered	No
5686	Labrador Retriever	9	5	Female entire	No
5687	Other Purebred	1	10	Female	No
5693	Crossbreed	9	7	Female	No
5697	Mountain Dog (Unspecified/Other)	3	0	Female neutered	No
5698	Border Collie	13	0	Female	No
5702	Cocker Spaniel (Unspecified/Other)	8	1	Female neutered	No
[truncated: 126,952 more rows]

## Sheet: NonMammary
2	Jack Russell Terrier	2	6	Female	No
5	Boxer	Not recorded	Not recorded	Female neutered	No
9	Irish Setter	Not recorded	Not recorded	Female	No
12	Shepherd Dog (Unspecified/Other)	Not recorded	Not recorded	Female neutered	No
13	Springer Spaniel (Unspecified/Other)	3	0	Female	No
15	Great Dane	1	10	Female	No
17	Tibetan Terrier	Not recorded	Not recorded	Female neutered	No
21	Other Purebred	2	0	Female	No
29	Collie (Unspecified/Other)	5	0	Female neutered	No
31	Border Collie	5	0	Female neutered	No
34	Springer Spaniel (Unspecified/Other)	3	0	Female neutered	No
37	Miniature Dachshund (Unspecified/Other)	0	10	Female	No
44	Labrador Retriever	6	10	Female neutered	No
47	Labrador Retriever	11	0	Female	No
52	Miniature Dachshund (Unspecified/Other)	10	4	Female neutered	No
56	Cocker Spaniel (Unspecified/Other)	5	5	Female	No
66	Pomeranian	Not recorded	Not recorded	Female entire	No
69	Labrador Retriever	9	5	Female	No
71	Labrador Retriever	10	8	Female neutered	No
72	St. Bernard	0	5	Female	No
86	Miniature Dachshund (Unspecified/Other)	12	2	Female	No
89	Staffordshire Bull Terrier	11	0	Female neutered	No
91	German Shepherd Dog	9	0	Female neutered	No
92	German Shepherd Dog	10	4	Female	No
98	Labrador Retriever	8	0	Female neutered	No
102	West Highland White Terrier	12	2	Female neutered	No
106	Labrador Retriever	7	2	Female neutered	No
116	Terrier (Unspecified/Other)	13	0	Female neutered	No
117	Cocker Spaniel (Unspecified/Other)	11	11	Female neutered	No
124	Weimaraner	13	9	Female neutered	No
125	Labrador Retriever	12	0	Female	No
127	Jack Russell Terrier	16	3	Female neutered	No
129	Boxer	3	0	Female	No
138	Cocker Spaniel (Unspecified/Other)	6	6	Female neutered	No
139	Schnauzer (Unspecified/Other)	3	0	Female neutered	No
142	Labrador Retriever	1	11	Female entire	No
144	Boxer	9	8	Female	No
147	Toy Poodle	4	0	Female neutered	No
149	Crossbreed	4	6	Female neutered	No
152	German Shepherd Dog	7	9	Female neutered	No
153	German Shepherd Dog	5	4	Female	No
154	Boxer	3	7	Female neutered	No
157	Rottweiler	2	3	Female entire	No
158	Border Collie	12	2	Female neutered	No
163	Golden Retriever	8	0	Female	No
164	Rottweiler	10	0	Female	No
165	Boxer	9	0	Female neutered	No
167	Labrador Retriever	9	0	Female neutered	No
175	Border Terrier	2	2	Female entire	No
176	Springer Spaniel (Unspecified/Other)	10	0	Female neutered	No
183	Labrador Retriever	9	7	Female neutered	No
184	Newfoundland	5	6	Female	No
185	Labrador Retriever	10	4	Female neutered	No
198	Crossbreed	10	4	Female neutered	No
204	Old English Sheepdog	10	0	Female	No
206	Golden Retriever	8	0	Female neutered	No
208	Crossbreed	8	0	Female	No
215	Golden Retriever	9	0	Female neutered	No
216	Crossbreed	10	10	Female	No
217	Collie (Unspecified/Other)	9	10	Female neutered	No
227	Lurcher	7	0	Female	No
228	Labrador Retriever	11	10	Female neutered	No
229	West Highland White Terrier	8	0	Female neutered	No
230	Lurcher	10	5	Female neutered	No
233	American Bulldog	3	9	Female neutered	No
234	Boxer	2	4	Female neutered	No
236	Labrador Retriever	3	0	Female neutered	No
238	Irish Setter	8	0	Female	No
240	Bulldog (Unspecified/Other)	4	0	Female	No
241	Collie (Unspecified/Other)	3	0	Female	No
246	Staffordshire Bull Terrier	10	3	Female	No
247	Border Terrier	10	0	Female neutered	No
248	Pointer (Unspecified/Other)	1	8	Female	No
249	Bichon (Unspecified/Other)	6	7	Female neutered	No
254	Chihuahua	7	0	Female	No
257	Crossbreed	0	7	Female	No
259	Crossbreed	12	4	Female neutered	No
263	Jack Russell Terrier	12	0	Female neutered	No
267	Labrador Retriever	3	4	Female neutered	No
269	Doberman	2	10	Female	No
272	Spaniel (Unspecified/Other)	14	3	Female	No
274	Staffordshire Bull Terrier	9	11	Female neutered	No
275	Jack Russell Terrier	3	6	Female neutered	No
276	Cocker Spaniel (Unspecified/Other)	13	0	Female	No
278	Collie (Unspecified/Other)	7	0	Female neutered	No
279	Labrador Retriever	3	0	Female	No
287	Miniature Schnauzer	7	8	Female neutered	No
289	Cocker Spaniel (Unspecified/Other)	11	6	Female	No
290	Boston Terrier	5	0	Female	No
292	Crossbreed	10	6	Female neutered	No
294	Weimaraner	1	11	Female neutered	No
295	Labrador Retriever	6	1	Female neutered	No
301	German Shepherd Dog	6	0	Female	No
303	Labrador Retriever	1	0	Female	No
306	Bulldog (Unspecified/Other)	1	0	Female	No
310	Crossbreed	3	3	Female neutered	No
313	Crossbreed	12	8	Female neutered	No
315	Cairn Terrier	8	0	Female	No
320	Shepherd Dog (Unspecified/Other)	5	11	Female neutered	No
323	Other Purebred	5	5	Female	No
324	Kerry Blue Terrier	7	0	Female neutered	No
327	Boxer	2	2	Female	No
330	Crossbreed	6	0	Female	No
333	Springer Spaniel (Unspecified/Other)	Not recorded	Not recorded	Female	No
338	German Shepherd Dog	0	7	Female entire	No
340	Labrador Retriever	Not recorded	Not recorded	Female	No
344	Crossbreed	13	0	Female neutered	No
351	Border Collie	11	10	Female	No
354	Airedale Terrier	5	3	Female neutered	No
357	Labrador Retriever	8	8	Female neutered	No
360	Mastiff (Unspecified/Other)	11	3	Female neutered	No
366	Golden Retriever	9	10	Female neutered	No
373	Bull Terrier (Unspecified/Other)	7	9	Female neutered	No
375	Crossbreed	11	0	Female neutered	No
377	Cocker Spaniel (Unspecified/Other)	10	0	Female neutered	No
378	Crossbreed	10	5	Female neutered	No
380	German Shepherd Dog	6	7	Female neutered	No
383	West Highland White Terrier	9	0	Female	No
384	German Shepherd Dog	8	4	Female neutered	No
385	Springer Spaniel (Unspecified/Other)	9	0	Female	No
387	Crossbreed	14	0	Female neutered	No
394	Crossbreed	13	4	Female	No
395	Cocker Spaniel (Unspecified/Other)	11	0	Female	No
398	Labrador Retriever	7	3	Female neutered	No
399	Crossbreed	2	4	Female neutered	No
400	Border Collie	13	6	Female neutered	No
401	Yorkshire Terrier	12	2	Female neutered	No
403	Retriever (Unspecified/Other)	10	0	Female neutered	No
404	Other Purebred	11	3	Female neutered	No
406	Doberman	11	0	Female neutered	No
409	Flat-Coated Retriever	8	0	Female	No
410	Doberman	7	4	Female neutered	No
419	Airedale Terrier	9	3	Female entire	No
420	Cavalier King Charles Spaniel	8	0	Female neutered	No
421	Border Collie	11	0	Female entire	No
430	Labrador Retriever	11	2	Female neutered	No
433	Staffordshire Bull Terrier	10	3	Female	No
435	Cavalier King Charles Spaniel	14	1	Female neutered	No
436	Cocker Spaniel (Unspecified/Other)	0	9	Female entire	No
439	Leonberger	3	7	Female neutered	No
444	Labrador Retriever	3	10	Female	No
445	Springer Spaniel (Unspecified/Other)	10	0	Female neutered	No
446	Crossbreed	10	11	Female neutered	No
456	Bull Terrier (Unspecified/Other)	4	8	Female neutered	No
457	Border Collie	12	0	Female	No
464	Dogue de Bordeaux	0	7	Female	No
468	Labrador Retriever	13	0	Female	No
471	Crossbreed	7	0	Female neutered	No
473	Boxer	2	6	Female	No
475	Golden Retriever	11	0	Female neutered	No
484	Labrador Retriever	7	2	Female neutered	No
487	Irish Setter	11	0	Female neutered	No
494	Boxer	4	6	Female neutered	No
495	Jack Russell Terrier	13	0	Female	No
497	Cocker Spaniel (Unspecified/Other)	11	5	Female	No
498	Boxer	7	0	Female	No
501	Bichon (Unspecified/Other)	11	0	Female neutered	No
502	West Highland White Terrier	9	0	Female	No
505	Boxer	2	0	Female	No
506	Cavalier King Charles Spaniel	4	0	Female neutered	No
515	Labrador Retriever	9	3	Female neutered	No
523	Poodle (Unspecified/Other)	12	9	Female neutered	No
529	Flat-Coated Retriever	9	0	Female neutered	No
541	Crossbreed	14	6	Female	No
544	Mountain Dog (Unspecified/Other)	8	0	Female neutered	No
545	Cairn Terrier	10	0	Female neutered	No
546	French Bulldog	4	6	Female neutered	No
548	Springer Spaniel (Unspecified/Other)	6	0	Female	No
550	Cavalier King Charles Spaniel	0	11	Female	No
553	German Shepherd Dog	10	10	Female neutered	No
556	Jack Russell Terrier	9	6	Female neutered	No
566	Cocker Spaniel (Unspecified/Other)	8	3	Female neutered	No
568	Other Purebred	5	0	Female neutered	No
573	Labrador Retriever	8	0	Female	No
578	Springer Spaniel (Unspecified/Other)	3	4	Female neutered	No
579	Hound (Unspecified/Other)	Not recorded	Not recorded	Female entire	No
581	Cavalier King Charles Spaniel	7	0	Female	No
585	Jack Russell Terrier	7	7	Female neutered	No
589	Cavalier King Charles Spaniel	6	0	Female neutered	No
595	Crossbreed	3	1	Female neutered	No
596	Boxer	7	2	Female	No
597	Crossbreed	10	0	Female neutered	No
599	West Highland White Terrier	0	10	Female	No
600	Crossbreed	11	0	Female neutered	No
601	German Shepherd Dog	Not recorded	Not recorded	Female	No
602	Basset Hound	8	0	Female neutered	No
603	Boxer	0	11	Female	No
608	Staffordshire Bull Terrier	Not recorded	Not recorded	Female	No
609	Pointer (Unspecified/Other)	Not recorded	Not recorded	Female	No
616	West Highland White Terrier	5	0	Female	No
620	Rottweiler	0	6	Female	No
625	Greyhound (Unspecified/Other)	9	0	Female neutered	No
629	Labrador Retriever	9	6	Female	No
630	Irish Setter	7	7	Female	No
632	Old English Sheepdog	6	8	Female	No
634	Crossbreed	11	11	Female neutered	No
637	Crossbreed	5	1	Female neutered	No
638	Crossbreed	11	0	Female	No
639	Staffordshire Bull Terrier	4	8	Female	No
642	Bull Terrier (Unspecified/Other)	11	5	Female	No
645	Rottweiler	6	0	Female	No
646	Labrador Retriever	10	0	Female	No
651	German Shepherd Dog	8	3	Female neutered	No
653	Boxer	5	7	Female neutered	No
655	Cocker Spaniel (Unspecified/Other)	0	7	Female neutered	No
656	Great Dane	4	4	Female	No
657	Labrador Retriever	13	3	Female neutered	No
665	Labrador Retriever	9	0	Female	No
671	Pug	5	6	Female neutered	No
677	German Shepherd Dog	9	1	Female	No
681	West Highland White Terrier	7	11	Female neutered	No
682	Jack Russell Terrier	3	0	Female neutered	No
685	Weimaraner	10	0	Female neutered	No
688	Labrador Retriever	10	1	Female	No
689	Springer Spaniel (Unspecified/Other)	9	0	Female neutered	No
691	Labrador Retriever	5	3	Female neutered	No
692	Whippet	8	2	Female neutered	No
700	Springer Spaniel (Unspecified/Other)	11	0	Female	No
703	German Shepherd Dog	1	8	Female	No
704	Cocker Spaniel (Unspecified/Other)	3	11	Female neutered	No
706	English Setter	7	5	Female	No
709	Greyhound (Unspecified/Other)	7	1	Female neutered	No
710	Yorkshire Terrier	13	4	Female neutered	No
713	American Bulldog	3	0	Female neutered	No
716	Collie (Unspecified/Other)	Not recorded	Not recorded	Female	No
717	Dalmatian	4	5	Female	No
720	Springer Spaniel (Unspecified/Other)	0	6	Female	No
721	Jack Russell Terrier	2	6	Female neutered	No
724	Rhodesian Ridgeback	6	8	Female neutered	No
726	Crossbreed	8	0	Female neutered	No
729	Crossbreed	13	6	Female neutered	No
734	Dalmatian	11	0	Female neutered	No
737	Jack Russell Terrier	13	0	Female neutered	No
738	Newfoundland	11	0	Female neutered	No
739	Weimaraner	8	4	Female neutered	No
742	Greyhound (Unspecified/Other)	6	4	Female	No
746	Boxer	11	0	Female	No
750	Labrador Retriever	10	0	Female neutered	No
757	Bulldog (Unspecified/Other)	0	9	Female entire	No
761	Cocker Spaniel (Unspecified/Other)	9	0	Female	No
763	Crossbreed	10	0	Female	No
769	German Shepherd Dog	10	7	Female	No
772	Cocker Spaniel (Unspecified/Other)	11	0	Female neutered	No
773	Jack Russell Terrier	13	0	Female	No
774	Patterdale Terrier	4	10	Female neutered	No
775	Labrador Retriever	6	0	Female	No
783	Crossbreed	10	5	Female neutered	No
787	Labrador Retriever	5	3	Female	No
790	German Shepherd Dog	4	0	Female neutered	No
792	Springer Spaniel (Unspecified/Other)	4	0	Female neutered	No
793	Other Purebred	4	0	Female entire	No
799	Crossbreed	14	0	Female	No
811	Border Collie	12	7	Female	No
813	Labrador Retriever	11	9	Female neutered	No
814	Boxer	7	8	Female	No
818	Soft-Coated Wheaten Terrier	6	6	Female	No
821	Crossbreed	14	0	Female neutered	No
823	Shih Tzu	5	10	Female	No
824	Golden Retriever	12	8	Female	No
828	Bull Terrier (Unspecified/Other)	7	2	Female neutered	No
833	West Highland White Terrier	10	5	Female neutered	No
834	Husky (Unspecified/Other)	8	0	Female	No
839	Hungarian Vizsla	4	0	Female	No
840	Rottweiler	11	2	Female neutered	No
849	Weimaraner	8	2	Female neutered	No
852	Labrador Retriever	11	4	Female entire	No
859	Crossbreed	6	0	Female neutered	No
860	Springer Spaniel (Unspecified/Other)	12	8	Female neutered	No
862	Pointer (Unspecified/Other)	11	5	Female neutered	No
863	Jack Russell Terrier	3	10	Female entire	No
864	Golden Retriever	9	0	Female neutered	No
866	Cocker Spaniel (Unspecified/Other)	7	2	Female neutered	No
871	Jack Russell Terrier	6	6	Female	No
877	Springer Spaniel (Unspecified/Other)	1	8	Female	No
885	Jack Russell Terrier	4	8	Female neutered	No
886	Crossbreed	9	4	Female neutered	No
890	Rhodesian Ridgeback	6	6	Female neutered	No
896	Boxer	10	0	Female	No
900	German Shepherd Dog	6	7	Female	No
901	Crossbreed	14	1	Female	No
903	Labrador Retriever	7	0	Female neutered	No
906	Miniature Schnauzer	9	0	Female	No
911	Toy Poodle	12	1	Female neutered	No
919	West Highland White Terrier	13	3	Female	No
926	Golden Retriever	9	0	Female	No
927	German Shepherd Dog	Not recorded	Not recorded	Female	No
932	Boxer	7	2	Female neutered	No
934	Staffordshire Bull Terrier	14	0	Female neutered	No
935	Boxer	8	3	Female neutered	No
938	Crossbreed	8	11	Female neutered	No
943	Labrador Retriever	13	9	Female	No
948	Golden Retriever	4	10	Female	No
949	Jack Russell Terrier	5	11	Female neutered	No
953	Labrador Retriever	7	0	Female neutered	No
954	Golden Retriever	9	0	Female	No
955	Cairn Terrier	7	6	Female	No
957	Labrador Retriever	7	0	Female neutered	No
960	Lurcher	1	0	Female neutered	No
962	Boxer	10	0	Female neutered	No
967	Border Collie	4	2	Female	No
969	Cocker Spaniel (Unspecified/Other)	12	0	Female neutered	No
970	Labrador Retriever	7	0	Female neutered	No
972	German Shepherd Dog	6	2	Female neutered	No
975	Bearded Collie	4	8	Female neutered	No
978	Shih Tzu	9	3	Female	No
979	Crossbreed	11	0	Female neutered	No
982	Staffordshire Bull Terrier	7	9	Female entire	No
983	Golden Retriever	8	2	Female entire	No
985	Husky (Unspecified/Other)	2	0	Female	No
987	Mountain Dog (Unspecified/Other)	1	0	Female entire	No
992	Crossbreed	10	8	Female neutered	No
994	Crossbreed	11	11	Female	No
1002	Boxer	Not recorded	Not recorded	Female	No
1004	Cocker Spaniel (Unspecified/Other)	9	6	Female	No
1009	Labrador Retriever	2	4	Female neutered	No
1012	Pointer (Unspecified/Other)	8	0	Female neutered	No
1013	Crossbreed	12	0	Female	No
1017	Springer Spaniel (Unspecified/Other)	12	0	Female neutered	No
1021	Crossbreed	1	6	Female	No
1022	Staffordshire Bull Terrier	0	11	Female	No
1025	West Highland White Terrier	12	8	Female	No
1026	Golden Retriever	5	5	Female entire	No
1029	Labrador Retriever	8	0	Female	No
1030	Newfoundland	3	0	Female	No
1033	Rottweiler	10	4	Female neutered	No
1034	Labrador Retriever	3	6	Female	No
1036	Rough Collie	4	8	Female neutered	No
1046	Staffordshire Bull Terrier	8	3	Female neutered	No
1048	German Shepherd Dog	11	0	Female neutered	No
1049	Rottweiler	8	0	Female neutered	No
1056	Jack Russell Terrier	9	0	Female	No
1062	Terrier (Unspecified/Other)	11	8	Female neutered	No
1064	Springer Spaniel (Unspecified/Other)	10	7	Female neutered	No
1074	Staffordshire Bull Terrier	3	0	Female neutered	No
1075	Crossbreed	13	0	Female neutered	No
1076	Crossbreed	10	0	Female neutered	No
1079	Crossbreed	6	0	Female neutered	No
1080	Staffordshire Bull Terrier	4	4	Female	No
1083	Springer Spaniel (Unspecified/Other)	Not recorded	Not recorded	Female	No
1085	Labrador Retriever	7	4	Female	No
1087	Whippet	8	0	Female neutered	No
1088	Staffordshire Bull Terrier	5	0	Female neutered	No
1089	Labrador Retriever	7	0	Female neutered	No
1091	Cocker Spaniel (Unspecified/Other)	3	0	Female neutered	No
1092	Rhodesian Ridgeback	6	0	Female neutered	No
1093	Tibetan Terrier	10	0	Female neutered	No
1097	Jack Russell Terrier	7	6	Female neutered	No
1099	Crossbreed	6	4	Female neutered	No
1102	German Shepherd Dog	0	10	Female neutered	No
1103	Crossbreed	9	4	Female neutered	No
1104	Flat-Coated Retriever	4	10	Female	No
1106	Staffordshire Bull Terrier	11	2	Female	No
1111	Greyhound (Unspecified/Other)	7	0	Female	No
1114	Lurcher	8	2	Female neutered	No
1119	Crossbreed	7	7	Female neutered	No
1120	Crossbreed	9	0	Female neutered	No
1121	Hound (Unspecified/Other)	Not recorded	Not recorded	Female	No
1122	Whippet	8	4	Female	No
1127	Bichon (Unspecified/Other)	8	6	Female neutered	No
1128	Staffordshire Bull Terrier	11	0	Female	No
1130	Collie (Unspecified/Other)	15	0	Female neutered	No
1131	Weimaraner	10	11	Female	No
1134	German Shepherd Dog	10	10	Female entire	No
1147	Staffordshire Bull Terrier	7	0	Female neutered	No
1148	Labrador Retriever	0	7	Female	No
1166	Basset Hound	2	9	Female	No
1168	West Highland White Terrier	11	10	Female neutered	No
1171	Labrador Retriever	10	3	Female neutered	No
1174	Yorkshire Terrier	14	0	Female	No
1176	Cavalier King Charles Spaniel	Not recorded	Not recorded	Female	No
1177	Greyhound (Unspecified/Other)	Not recorded	Not recorded	Female	No
1178	Staffordshire Bull Terrier	Not recorded	Not recorded	Female	No
1179	Border Collie	1	4	Female	No
1181	Springer Spaniel (Unspecified/Other)	8	6	Female neutered	No
1196	Yorkshire Terrier	2	0	Female	No
1198	Golden Retriever	11	0	Female	No
1202	Newfoundland	6	0	Female	No
1205	Labrador Retriever	1	3	Female neutered	No
1215	Labrador Retriever	7	6	Female	No
1218	Labrador Retriever	1	7	Female neutered	No
1219	Cocker Spaniel (Unspecified/Other)	13	5	Female neutered	No
1220	Miniature Schnauzer	Not recorded	Not recorded	Female	No
1221	Springer Spaniel (Unspecified/Other)	7	11	Female neutered	No
1225	Crossbreed	5	0	Female neutered	No
1226	German Shepherd Dog	10	0	Female entire	No
1227	Springer Spaniel (Unspecified/Other)	4	0	Female entire	No
1229	Flat-Coated Retriever	3	0	Female neutered	No
1230	Staffordshire Bull Terrier	5	0	Female neutered	No
1231	Crossbreed	4	0	Female neutered	No
1232	Lurcher	11	0	Female neutered	No
1235	Springer Spaniel (Unspecified/Other)	13	0	Female	No
1236	Crossbreed	9	0	Female	No
1237	Springer Spaniel (Unspecified/Other)	6	0	Female neutered	No
1241	Labrador Retriever	7	0	Female neutered	No
1242	Cairn Terrier	13	3	Female neutered	No
1249	Crossbreed	6	3	Female neutered	No
1255	Border Collie	12	10	Female neutered	No
1256	Rhodesian Ridgeback	5	8	Female neutered	No
1258	Golden Retriever	11	9	Female neutered	No
1266	Crossbreed	11	4	Female neutered	No
1277	Crossbreed	10	3	Female neutered	No
1280	Golden Retriever	8	0	Female neutered	No
1281	West Highland White Terrier	1	9	Female	No
1287	Other Purebred	8	0	Female	No
1288	Labrador Retriever	10	0	Female neutered	No
1294	Cavalier King Charles Spaniel	Not recorded	Not recorded	Female	No
1297	Hungarian Vizsla	2	1	Female neutered	No
1303	Crossbreed	Not recorded	Not recorded	Female	No
1306	Crossbreed	11	9	Female	No
1307	Springer Spaniel (Unspecified/Other)	9	0	Female neutered	No
1309	Pointer (Unspecified/Other)	2	8	Female	No
1311	Crossbreed	0	9	Female	No
1315	Crossbreed	11	0	Female neutered	No
1316	Cavalier King Charles Spaniel	3	0	Female	No
1317	Crossbreed	11	0	Female neutered	No
1322	Boxer	1	1	Female	No
1323	Other Purebred	9	4	Female neutered	No
1324	Golden Retriever	11	9	Female	No
1325	Springer Spaniel (Unspecified/Other)	12	0	Female neutered	No
1327	Greyhound (Unspecified/Other)	5	0	Female neutered	No
1328	German Shepherd Dog	9	5	Female neutered	No
1330	Golden Retriever	11	2	Female neutered	No
1336	Staffordshire Bull Terrier	0	3	Female	No
1338	Border Collie	8	0	Female neutered	No
1340	Springer Spaniel (Unspecified/Other)	12	4	Female neutered	No
1342	Crossbreed	8	0	Female	No
1344	Labrador Retriever	7	0	Female neutered	No
1347	Flat-Coated Retriever	3	0	Female neutered	No
1351	Shar Pei	3	0	Female neutered	No
1354	Crossbreed	0	4	Female neutered	No
1356	Labrador Retriever	6	8	Female neutered	No
1360	Crossbreed	2	4	Female neutered	No
1362	Border Collie	6	0	Female neutered	No
1364	Collie (Unspecified/Other)	Not recorded	Not recorded	Female	No
1367	Labrador Retriever	9	8	Female neutered	No
1371	Golden Retriever	12	3	Female neutered	No
1375	Jack Russell Terrier	2	0	Female neutered	No
1377	German Shepherd Dog	8	9	Female neutered	No
1378	Greyhound (Unspecified/Other)	2	8	Female	No
1379	Irish Setter	7	0	Female neutered	No
1387	Golden Retriever	11	9	Female neutered	No
1388	Labrador Retriever	8	0	Female	No
1393	Crossbreed	9	5	Female neutered	No
1398	Crossbreed	1	0	Female neutered	No
1401	Bull Terrier (Unspecified/Other)	5	10	Female neutered	No
1402	Springer Spaniel (Unspecified/Other)	8	7	Female	No
1403	Dachshund (Unspecified/Other)	12	5	Female neutered	No
1409	West Highland White Terrier	9	0	Female neutered	No
1415	Crossbreed	12	0	Female neutered	No
1416	Jack Russell Terrier	13	7	Female neutered	No
1419	Collie (Unspecified/Other)	6	6	Female neutered	No
1420	Labrador Retriever	8	6	Female neutered	No
1425	Italian Spinone	5	7	Female	No
1430	Staffordshire Bull Terrier	10	0	Female	No
1432	Labrador Retriever	7	0	Female	No
1433	Chihuahua	2	0	Female neutered	No
1436	Greyhound (Unspecified/Other)	6	5	Female neutered	No
1439	Great Dane	8	0	Female	No
1446	Jack Russell Terrier	8	0	Female	No
1448	Crossbreed	11	11	Female neutered	No
1449	Shih Tzu	1	11	Female neutered	No
1452	Toy Poodle	10	0	Female	No
1455	Patterdale Terrier	Not recorded	Not recorded	Female	No
1457	Cocker Spaniel (Unspecified/Other)	11	11	Female neutered	No
1461	Rottweiler	Not recorded	Not recorded	Female	No
1462	Crossbreed	7	7	Female neutered	No
1463	Cavalier King Charles Spaniel	5	6	Female	No
1465	Boxer	5	7	Female	No
1467	Jack Russell Terrier	11	6	Female neutered	No
1470	Cavalier King Charles Spaniel	Not recorded	Not recorded	Female	No
1473	Golden Retriever	9	0	Female neutered	No
1474	Staffordshire Bull Terrier	8	9	Female neutered	No
1476	Cocker Spaniel (Unspecified/Other)	11	4	Female neutered	No
1481	Scottish Terrier	6	6	Female neutered	No
1482	Cavalier King Charles Spaniel	7	2	Female	No
1483	West Highland White Terrier	Not recorded	Not recorded	Female neutered	No
1486	Crossbreed	8	0	Female neutered	No
1488	Poodle (Unspecified/Other)	8	0	Female neutered	No
1490	Border Collie	8	6	Female	No
1493	Golden Retriever	10	0	Female neutered	No
1497	Labrador Retriever	4	3	Female neutered	No
1498	Miniature Schnauzer	4	11	Female neutered	No
1504	Labrador Retriever	7	0	Female	No
1506	Labrador Retriever	5	2	Female neutered	No
1510	Crossbreed	8	6	Female	No
1513	Cocker Spaniel (Unspecified/Other)	5	0	Female neutered	No
1514	Other Purebred	8	10	Female neutered	No
1515	Rottweiler	5	0	Female	No
1519	Great Dane	4	5	Female	No
1521	Crossbreed	7	6	Female neutered	No
1524	Labrador Retriever	8	0	Female neutered	No
1528	Crossbreed	11	3	Female neutered	No
1532	Cocker Spaniel (Unspecified/Other)	5	0	Female neutered	No
1535	Crossbreed	11	2	Female neutered	No
1538	Labrador Retriever	10	5	Female neutered	No
1547	Boxer	Not recorded	Not recorded	Female	No
1552	Springer Spaniel (Unspecified/Other)	10	0	Female	No
1553	Golden Retriever	13	0	Female neutered	No
1555	Doberman	9	0	Female neutered	No
1556	West Highland White Terrier	4	11	Female neutered	No
1562	Labrador Retriever	7	0	Female	No
1563	Yorkshire Terrier	11	0	Female	No
1565	Shepherd Dog (Unspecified/Other)	12	9	Female neutered	No
1567	Golden Retriever	2	0	Female neutered	No
1573	Shih Tzu	11	11	Female neutered	No
1574	Mountain Dog (Unspecified/Other)	9	0	Female neutered	No
1576	Crossbreed	2	6	Female	No
1580	Labrador Retriever	10	0	Female neutered	No
1582	Jack Russell Terrier	11	0	Female	No
1587	Rottweiler	7	5	Female neutered	No
1596	Springer Spaniel (Unspecified/Other)	11	0	Female neutered	No
1599	Springer Spaniel (Unspecified/Other)	7	1	Female	No
1600	West Highland White Terrier	9	0	Female neutered	No
1601	Labrador Retriever	5	0	Female neutered	No
1604	Rottweiler	5	0	Female	No
1609	Labrador Retriever	10	0	Female neutered	No
1611	Jack Russell Terrier	11	6	Female neutered	No
1614	Labrador Retriever	6	6	Female	No
1616	Golden Retriever	10	8	Female neutered	No
1623	Border Collie	12	5	Female neutered	No
1628	Springer Spaniel (Unspecified/Other)	Not recorded	Not recorded	Female	No
1629	Other Purebred	6	8	Female neutered	No
1631	Miniature Dachshund (Unspecified/Other)	8	0	Female neutered	No
1635	Bull Terrier (Unspecified/Other)	3	4	Female	No
1636	Staffordshire Bull Terrier	8	6	Female neutered	No
1640	Newfoundland	10	0	Female neutered	No
1645	Golden Retriever	6	0	Female neutered	No
1646	Rottweiler	9	0	Female neutered	No
1649	Springer Spaniel (Unspecified/Other)	6	0	Female neutered	No
1675	Akita (Unspecified/Other)	11	0	Female neutered	No
1677	Staffordshire Bull Terrier	8	0	Female neutered	No
1679	Boxer	6	11	Female neutered	No
1683	German Shepherd Dog	6	3	Female neutered	No
1685	Crossbreed	3	1	Female neutered	No
1686	Shar Pei	6	8	Female	No
1687	Staffordshire Bull Terrier	6	0	Female	No
1690	Cocker Spaniel (Unspecified/Other)	6	6	Female neutered	No
1694	Rottweiler	Not recorded	Not recorded	Female neutered	No
1698	Greyhound (Unspecified/Other)	8	6	Female neutered	No
1701	Staffordshire Bull Terrier	9	6	Female neutered	No
1706	Crossbreed	6	0	Female neutered	No
1710	Crossbreed	13	8	Female neutered	No
1713	Boxer	Not recorded	Not recorded	Female neutered	No
1715	Bearded Collie	9	0	Female neutered	No
1717	Bulldog (Unspecified/Other)	6	0	Female neutered	No
1719	Labrador Retriever	9	4	Female neutered	No
1720	Crossbreed	4	0	Female	No
1721	Crossbreed	Not recorded	Not recorded	Female neutered	No
1722	Springer Spaniel (Unspecified/Other)	Not recorded	Not recorded	Female neutered	No
1725	West Highland White Terrier	Not recorded	Not recorded	Female neutered	No
1728	Hungarian Vizsla	2	1	Female neutered	No
1729	Labrador Retriever	6	0	Female neutered	No
1735	Labrador Retriever	9	6	Female neutered	No
1739	Shepherd Dog (Unspecified/Other)	10	6	Female neutered	No
1743	Rottweiler	1	10	Female entire	No
1746	Labrador Retriever	2	4	Female	No
1750	Bichon (Unspecified/Other)	9	8	Female	No
1753	German Shepherd Dog	7	0	Female neutered	No
1757	German Shepherd Dog	7	7	Female	No
1759	Labrador Retriever	Not recorded	Not recorded	Female neutered	No
1766	Staffordshire Bull Terrier	5	0	Female neutered	No
1767	Crossbreed	8	8	Female neutered	No
1771	Dalmatian	3	4	Female	No
1775	Crossbreed	1	9	Female	No
1776	German Shepherd Dog	Not recorded	Not recorded	Female	No
1781	Springer Spaniel (Unspecified/Other)	5	0	Female neutered	No
1788	Miniature Dachshund (Unspecified/Other)	8	0	Female neutered	No
1794	Crossbreed	4	5	Female neutered	No
1795	Staffordshire Bull Terrier	9	0	Female	No
1799	Greyhound (Unspecified/Other)	9	6	Female neutered	No
1802	German Shepherd Dog	9	4	Female neutered	No
1804	Labrador Retriever	4	0	Female	No
1805	Labrador Retriever	9	2	Female	No
1810	Crossbreed	8	0	Female neutered	No
1814	Golden Retriever	11	6	Female neutered	No
1817	Labrador Retriever	8	7	Female neutered	No
1822	Rhodesian Ridgeback	Not recorded	Not recorded	Female	No
1824	Labrador Retriever	2	0	Female	No
1825	Setter (Unspecified/Other)	7	9	Female neutered	No
1830	Crossbreed	14	3	Female	No
1835	Labrador Retriever	4	10	Female neutered	No
1836	Airedale Terrier	5	2	Female	No
1839	Dogue de Bordeaux	1	5	Female	No
1840	Golden Retriever	14	4	Female neutered	No
1844	English Setter	0	5	Female	No
1845	Poodle (Unspecified/Other)	12	0	Female neutered	No
1846	Other Purebred	9	0	Female	No
1848	Cocker Spaniel (Unspecified/Other)	12	0	Female neutered	No
1852	Labrador Retriever	9	10	Female	No
1853	Rhodesian Ridgeback	5	5	Female neutered	No
1854	Labrador Retriever	9	0	Female neutered	No
1856	Crossbreed	6	9	Female neutered	No
1857	Irish Setter	1	10	Female neutered	No
1861	Lurcher	13	0	Female neutered	No
1863	Poodle (Unspecified/Other)	9	0	Female neutered	No
1868	Labrador Retriever	8	0	Female neutered	No
1874	Crossbreed	0	10	Female neutered	No
1877	Crossbreed	10	6	Female neutered	No
1881	Airedale Terrier	9	0	Female	No
1884	German Shepherd Dog	7	3	Female	No
1885	Poodle (Unspecified/Other)	6	0	Female	No
1888	Staffordshire Bull Terrier	13	6	Female neutered	No
1889	Crossbreed	Not recorded	Not recorded	Female neutered	No
1897	Cocker Spaniel (Unspecified/Other)	9	6	Female	No
1899	Border Collie	14	0	Female neutered	No
1902	Golden Retriever	11	0	Female neutered	No
1903	Mastiff (Unspecified/Other)	3	0	Female	No
1911	Labrador Retriever	3	0	Female	No
1913	West Highland White Terrier	9	4	Female neutered	No
1922	Springer Spaniel (Unspecified/Other)	4	5	Female	No
1923	Fox Terrier	9	0	Female	No
1926	Rough Collie	10	6	Female neutered	No
1927	Labrador Retriever	10	0	Female neutered	No
1928	Labrador Retriever	11	0	Female	No
1932	Crossbreed	0	9	Female	No
1934	Golden Retriever	12	0	Female neutered	No
1935	Boxer	6	0	Female entire	No
1938	Other Purebred	0	7	Female neutered	No
1940	Doberman	Not recorded	Not recorded	Female neutered	No
1941	Boxer	2	0	Female	No
1944	German Shepherd Dog	8	6	Female neutered	No
1950	Golden Retriever	9	6	Female	No
1959	Springer Spaniel (Unspecified/Other)	2	0	Female	No
1963	Beagle (Unspecified/Other)	7	6	Female neutered	No
1965	Cavalier King Charles Spaniel	8	8	Female neutered	No
1966	Crossbreed	13	7	Female	No
1967	Yorkshire Terrier	10	5	Female	No
1969	Crossbreed	9	6	Female neutered	No
1973	Labrador Retriever	9	5	Female neutered	No
1976	Springer Spaniel (Unspecified/Other)	9	10	Female neutered	No
1978	Staffordshire Bull Terrier	0	2	Female	No
1979	German Shepherd Dog	5	0	Female neutered	No
1987	Cocker Spaniel (Unspecified/Other)	10	9	Female neutered	No
1991	Labrador Retriever	8	0	Female neutered	No
1994	Labrador Retriever	Not recorded	Not recorded	Female neutered	No
1995	Crossbreed	Not recorded	Not recorded	Female neutered	No
1996	Springer Spaniel (Unspecified/Other)	0	10	Female	No
1998	Labrador Retriever	Not recorded	Not recorded	Female	No
1999	German Shepherd Dog	7	7	Female	No
2003	Staffordshire Bull Terrier	8	9	Female neutered	No
2005	Staffordshire Bull Terrier	10	0	Female	No
2006	Labrador Retriever	4	6	Female neutered	No
2007	Other Purebred	12	1	Female neutered	No
2008	West Highland White Terrier	7	0	Female	No
2010	Kerry Blue Terrier	5	0	Female neutered	No
2011	Labrador Retriever	13	0	Female neutered	No
2017	Lurcher	7	0	Female	No
2019	Husky (Unspecified/Other)	0	10	Female neutered	No
2021	Springer Spaniel (Unspecified/Other)	11	0	Female neutered	No
2025	Shepherd Dog (Unspecified/Other)	11	0	Female	No
2027	Flat-Coated Retriever	4	0	Female	No
2031	Yorkshire Terrier	Not recorded	Not recorded	Female	No
2032	Jack Russell Terrier	7	0	Female neutered	No
2034	West Highland White Terrier	3	0	Female	No
2036	Crossbreed	12	0	Female neutered	No
2037	Springer Spaniel (Unspecified/Other)	3	6	Female neutered	No
2039	Jack Russell Terrier	6	9	Female	No
2040	Whippet	5	0	Female neutered	No
2041	Golden Retriever	9	7	Female	No
2043	Cocker Spaniel (Unspecified/Other)	7	3	Female	No
2047	Labrador Retriever	9	6	Female neutered	No
2056	Akita (Unspecified/Other)	2	0	Female	No
2057	Labrador Retriever	6	9	Female	No
2059	Boxer	5	0	Female	No
2063	Rottweiler	7	0	Female neutered	No
2064	Miniature Schnauzer	11	0	Female	No
2070	Staffordshire Bull Terrier	9	0	Female neutered	No
2073	Crossbreed	11	0	Female neutered	No
2076	Jack Russell Terrier	6	0	Female neutered	No
2083	Labrador Retriever	2	2	Female neutered	No
2085	Crossbreed	11	6	Female neutered	No
2088	Yorkshire Terrier	4	0	Female	No
2092	Boxer	Not recorded	Not recorded	Female	No
2094	West Highland White Terrier	3	9	Female neutered	No
2095	Other Purebred	8	0	Female	No
2096	Labrador Retriever	2	0	Female neutered	No
2102	West Highland White Terrier	4	8	Female neutered	No
2105	Collie (Unspecified/Other)	13	0	Female	No
2112	Labrador Retriever	3	0	Female	No
2113	Crossbreed	11	0	Female neutered	No
2114	Crossbreed	7	0	Female neutered	No
2116	Shar Pei	6	7	Female neutered	No
2121	Whippet	7	11	Female neutered	No
2124	Crossbreed	14	0	Female neutered	No
2134	Cocker Spaniel (Unspecified/Other)	4	11	Female	No
2139	Doberman	Not recorded	Not recorded	Female neutered	No
2149	Springer Spaniel (Unspecified/Other)	10	0	Female neutered	No
2153	Crossbreed	12	5	Female neutered	No
2155	Crossbreed	12	0	Female	No
2159	West Highland White Terrier	10	8	Female neutered	No
2160	Border Collie	11	0	Female entire	No
2162	Springer Spaniel (Unspecified/Other)	3	4	Female	No
2164	Crossbreed	8	6	Female neutered	No
2165	Pug	0	6	Female	No
2169	Labrador Retriever	9	0	Female neutered	No
2178	Crossbreed	1	2	Female neutered	No
2184	Poodle (Unspecified/Other)	10	8	Female	No
2189	Bulldog (Unspecified/Other)	0	11	Female entire	No
2193	Crossbreed	11	5	Female neutered	No
2195	Whippet	12	3	Female neutered	No
2201	Mastiff (Unspecified/Other)	5	8	Female neutered	No
2205	Crossbreed	8	0	Female	No
2212	Setter (Unspecified/Other)	7	0	Female	No
2213	Hungarian Vizsla	Not recorded	Not recorded	Female	No
2216	Labrador Retriever	16	4	Female neutered	No
2217	Staffordshire Bull Terrier	7	7	Female neutered	No
2218	Crossbreed	5	0	Female neutered	No
2219	Crossbreed	10	8	Female neutered	No
2220	Irish Setter	9	10	Female	No
2221	Crossbreed	0	6	Female	No
2222	Border Collie	4	0	Female	No
2224	Other Purebred	12	0	Female neutered	No
2225	Yorkshire Terrier	6	0	Female neutered	No
2228	Labrador Retriever	7	6	Female entire	No
2229	Cocker Spaniel (Unspecified/Other)	10	0	Female neutered	No
2238	Labrador Retriever	8	0	Female	No
2241	Cocker Spaniel (Unspecified/Other)	11	0	Female neutered	No
2242	Cocker Spaniel (Unspecified/Other)	6	0	Female neutered	No
2244	Boxer	4	0	Female neutered	No
2251	Staffordshire Bull Terrier	9	0	Female neutered	No
2253	Dalmatian	3	5	Female	No
2258	Spaniel (Unspecified/Other)	12	6	Female	No
2261	Miniature Schnauzer	7	7	Female neutered	No
2262	Other Purebred	7	0	Female neutered	No
2267	Crossbreed	8	3	Female neutered	No
2268	German Shepherd Dog	10	1	Female neutered	No
2275	Labrador Retriever	3	0	Female	No
2276	Border Collie	13	0	Female	No
2277	Labrador Retriever	Not recorded	Not recorded	Female neutered	No
2278	Labrador Retriever	7	0	Female	No
2282	Greyhound (Unspecified/Other)	12	6	Female neutered	No
2287	West Highland White Terrier	11	9	Female neutered	No
2289	Crossbreed	10	0	Female neutered	No
2296	Dalmatian	6	3	Female neutered	No
2299	Boxer	7	0	Female	No
2300	Yorkshire Terrier	9	0	Female	No
2301	Staffordshire Bull Terrier	8	0	Female neutered	No
2302	Bedlington Terrier	10	0	Female neutered	No
2305	Staffordshire Bull Terrier	11	0	Female neutered	No
2307	Dachshund (Unspecified/Other)	4	0	Female	No
2308	Crossbreed	3	9	Female neutered	No
2312	Cocker Spaniel (Unspecified/Other)	7	0	Female	No
2315	Cocker Spaniel (Unspecified/Other)	11	0	Female neutered	No
2316	Crossbreed	Not recorded	Not recorded	Female	No
2318	Yorkshire Terrier	9	8	Female neutered	No
2319	Shih Tzu	6	6	Female neutered	No
2320	Labrador Retriever	0	10	Female	No
2323	Other Purebred	5	10	Female	No
2324	Boxer	6	10	Female	No
2326	Labrador Retriever	0	11	Female	No
2331	Lhasa Apso	1	2	Female	No
2336	Labrador Retriever	10	5	Female neutered	No
2337	Labrador Retriever	3	6	Female neutered	No
2338	Labrador Retriever	9	0	Female neutered	No
2349	Crossbreed	10	8	Female neutered	No
2350	Leonberger	8	6	Female neutered	No
2355	German Shepherd Dog	8	0	Female	No
2357	Pointer (Unspecified/Other)	8	3	Female neutered	No
2364	Crossbreed	15	6	Female neutered	No
2366	Rottweiler	9	6	Female neutered	No
2370	Cavalier King Charles Spaniel	8	0	Female neutered	No
2374	Cocker Spaniel (Unspecified/Other)	11	0	Female neutered	No
2376	Jack Russell Terrier	0	4	Female	No
2377	Leonberger	8	0	Female neutered	No
2378	Shepherd Dog (Unspecified/Other)	11	0	Female	No
2381	Border Collie	4	11	Female neutered	No
2382	Shih Tzu	4	8	Female neutered	No
2383	Springer Spaniel (Unspecified/Other)	12	9	Female neutered	No
2384	Dalmatian	5	6	Female	No
2386	Crossbreed	5	2	Female neutered	No
2388	Crossbreed	5	2	Female neutered	No
2390	German Shepherd Dog	7	0	Female neutered	No
2392	Cavalier King Charles Spaniel	9	0	Female neutered	No
2394	Cocker Spaniel (Unspecified/Other)	14	5	Female	No
2395	Labrador Retriever	9	11	Female neutered	No
2396	Basset Hound	5	8	Female	No
2398	Springer Spaniel (Unspecified/Other)	5	7	Female neutered	No
2399	Cocker Spaniel (Unspecified/Other)	10	5	Female neutered	No
2400	Staffordshire Bull Terrier	6	7	Female neutered	No
2401	Griffon (Unspecified/Other)	7	0	Female	No
2402	Labrador Retriever	10	0	Female neutered	No
2405	Labrador Retriever	10	0	Female	No
2406	German Shepherd Dog	9	3	Female neutered	No
2408	Cavalier King Charles Spaniel	1	6	Female	No
2412	Staffordshire Bull Terrier	9	0	Female neutered	No
2413	Crossbreed	3	3	Female neutered	No
2414	Airedale Terrier	10	9	Female neutered	No
2416	German Shepherd Dog	7	0	Female	No
2417	Crossbreed	6	8	Female neutered	No
2418	Labrador Retriever	7	7	Female neutered	No
2419	Crossbreed	11	7	Female neutered	No
2427	Labrador Retriever	10	3	Female	No
2429	Crossbreed	11	0	Female	No
2432	Boxer	7	0	Female neutered	No
2433	Crossbreed	1	0	Female	No
2434	Border Collie	11	0	Female neutered	No
2440	Golden Retriever	11	8	Female neutered	No
2441	Labrador Retriever	10	3	Female neutered	No
2442	Crossbreed	9	8	Female neutered	No
2449	Labrador Retriever	11	0	Female neutered	No
2451	German Shepherd Dog	11	0	Female neutered	No
2452	Staffordshire Bull Terrier	10	6	Female neutered	No
2453	German Shepherd Dog	7	0	Female neutered	No
2454	Golden Retriever	11	0	Female	No
2458	Labrador Retriever	5	0	Female	No
2464	Retriever (Unspecified/Other)	6	0	Female	No
2465	Shepherd Dog (Unspecified/Other)	8	9	Female neutered	No
2466	Retriever (Unspecified/Other)	5	10	Female neutered	No
2467	Husky (Unspecified/Other)	3	0	Female	No
2469	Rhodesian Ridgeback	2	6	Female neutered	No
2472	Border Collie	0	9	Female	No
2479	Collie (Unspecified/Other)	7	0	Female neutered	No
2481	Labrador Retriever	9	0	Female neutered	No
2488	Cocker Spaniel (Unspecified/Other)	5	0	Female neutered	No
2489	Jack Russell Terrier	0	10	Female neutered	No
2495	Crossbreed	8	0	Female	No
2500	Weimaraner	2	5	Female neutered	No
2503	Crossbreed	9	10	Female neutered	No
2505	St. Bernard	0	5	Female	No
2507	West Highland White Terrier	2	4	Female neutered	No
2509	Labrador Retriever	5	7	Female neutered	No
2512	Cocker Spaniel (Unspecified/Other)	4	11	Female neutered	No
2513	Pug	0	5	Female	No
2514	Dogue de Bordeaux	0	11	Female neutered	No
2517	Springer Spaniel (Unspecified/Other)	4	8	Female	No
2518	Crossbreed	6	5	Female neutered	No
2520	Terrier (Unspecified/Other)	11	0	Female	No
2524	Collie (Unspecified/Other)	7	0	Female	No
2526	West Highland White Terrier	Not recorded	Not recorded	Female neutered	No
2534	Griffon (Unspecified/Other)	6	5	Female neutered	No
2535	Crossbreed	5	0	Female neutered	No
2545	Labrador Retriever	4	3	Female neutered	No
2547	Crossbreed	8	8	Female neutered	No
2553	Griffon (Unspecified/Other)	10	0	Female	No
2563	Crossbreed	2	0	Female	No
2565	German Shepherd Dog	6	5	Female neutered	No
2568	Cocker Spaniel (Unspecified/Other)	11	8	Female neutered	No
2571	Golden Retriever	11	3	Female neutered	No
2574	Border Collie	10	0	Female neutered	No
2575	Jack Russell Terrier	12	0	Female neutered	No
2577	Springer Spaniel (Unspecified/Other)	13	10	Female neutered	No
2581	Boxer	6	1	Female neutered	No
2586	Boxer	7	0	Female	No
2588	Jack Russell Terrier	10	0	Female	No
2593	Labrador Retriever	9	0	Female neutered	No
2594	Crossbreed	9	0	Female neutered	No
2598	Crossbreed	2	11	Female neutered	No
2600	Crossbreed	7	7	Female	No
2601	Staffordshire Bull Terrier	4	10	Female neutered	No
2603	Cocker Spaniel (Unspecified/Other)	2	5	Female neutered	No
2605	Springer Spaniel (Unspecified/Other)	9	10	Female entire	No
2606	Whippet	11	0	Female neutered	No
2611	Crossbreed	12	0	Female neutered	No
2612	Rhodesian Ridgeback	8	7	Female	No
2616	Crossbreed	13	1	Female neutered	No
2617	West Highland White Terrier	12	10	Female neutered	No
2621	Staffordshire Bull Terrier	4	1	Female neutered	No
2626	Crossbreed	9	2	Female	No
2632	German Shepherd Dog	5	0	Female	No
2633	Springer Spaniel (Unspecified/Other)	8	8	Female neutered	No
2643	Soft-Coated Wheaten Terrier	5	6	Female neutered	No
2646	Boxer	3	9	Female neutered	No
2647	Rough Collie	6	9	Female neutered	No
2648	Hungarian Vizsla	10	6	Female neutered	No
2649	Labrador Retriever	7	2	Female neutered	No
2658	Crossbreed	7	8	Female neutered	No
2659	Other Purebred	4	6	Female neutered	No
2663	Jack Russell Terrier	13	6	Female	No
2664	Other Purebred	8	0	Female neutered	No
2670	Labrador Retriever	8	3	Female	No
2673	Labrador Retriever	4	0	Female neutered	No
2674	Samoyed	8	2	Female	No
2678	Crossbreed	6	5	Female neutered	No
2679	Jack Russell Terrier	6	6	Female neutered	No
2681	Boxer	9	2	Female	No
2685	Springer Spaniel (Unspecified/Other)	12	0	Female neutered	No
2700	Labrador Retriever	12	0	Female neutered	No
2701	Boxer	8	9	Female neutered	No
2706	Boxer	6	5	Female neutered	No
2708	Bulldog (Unspecified/Other)	1	10	Female entire	No
2709	West Highland White Terrier	11	1	Female neutered	No
2710	Cavalier King Charles Spaniel	2	7	Female neutered	No
2711	Cocker Spaniel (Unspecified/Other)	6	9	Female neutered	No
2714	Rottweiler	4	4	Female neutered	No
2722	Retriever (Unspecified/Other)	12	0	Female	No
2724	Springer Spaniel (Unspecified/Other)	8	10	Female entire	No
2729	German Shepherd Dog	9	4	Female neutered	No
2733	Labrador Retriever	8	0	Female neutered	No
2736	Golden Retriever	13	0	Female neutered	No
2737	Other Purebred	6	0	Female neutered	No
2738	Labrador Retriever	4	0	Female neutered	No
2740	Staffordshire Bull Terrier	1	6	Female neutered	No
2742	Staffordshire Bull Terrier	7	9	Female	No
2743	Labrador Retriever	8	0	Female	No
2745	Labrador Retriever	Not recorded	Not recorded	Female neutered	No
2746	Labrador Retriever	6	1	Female	No
2749	English Setter	7	2	Female neutered	No
2750	West Highland White Terrier	10	6	Female	No
2753	Springer Spaniel (Unspecified/Other)	5	11	Female neutered	No
2754	Crossbreed	9	11	Female neutered	No
2757	Cavalier King Charles Spaniel	8	1	Female neutered	No
2761	Border Collie	15	0	Female neutered	No
2763	Yorkshire Terrier	7	0	Female neutered	No
2765	West Highland White Terrier	3	7	Female	No
2766	Doberman	6	0	Female	No
2769	Border Collie	6	9	Female neutered	No
2772	Cavalier King Charles Spaniel	11	10	Female neutered	No
2773	Crossbreed	4	11	Female neutered	No
2774	Other Purebred	3	8	Female neutered	No
2776	Boxer	6	10	Female neutered	No
2777	West Highland White Terrier	6	7	Female neutered	No
2778	Dalmatian	10	0	Female neutered	No
2779	Springer Spaniel (Unspecified/Other)	8	0	Female	No
2781	German Shepherd Dog	10	2	Female	No
2786	Jack Russell Terrier	3	0	Female neutered	No
2789	Newfoundland	6	0	Female neutered	No
2791	Doberman	1	0	Female entire	No
2793	Crossbreed	9	6	Female neutered	No
2795	Airedale Terrier	8	0	Female neutered	No
2804	Terrier (Unspecified/Other)	6	0	Female neutered	No
2808	Golden Retriever	6	6	Female	No
2809	Jack Russell Terrier	6	6	Female neutered	No
2815	Crossbreed	9	0	Female neutered	No
2816	Cocker Spaniel (Unspecified/Other)	10	5	Female neutered	No
2817	Labrador Retriever	0	9	Female neutered	No
2818	Boxer	8	4	Female neutered	No
2824	Cocker Spaniel (Unspecified/Other)	11	1	Female	No
2825	Crossbreed	9	0	Female neutered	No
2832	Other Purebred	7	0	Female neutered	No
2833	Italian Spinone	11	0	Female	No
2841	Bichon (Unspecified/Other)	9	0	Female	No
2845	Mastiff (Unspecified/Other)	3	2	Female neutered	No
2860	Lurcher	12	0	Female neutered	No
2864	Springer Spaniel (Unspecified/Other)	7	0	Female neutered	No
2869	Springer Spaniel (Unspecified/Other)	6	0	Female neutered	No
2871	Crossbreed	1	0	Female neutered	No
2874	German Shepherd Dog	8	2	Female neutered	No
2876	Labrador Retriever	11	0	Female	No
2877	Labrador Retriever	11	8	Female neutered	No
2882	Mastiff (Unspecified/Other)	8	0	Female neutered	No
2883	Staffordshire Bull Terrier	1	8	Female neutered	No
2889	West Highland White Terrier	3	5	Female neutered	No
2891	Labrador Retriever	10	4	Female	No
2899	Crossbreed	12	4	Female neutered	No
2903	Crossbreed	11	1	Female	No
2908	Griffon (Unspecified/Other)	4	2	Female	No
2909	Other Purebred	6	4	Female neutered	No
2914	Shar Pei	2	8	Female	No
2916	Springer Spaniel (Unspecified/Other)	3	0	Female neutered	No
2922	Labrador Retriever	11	0	Female neutered	No
2926	Cocker Spaniel (Unspecified/Other)	3	3	Female neutered	No
2928	Border Collie	14	0	Female neutered	No
2929	Labrador Retriever	9	4	Female neutered	No
2935	Cocker Spaniel (Unspecified/Other)	5	0	Female	No
2936	Crossbreed	6	0	Female entire	No
2937	Weimaraner	6	0	Female neutered	No
2940	West Highland White Terrier	6	0	Female neutered	No
2941	Crossbreed	8	0	Female	No
2947	Boxer	8	9	Female neutered	No
2951	Jack Russell Terrier	9	10	Female neutered	No
2955	Cavalier King Charles Spaniel	4	0	Female	No
2956	Shepherd Dog (Unspecified/Other)	9	9	Female entire	No
2958	Labrador Retriever	3	8	Female	No
2963	Cocker Spaniel (Unspecified/Other)	5	0	Female neutered	No
2964	Cavalier King Charles Spaniel	10	0	Female	No
2965	Golden Retriever	3	2	Female	No
2968	Jack Russell Terrier	9	6	Female	No
2969	Shepherd Dog (Unspecified/Other)	1	6	Female neutered	No
2970	Springer Spaniel (Unspecified/Other)	12	0	Female neutered	No
2973	German Shepherd Dog	6	1	Female	No
2974	Border Collie	11	7	Female neutered	No
2977	Labrador Retriever	7	6	Female neutered	No
2979	Yorkshire Terrier	7	10	Female neutered	No
2980	Springer Spaniel (Unspecified/Other)	9	0	Female	No
2982	Crossbreed	10	0	Female neutered	No
2983	Jack Russell Terrier	7	11	Female neutered	No
2985	Labrador Retriever	11	9	Female neutered	No
2990	Yorkshire Terrier	9	10	Female entire	No
2991	Yorkshire Terrier	13	0	Female neutered	No
2994	Cocker Spaniel (Unspecified/Other)	10	0	Female neutered	No
2995	Dalmatian	10	1	Female neutered	No
2996	Golden Retriever	3	4	Female	No
3001	Crossbreed	8	0	Female entire	No
3002	Pug	0	9	Female entire	No
3003	Cavalier King Charles Spaniel	1	3	Female entire	No
3004	Jack Russell Terrier	3	5	Female neutered	No
3008	Beagle (Unspecified/Other)	8	0	Female	No
3009	Golden Retriever	5	2	Female neutered	No
3010	Weimaraner	4	1	Female entire	No
3012	West Highland White Terrier	0	11	Female neutered	No
3014	Crossbreed	9	0	Female neutered	No
3019	Collie (Unspecified/Other)	9	10	Female	No
3026	Jack Russell Terrier	1	5	Female	No
3030	Crossbreed	13	0	Female	No
3037	Hungarian Vizsla	1	4	Female	No
3043	Rottweiler	0	2	Female	No
3047	Cocker Spaniel (Unspecified/Other)	9	0	Female neutered	No
3049	Crossbreed	8	6	Female	No
3050	Crossbreed	12	8	Female	No
3051	Golden Retriever	9	0	Female neutered	No
3057	Irish Setter	11	0	Female	No
3059	West Highland White Terrier	12	5	Female neutered	No
3061	Labrador Retriever	0	8	Female neutered	No
3062	Crossbreed	8	9	Female neutered	No
3066	Labrador Retriever	3	6	Female entire	No
3068	German Shepherd Dog	12	8	Female	No
3072	Golden Retriever	1	8	Female	No
3082	Border Collie	Not recorded	Not recorded	Female neutered	No
3087	Toy Poodle	12	0	Female neutered	No
3091	Cocker Spaniel (Unspecified/Other)	10	5	Female neutered	No
3092	Cavalier King Charles Spaniel	Not recorded	Not recorded	Female	No
3096	Border Collie	3	10	Female	No
3098	Cavalier King Charles Spaniel	8	3	Female neutered	No
3099	Other Purebred	9	0	Female neutered	No
3101	Labrador Retriever	5	0	Female neutered	No
3102	German Pointer (Unspecified/Other)	0	4	Female	No
3104	Greyhound (Unspecified/Other)	8	5	Female neutered	No
3106	Boxer	9	0	Female neutered	No
3108	Miniature Dachshund (Unspecified/Other)	11	0	Female neutered	No
3113	Cocker Spaniel (Unspecified/Other)	4	1	Female entire	No
3114	Mastiff (Unspecified/Other)	6	0	Female neutered	No
3116	Crossbreed	13	0	Female neutered	No
3117	Poodle (Unspecified/Other)	4	0	Female neutered	No
3119	Crossbreed	13	0	Female	No
3120	West Highland White Terrier	9	0	Female entire	No
3121	Cavalier King Charles Spaniel	0	9	Female neutered	No
3122	Yorkshire Terrier	11	0	Female entire	No
3130	Crossbreed	9	0	Female entire	No
3131	Labrador Retriever	10	0	Female	No
3132	Labrador Retriever	12	10	Female neutered	No
3134	Staffordshire Bull Terrier	1	0	Female neutered	No
3138	Border Collie	10	10	Female neutered	No
3139	Crossbreed	8	6	Female	No
3140	Lhasa Apso	12	8	Female	No
3144	Jack Russell Terrier	7	0	Female neutered	No
3146	Doberman	7	10	Female entire	No
3147	Newfoundland	4	7	Female	No
3148	Other Purebred	7	0	Female neutered	No
3150	German Shepherd Dog	9	3	Female neutered	No
3151	Crossbreed	9	3	Female neutered	No
3158	Doberman	2	6	Female	No
3160	Crossbreed	1	5	Female	No
3170	Staffordshire Bull Terrier	9	0	Female neutered	No
3172	Labrador Retriever	10	3	Female	No
3176	Crossbreed	7	6	Female	No
3178	Crossbreed	11	4	Female neutered	No
3181	Cavalier King Charles Spaniel	10	0	Female	No
3186	Whippet	10	0	Female	No
3187	Cavalier King Charles Spaniel	3	7	Female neutered	No
3188	Crossbreed	10	0	Female neutered	No
3193	Dalmatian	7	0	Female	No
3194	Cocker Spaniel (Unspecified/Other)	9	0	Female neutered	No
3195	German Shepherd Dog	11	0	Female neutered	No
3199	Golden Retriever	13	6	Female neutered	No
3202	Labrador Retriever	9	4	Female neutered	No
3205	Springer Spaniel (Unspecified/Other)	13	3	Female neutered	No
3208	Jack Russell Terrier	5	11	Female	No
3209	Whippet	8	9	Female	No
3211	Spaniel (Unspecified/Other)	12	11	Female	No
3213	Collie (Unspecified/Other)	11	11	Female	No
3215	Shih Tzu	11	11	Female neutered	No
3218	Labrador Retriever	6	0	Female neutered	No
3219	Samoyed	7	6	Female neutered	No
3222	Staffordshire Bull Terrier	4	2	Female	No
3226	German Pointer (Unspecified/Other)	0	4	Female	No
3231	Border Terrier	3	3	Female	No
3249	Pug	2	0	Female	No
3258	Golden Retriever	8	4	Female neutered	No
3259	Rhodesian Ridgeback	6	4	Female	No
3260	Crossbreed	12	9	Female neutered	No
3271	Chihuahua	11	8	Female neutered	No
3272	Boxer	Not recorded	Not recorded	Female neutered	No
3278	Labrador Retriever	5	9	Female entire	No
3279	Springer Spaniel (Unspecified/Other)	16	1	Female neutered	No
3282	Flat-Coated Retriever	11	0	Female neutered	No
3287	Staffordshire Bull Terrier	6	0	Female neutered	No
3292	Golden Retriever	13	0	Female neutered	No
3293	Labrador Retriever	6	0	Female neutered	No
3296	Crossbreed	2	0	Female neutered	No
3299	Golden Retriever	4	0	Female	No
3302	Crossbreed	10	7	Female neutered	No
3308	Irish Setter	8	10	Female neutered	No
3313	Labrador Retriever	3	0	Female	No
3315	Boxer	8	0	Female	No
3320	Labrador Retriever	9	6	Female neutered	No
3324	German Shepherd Dog	7	0	Female	No
3325	Cocker Spaniel (Unspecified/Other)	8	0	Female	No
3326	Staffordshire Bull Terrier	1	6	Female	No
3331	Other Purebred	8	5	Female	No
3342	Other Purebred	9	7	Female neutered	No
3348	Crossbreed	14	4	Female neutered	No
3349	Doberman	5	0	Female neutered	No
3350	Jack Russell Terrier	8	0	Female	No
3352	Boxer	6	0	Female	No
3353	Retriever (Unspecified/Other)	11	0	Female neutered	No
3362	Crossbreed	8	10	Female neutered	No
3364	Husky (Unspecified/Other)	0	9	Female	No
3367	Flat-Coated Retriever	8	0	Female entire	No
3368	Border Collie	5	9	Female entire	No
3371	Border Collie	9	0	Female neutered	No
3372	Labrador Retriever	4	7	Female neutered	No
3375	Pug	7	0	Female neutered	No
3378	Jack Russell Terrier	4	0	Female neutered	No
3383	Crossbreed	13	0	Female neutered	No
3389	Crossbreed	14	0	Female neutered	No
3393	Schnauzer (Unspecified/Other)	8	0	Female neutered	No
3395	German Shepherd Dog	3	0	Female	No
3396	Lurcher	11	9	Female neutered	No
3398	Labrador Retriever	7	0	Female neutered	No
3407	Crossbreed	9	0	Female neutered	No
3410	Jack Russell Terrier	11	10	Female neutered	No
3411	Springer Spaniel (Unspecified/Other)	3	6	Female	No
3413	Crossbreed	7	9	Female	No
3418	Border Terrier	3	0	Female neutered	No
3426	Border Terrier	0	7	Female neutered	No
3427	Labrador Retriever	6	3	Female neutered	No
3428	Crossbreed	11	7	Female neutered	No
3429	West Highland White Terrier	11	0	Female neutered	No
3432	Retriever (Unspecified/Other)	11	0	Female neutered	No
3434	Scottish Terrier	8	0	Female neutered	No
3435	Lurcher	10	0	Female neutered	No
3438	Mountain Dog (Unspecified/Other)	8	0	Female	No
3442	Other Purebred	3	0	Female	No
3443	Dachshund (Unspecified/Other)	9	0	Female	No
3444	Golden Retriever	Not recorded	Not recorded	Female neutered	No
3449	English Setter	11	0	Female neutered	No
3451	Crossbreed	Not recorded	Not recorded	Female	No
3457	Crossbreed	8	0	Female	No
3459	Staffordshire Bull Terrier	10	0	Female	No
3461	Cairn Terrier	7	0	Female neutered	No
3467	Rottweiler	1	0	Female	No
3468	Jack Russell Terrier	2	0	Female	No
3469	Labrador Retriever	8	0	Female entire	No
3472	Samoyed	8	0	Female neutered	No
3479	Golden Retriever	7	3	Female neutered	No
3483	Cavalier King Charles Spaniel	11	0	Female neutered	No
3489	Beagle (Unspecified/Other)	7	0	Female neutered	No
3495	Labrador Retriever	3	5	Female neutered	No
3496	Labrador Retriever	9	11	Female neutered	No
3497	Labrador Retriever	8	2	Female	No
3498	Border Terrier	3	4	Female neutered	No
3508	Boxer	8	0	Female neutered	No
3510	Crossbreed	11	8	Female	No
3516	West Highland White Terrier	7	2	Female neutered	No
3519	Cocker Spaniel (Unspecified/Other)	11	0	Female neutered	No
3522	Labrador Retriever	12	9	Female neutered	No
3525	Border Collie	5	0	Female neutered	No
3526	Golden Retriever	6	5	Female	No
3527	Crossbreed	10	0	Female neutered	No
3532	Labrador Retriever	1	2	Female entire	No
3538	Flat-Coated Retriever	Not recorded	Not recorded	Female	No
3539	Husky (Unspecified/Other)	10	0	Female entire	No
3542	Jack Russell Terrier	3	0	Female neutered	No
3545	Crossbreed	9	0	Female neutered	No
3547	Flat-Coated Retriever	3	8	Female	No
3550	Jack Russell Terrier	8	0	Female neutered	No
3552	Labrador Retriever	10	0	Female neutered	No
3555	Crossbreed	11	0	Female neutered	No
3559	Mastiff (Unspecified/Other)	5	4	Female neutered	No
3563	Labrador Retriever	10	0	Female neutered	No
3564	Shepherd Dog (Unspecified/Other)	9	0	Female neutered	No
3570	Labrador Retriever	12	0	Female neutered	No
3573	Crossbreed	12	5	Female neutered	No
3579	Labrador Retriever	10	0	Female neutered	No
3580	Irish Setter	10	0	Female	No
3584	Border Collie	12	9	Female	No
3589	Golden Retriever	4	0	Female neutered	No
3591	Flat-Coated Retriever	8	6	Female	No
3592	Crossbreed	1	0	Female neutered	No
3593	Cavalier King Charles Spaniel	6	6	Female	No
3594	Jack Russell Terrier	1	4	Female neutered	No
3596	Beagle (Unspecified/Other)	5	8	Female neutered	No
3602	Labrador Retriever	7	6	Female neutered	No
3603	Doberman	6	0	Female neutered	No
3604	Shih Tzu	10	0	Female neutered	No
3621	Staffordshire Bull Terrier	6	0	Female neutered	No
3623	Crossbreed	8	0	Female neutered	No
3628	Boxer	9	3	Female	No
3629	Labrador Retriever	11	0	Female neutered	No
3634	Labrador Retriever	13	3	Female neutered	No
3639	Spaniel (Unspecified/Other)	1	8	Female	No
3643	Crossbreed	10	0	Female neutered	No
3644	Border Collie	12	0	Female neutered	No
3651	Samoyed	8	0	Female	No
3653	Boxer	9	0	Female neutered	No
3659	Bichon (Unspecified/Other)	10	0	Female neutered	No
3660	Labrador Retriever	9	2	Female entire	No
3664	West Highland White Terrier	8	0	Female neutered	No
3665	Cocker Spaniel (Unspecified/Other)	7	10	Female	No
3667	Cocker Spaniel (Unspecified/Other)	11	0	Female	No
3669	Golden Retriever	8	0	Female neutered	No
3671	Golden Retriever	8	6	Female neutered	No
3675	Rottweiler	2	7	Female neutered	No
3676	Bichon (Unspecified/Other)	7	0	Female neutered	No
3679	Crossbreed	11	7	Female	No
3680	Labrador Retriever	11	1	Female neutered	No
3682	Labrador Retriever	8	0	Female neutered	No
3684	Staffordshire Bull Terrier	0	5	Female	No
3686	Bichon (Unspecified/Other)	12	0	Female neutered	No
3688	Cocker Spaniel (Unspecified/Other)	10	0	Female	No
3692	Jack Russell Terrier	12	0	Female	No
3698	Rottweiler	8	0	Female neutered	No
3701	Springer Spaniel (Unspecified/Other)	7	0	Female neutered	No
3703	Springer Spaniel (Unspecified/Other)	2	9	Female neutered	No
3712	Cocker Spaniel (Unspecified/Other)	1	0	Female	No
3714	Terrier (Unspecified/Other)	11	4	Female neutered	No
3715	Griffon (Unspecified/Other)	10	0	Female neutered	No
3717	Dalmatian	14	0	Female	No
3718	Staffordshire Bull Terrier	10	0	Female neutered	No
3720	Jack Russell Terrier	2	7	Female neutered	No
3727	West Highland White Terrier	4	0	Female entire	No
3728	German Shepherd Dog	7	11	Female neutered	No
3729	Boston Terrier	3	0	Female neutered	No
3732	Staffordshire Bull Terrier	5	0	Female neutered	No
3734	Other Purebred	9	0	Female neutered	No
3735	Crossbreed	16	0	Female neutered	No
3743	Weimaraner	5	0	Female neutered	No
3744	Staffordshire Bull Terrier	0	10	Female neutered	No
3747	Greyhound (Unspecified/Other)	4	0	Female neutered	No
3749	Springer Spaniel (Unspecified/Other)	2	9	Female neutered	No
3752	St. Bernard	2	0	Female	No
3756	Crossbreed	7	2	Female neutered	No
3758	Mountain Dog (Unspecified/Other)	7	0	Female neutered	No
3759	Springer Spaniel (Unspecified/Other)	2	0	Female	No
3761	Labrador Retriever	8	0	Female	No
3767	Bedlington Terrier	11	4	Female neutered	No
3768	Labrador Retriever	5	2	Female neutered	No
3770	Staffordshire Bull Terrier	10	0	Female neutered	No
3777	Labrador Retriever	0	9	Female	No
3778	Golden Retriever	7	6	Female neutered	No
3780	Dalmatian	10	5	Female	No
3781	Labrador Retriever	1	0	Female	No
3791	Great Dane	6	0	Female neutered	No
3792	Labrador Retriever	0	3	Female	No
3795	Collie (Unspecified/Other)	7	0	Female neutered	No
3797	Boxer	4	9	Female entire	No
3800	English Setter	9	0	Female neutered	No
3801	Springer Spaniel (Unspecified/Other)	14	0	Female	No
3809	Jack Russell Terrier	4	11	Female entire	No
3813	Jack Russell Terrier	0	9	Female neutered	No
3814	Staffordshire Bull Terrier	9	0	Female neutered	No
3815	Jack Russell Terrier	12	0	Female	No
3816	Boxer	6	0	Female	No
3820	Bichon (Unspecified/Other)	0	7	Female	No
3822	Springer Spaniel (Unspecified/Other)	5	0	Female	No
3825	Cavalier King Charles Spaniel	12	0	Female	No
3833	Cavalier King Charles Spaniel	7	6	Female	No
3835	Labrador Retriever	9	0	Female	No
3839	West Highland White Terrier	11	0	Female neutered	No
3844	Staffordshire Bull Terrier	4	5	Female neutered	No
3846	Staffordshire Bull Terrier	4	0	Female	No
3848	Cocker Spaniel (Unspecified/Other)	12	1	Female	No
3850	Crossbreed	11	4	Female	No
3853	Other Purebred	10	8	Female neutered	No
3856	Labrador Retriever	4	0	Female neutered	No
3857	Crossbreed	12	0	Female	No
3865	Golden Retriever	2	0	Female neutered	No
3869	Labrador Retriever	7	0	Female	No
3870	Cocker Spaniel (Unspecified/Other)	1	0	Female	No
3871	Rhodesian Ridgeback	8	0	Female neutered	No
3872	Tibetan Terrier	7	10	Female neutered	No
3884	Crossbreed	8	0	Female neutered	No
3887	Staffordshire Bull Terrier	Not recorded	Not recorded	Female	No
3892	Labrador Retriever	9	0	Female neutered	No
3893	Poodle (Unspecified/Other)	8	0	Female	No
3894	Golden Retriever	2	0	Female	No
3895	West Highland White Terrier	8	0	Female	No
3899	Hungarian Vizsla	4	0	Female neutered	No
3902	Lhasa Apso	9	0	Female	No
3904	Crossbreed	2	0	Female neutered	No
3905	Boxer	9	0	Female neutered	No
3909	Maltese	12	0	Female neutered	No
3911	Other Purebred	12	0	Female neutered	No
3912	Labrador Retriever	8	0	Female	No
3918	Husky (Unspecified/Other)	6	0	Female neutered	No
3923	Weimaraner	3	0	Female	No
3925	Crossbreed	11	0	Female neutered	No
3926	Cocker Spaniel (Unspecified/Other)	0	10	Female entire	No
3927	Crossbreed	9	0	Female neutered	No
3935	German Pointer (Unspecified/Other)	12	0	Female neutered	No
3936	German Shepherd Dog	1	8	Female	No
3940	Cocker Spaniel (Unspecified/Other)	3	0	Female	No
3946	Labrador Retriever	9	3	Female	No
3952	Mastiff (Unspecified/Other)	2	9	Female	No
3959	Labrador Retriever	13	6	Female neutered	No
3962	Tibetan Terrier	9	0	Female neutered	No
3969	German Shepherd Dog	6	0	Female neutered	No
3970	Cavalier King Charles Spaniel	9	0	Female neutered	No
3972	Staffordshire Bull Terrier	9	0	Female neutered	No
3975	Labrador Retriever	5	2	Female neutered	No
3980	Terrier (Unspecified/Other)	12	0	Female neutered	No
3982	Whippet	2	0	Female neutered	No
3983	Shepherd Dog (Unspecified/Other)	13	5	Female	No
3984	Labrador Retriever	9	0	Female neutered	No
3994	Dalmatian	12	3	Female neutered	No
3995	Cocker Spaniel (Unspecified/Other)	11	7	Female neutered	No
3996	Other Purebred	12	0	Female neutered	No
4001	Cairn Terrier	10	0	Female	No
4004	Jack Russell Terrier	9	0	Female	No
4007	Jack Russell Terrier	3	0	Female neutered	No
4009	Springer Spaniel (Unspecified/Other)	13	0	Female neutered	No
4014	Lhasa Apso	8	0	Female neutered	No
4015	Springer Spaniel (Unspecified/Other)	8	11	Female neutered	No
4019	Bichon (Unspecified/Other)	13	0	Female neutered	No
4021	Other Purebred	2	9	Female neutered	No
4022	Crossbreed	10	0	Female	No
4031	Staffordshire Bull Terrier	9	0	Female	No
4034	German Shepherd Dog	6	0	Female	No
4036	German Shepherd Dog	4	0	Female neutered	No
4041	Irish Setter	2	9	Female neutered	No
4042	Staffordshire Bull Terrier	10	3	Female	No
4046	Springer Spaniel (Unspecified/Other)	3	0	Female	No
4050	Husky (Unspecified/Other)	4	5	Female neutered	No
4052	Border Terrier	4	4	Female neutered	No
4054	Weimaraner	5	7	Female neutered	No
4055	Boxer	1	5	Female	No
4057	Crossbreed	6	9	Female neutered	No
4059	West Highland White Terrier	6	1	Female	No
4063	Staffordshire Bull Terrier	11	0	Female	No
4065	Staffordshire Bull Terrier	1	0	Female	No
4068	Labrador Retriever	6	0	Female	No
4069	Labrador Retriever	10	0	Female neutered	No
4070	German Shepherd Dog	6	7	Female neutered	No
4071	Yorkshire Terrier	0	7	Female	No
4073	Cocker Spaniel (Unspecified/Other)	13	0	Female	No
4075	Labrador Retriever	13	0	Female	No
4076	German Shepherd Dog	4	0	Female neutered	No
4077	Crossbreed	8	0	Female neutered	No
4078	American Bulldog	1	0	Female neutered	No
4079	Labrador Retriever	12	5	Female entire	No
4081	Springer Spaniel (Unspecified/Other)	9	1	Female neutered	No
4082	Boxer	6	7	Female neutered	No
4084	Jack Russell Terrier	7	0	Female neutered	No
4088	German Shepherd Dog	9	0	Female neutered	No
4091	Great Dane	2	7	Female	No
4092	Other Purebred	11	0	Female neutered	No
4104	Rottweiler	3	2	Female	No
4105	Crossbreed	8	3	Female neutered	No
4109	Springer Spaniel (Unspecified/Other)	10	0	Female neutered	No
4110	Cavalier King Charles Spaniel	3	0	Female	No
4111	Labrador Retriever	3	0	Female	No
4112	Boxer	8	0	Female	No
4114	Cocker Spaniel (Unspecified/Other)	9	0	Female	No
4116	Bichon (Unspecified/Other)	7	9	Female	No
4121	Crossbreed	7	4	Female neutered	No
4125	Husky (Unspecified/Other)	8	9	Female	No
4133	Irish Setter	4	0	Female	No
4139	Labrador Retriever	6	7	Female neutered	No
4143	Crossbreed	15	4	Female neutered	No
4146	Boxer	5	7	Female	No
4159	Miniature Schnauzer	10	2	Female neutered	No
4161	Rottweiler	4	7	Female	No
4163	Basset Hound	0	7	Female	No
4164	German Shepherd Dog	1	8	Female neutered	No
4167	Jack Russell Terrier	3	5	Female	No
4171	Crossbreed	12	7	Female neutered	No
4173	Other Purebred	1	10	Female	No
4181	Maltese	12	0	Female neutered	No
4182	Crossbreed	2	7	Female neutered	No
4183	Dalmatian	13	0	Female neutered	No
4191	German Pointer (Unspecified/Other)	10	2	Female neutered	No
4192	Crossbreed	7	0	Female neutered	No
4197	Border Collie	12	0	Female neutered	No
4199	German Shepherd Dog	6	4	Female	No
4202	Shepherd Dog (Unspecified/Other)	12	0	Female	No
4208	West Highland White Terrier	9	0	Female neutered	No
4215	Husky (Unspecified/Other)	8	7	Female neutered	No
4222	Crossbreed	8	0	Female neutered	No
4223	German Shepherd Dog	1	0	Female neutered	No
4228	Dachshund (Unspecified/Other)	3	4	Female neutered	No
4231	Cocker Spaniel (Unspecified/Other)	9	0	Female neutered	No
4234	Bull Terrier (Unspecified/Other)	11	0	Female	No
4236	Labrador Retriever	2	0	Female neutered	No
4237	Jack Russell Terrier	5	0	Female	No
4239	Staffordshire Bull Terrier	9	0	Female	No
4240	Pointer (Unspecified/Other)	4	5	Female entire	No
4241	Crossbreed	6	0	Female neutered	No
4248	Staffordshire Bull Terrier	9	0	Female neutered	No
4253	Dachshund (Unspecified/Other)	12	0	Female	No
4255	Pug	7	0	Female neutered	No
4256	Retriever (Unspecified/Other)	7	6	Female neutered	No
4259	Cairn Terrier	Not recorded	Not recorded	Female	No
4260	Staffordshire Bull Terrier	9	0	Female neutered	No
4263	Border Collie	4	0	Female	No
4265	Beagle (Unspecified/Other)	2	0	Female	No
4267	Other Purebred	9	0	Female neutered	No
4268	Boxer	2	3	Female neutered	No
4270	Miniature Schnauzer	6	7	Female neutered	No
4273	Bull Terrier (Unspecified/Other)	6	6	Female neutered	No
4274	Shih Tzu	4	5	Female neutered	No
4282	Greyhound (Unspecified/Other)	14	0	Female	No
4289	Labrador Retriever	7	0	Female neutered	No
4290	German Shepherd Dog	7	6	Female	No
4291	Labrador Retriever	6	0	Female	No
4292	Labrador Retriever	13	6	Female	No
4294	Great Dane	6	8	Female neutered	No
4296	Staffordshire Bull Terrier	1	2	Female	No
4297	Jack Russell Terrier	13	9	Female	No
4298	Irish Terrier	1	6	Female	No
4300	Miniature Schnauzer	2	3	Female neutered	No
4301	Miniature Schnauzer	2	3	Female neutered	No
4306	Dachshund (Unspecified/Other)	2	6	Female entire	No
4308	Kerry Blue Terrier	10	3	Female neutered	No
4312	Jack Russell Terrier	8	0	Female entire	No
4315	Springer Spaniel (Unspecified/Other)	6	0	Female neutered	No
4317	Doberman	6	3	Female neutered	No
4321	Labrador Retriever	3	0	Female	No
4323	Other Purebred	10	0	Female neutered	No
4326	Shar Pei	9	0	Female neutered	No
4330	Crossbreed	11	5	Female	No
4336	Boxer	Not recorded	Not recorded	Female neutered	No
4339	Crossbreed	9	3	Female neutered	No
4341	Crossbreed	5	0	Female neutered	No
4346	Weimaraner	6	0	Female	No
4349	Flat-Coated Retriever	9	0	Female	No
4355	Border Terrier	9	0	Female neutered	No
4356	Collie (Unspecified/Other)	8	6	Female	No
4360	Springer Spaniel (Unspecified/Other)	4	10	Female neutered	No
4363	Labrador Retriever	5	10	Female neutered	No
4365	Weimaraner	0	3	Female	No
4367	Dogue de Bordeaux	7	0	Female entire	No
4370	Lurcher	10	1	Female neutered	No
4374	Other Purebred	7	2	Female	No
4376	Jack Russell Terrier	2	4	Female neutered	No
4379	Crossbreed	11	0	Female neutered	No
4381	Golden Retriever	9	7	Female neutered	No
4385	Boxer	1	11	Female entire	No
4387	Doberman	4	11	Female neutered	No
4388	Crossbreed	0	2	Female	No
4390	Dalmatian	1	5	Female neutered	No
4391	Husky (Unspecified/Other)	8	0	Female neutered	No
4396	Springer Spaniel (Unspecified/Other)	10	0	Female neutered	No
4398	Labrador Retriever	2	0	Female neutered	No
4400	German Shepherd Dog	7	9	Female neutered	No
4406	Yorkshire Terrier	2	4	Female neutered	No
4407	Husky (Unspecified/Other)	11	0	Female neutered	No
4410	Springer Spaniel (Unspecified/Other)	10	2	Female neutered	No
4411	Boxer	7	1	Female neutered	No
4413	Border Terrier	3	0	Female neutered	No
4416	Airedale Terrier	10	10	Female neutered	No
4417	Golden Retriever	2	2	Female neutered	No
4418	Doberman	11	2	Female neutered	No
4421	Retriever (Unspecified/Other)	7	0	Female neutered	No
4423	Crossbreed	9	11	Female neutered	No
4427	Great Dane	2	2	Female	No
4445	Yorkshire Terrier	1	1	Female entire	No
4446	Border Collie	4	0	Female	No
4450	Shepherd Dog (Unspecified/Other)	10	11	Female neutered	No
4453	German Shepherd Dog	9	0	Female neutered	No
4458	Shepherd Dog (Unspecified/Other)	10	0	Female	No
4461	Crossbreed	2	4	Female	No
4464	Labrador Retriever	12	0	Female neutered	No
4470	Cocker Spaniel (Unspecified/Other)	9	9	Female neutered	No
4476	Dogue de Bordeaux	11	0	Female neutered	No
4479	Boxer	5	1	Female neutered	No
4480	Bulldog (Unspecified/Other)	2	0	Female	No
4482	Cocker Spaniel (Unspecified/Other)	9	3	Female	No
4484	Labrador Retriever	7	0	Female neutered	No
4490	Terrier (Unspecified/Other)	11	0	Female neutered	No
4492	Crossbreed	10	1	Female	No
4500	Springer Spaniel (Unspecified/Other)	7	6	Female	No
4503	German Shepherd Dog	10	0	Female	No
4507	Crossbreed	13	0	Female neutered	No
4511	Crossbreed	13	0	Female neutered	No
4512	Other Purebred	13	0	Female	No
4513	Golden Retriever	6	0	Female neutered	No
4519	Springer Spaniel (Unspecified/Other)	7	0	Female	No
4520	Labrador Retriever	7	0	Female neutered	No
4521	Yorkshire Terrier	6	8	Female neutered	No
4523	Crossbreed	8	5	Female	No
4526	Poodle (Unspecified/Other)	10	9	Female neutered	No
4528	Staffordshire Bull Terrier	2	6	Female	No
4531	German Shepherd Dog	8	1	Female neutered	No
4534	Crossbreed	6	3	Female neutered	No
4535	Labrador Retriever	12	0	Female neutered	No
4541	Lhasa Apso	1	9	Female	No
4543	Crossbreed	8	0	Female neutered	No
4550	Yorkshire Terrier	11	0	Female neutered	No
4552	Cavalier King Charles Spaniel	1	0	Female	No
4553	Golden Retriever	4	8	Female	No
4558	Crossbreed	11	0	Female neutered	No
4564	German Shepherd Dog	4	0	Female neutered	No
4566	Pug	8	0	Female neutered	No
4567	Mastiff (Unspecified/Other)	4	0	Female neutered	No
4568	Crossbreed	13	0	Female neutered	No
4570	Doberman	0	8	Female neutered	No
4572	Crossbreed	2	0	Female neutered	No
4573	Crossbreed	9	0	Female neutered	No
4575	Labrador Retriever	6	6	Female neutered	No
4579	Lurcher	8	0	Female neutered	No
4586	Staffordshire Bull Terrier	6	1	Female	No
4592	Cavalier King Charles Spaniel	3	2	Female neutered	No
4593	German Shepherd Dog	3	0	Female entire	No
4595	Lurcher	4	5	Female neutered	No
4598	Staffordshire Bull Terrier	2	0	Female	No
4603	Crossbreed	10	0	Female	No
4604	Lurcher	11	0	Female neutered	No
4605	Labrador Retriever	4	0	Female neutered	No
4608	Airedale Terrier	9	0	Female neutered	No
4610	Poodle (Unspecified/Other)	10	0	Female	No
4614	Boxer	2	0	Female	No
4618	Crossbreed	10	0	Female neutered	No
4619	Border Collie	5	7	Female neutered	No
4620	Labrador Retriever	9	4	Female	No
4621	Springer Spaniel (Unspecified/Other)	11	0	Female neutered	No
4623	Labrador Retriever	11	0	Female	No
4628	Lhasa Apso	13	0	Female neutered	No
4630	Bull Terrier (Unspecified/Other)	5	6	Female neutered	No
4637	Staffordshire Bull Terrier	11	6	Female neutered	No
4638	Cocker Spaniel (Unspecified/Other)	10	0	Female neutered	No
4640	Rottweiler	6	0	Female	No
4644	Other Purebred	9	4	Female neutered	No
4646	Doberman	11	1	Female neutered	No
4649	Labrador Retriever	Not recorded	Not recorded	Female entire	No
4652	English Setter	7	0	Female	No
4654	Lhasa Apso	14	0	Female neutered	No
4655	Jack Russell Terrier	3	6	Female neutered	No
4658	German Shepherd Dog	10	0	Female neutered	No
4661	Retriever (Unspecified/Other)	12	11	Female neutered	No
4663	Irish Setter	8	6	Female entire	No
4672	Crossbreed	8	2	Female neutered	No
4673	Doberman	4	6	Female neutered	No
4674	Spaniel (Unspecified/Other)	3	0	Female neutered	No
4678	Springer Spaniel (Unspecified/Other)	8	0	Female	No
4679	German Shepherd Dog	10	0	Female neutered	No
4683	Staffordshire Bull Terrier	12	9	Female neutered	No
4684	Border Collie	10	0	Female neutered	No
4685	Cocker Spaniel (Unspecified/Other)	7	1	Female neutered	No
4686	Pug	7	9	Female neutered	No
4689	Other Purebred	10	0	Female	No
4690	Crossbreed	6	0	Female neutered	No
4691	Springer Spaniel (Unspecified/Other)	7	0	Female	No
4692	German Shepherd Dog	9	10	Female neutered	No
4693	German Shepherd Dog	10	0	Female neutered	No
4695	Cairn Terrier	9	0	Female	No
4696	Labrador Retriever	6	9	Female neutered	No
4700	Staffordshire Bull Terrier	12	0	Female neutered	No
4703	Golden Retriever	6	0	Female neutered	No
4704	Springer Spaniel (Unspecified/Other)	10	0	Female neutered	No
4709	Crossbreed	4	0	Female neutered	No
4713	Crossbreed	7	0	Female neutered	No
4715	Crossbreed	12	0	Female neutered	No
4718	Staffordshire Bull Terrier	5	11	Female neutered	No
4720	West Highland White Terrier	3	0	Female neutered	No
4721	Crossbreed	8	0	Female	No
4722	Golden Retriever	9	0	Female neutered	No
4730	Bull Terrier (Unspecified/Other)	11	0	Female neutered	No
4734	Crossbreed	14	0	Female neutered	No
4742	Rhodesian Ridgeback	8	0	Female	No
4748	Flat-Coated Retriever	8	9	Female neutered	No
4749	Golden Retriever	7	0	Female	No
4751	Bull Terrier (Unspecified/Other)	Not recorded	Not recorded	Female	No
4753	Crossbreed	7	6	Female	No
4754	Terrier (Unspecified/Other)	10	0	Female neutered	No
4755	West Highland White Terrier	12	0	Female	No
4758	Lhasa Apso	13	0	Female neutered	No
4759	Cavalier King Charles Spaniel	3	0	Female	No
4762	Crossbreed	12	3	Female	No
4764	Boxer	1	5	Female	No
4767	Springer Spaniel (Unspecified/Other)	7	11	Female	No
4769	Jack Russell Terrier	12	0	Female	No
4773	Jack Russell Terrier	10	6	Female neutered	No
4774	Yorkshire Terrier	7	6	Female entire	No
4776	Crossbreed	12	0	Female neutered	No
4779	Pointer (Unspecified/Other)	7	0	Female neutered	No
4781	Staffordshire Bull Terrier	10	6	Female neutered	No
4782	Jack Russell Terrier	5	11	Female neutered	No
4783	German Shepherd Dog	3	1	Female	No
4787	Boxer	5	0	Female	No
4791	Other Purebred	2	5	Female	No
4792	Poodle (Unspecified/Other)	11	3	Female neutered	No
4795	West Highland White Terrier	12	0	Female	No
4798	West Highland White Terrier	5	2	Female neutered	No
4799	Cavalier King Charles Spaniel	6	0	Female neutered	No
4805	Cairn Terrier	10	11	Female neutered	No
4806	Lhasa Apso	12	0	Female neutered	No
4809	Crossbreed	6	5	Female	No
4815	Cavalier King Charles Spaniel	6	0	Female neutered	No
4817	Flat-Coated Retriever	6	2	Female neutered	No
4821	Poodle (Unspecified/Other)	11	3	Female neutered	No
4824	Border Collie	9	0	Female	No
4830	Labrador Retriever	11	0	Female neutered	No
4831	Labrador Retriever	10	2	Female neutered	No
4833	Great Dane	6	0	Female neutered	No
4837	German Shepherd Dog	9	0	Female neutered	No
4839	Staffordshire Bull Terrier	14	10	Female	No
4841	Labrador Retriever	8	11	Female neutered	No
4847	Crossbreed	6	0	Female	No
4849	Staffordshire Bull Terrier	6	0	Female	No
4855	Border Collie	12	0	Female neutered	No
4863	English Setter	13	0	Female neutered	No
4865	Mastiff (Unspecified/Other)	5	0	Female neutered	No
4866	Crossbreed	10	0	Female neutered	No
4867	Shar Pei	0	11	Female	No
4869	Boxer	6	0	Female entire	No
4870	German Pointer (Unspecified/Other)	4	0	Female entire	No
4871	Crossbreed	9	8	Female neutered	No
4872	Labrador Retriever	6	6	Female neutered	No
4874	Tibetan Terrier	12	0	Female neutered	No
4876	Retriever (Unspecified/Other)	9	9	Female neutered	No
4877	Crossbreed	1	2	Female entire	No
4890	Crossbreed	1	3	Female	No
4894	Springer Spaniel (Unspecified/Other)	10	0	Female neutered	No
4899	Flat-Coated Retriever	5	1	Female neutered	No
4905	Crossbreed	9	0	Female neutered	No
4912	Staffordshire Bull Terrier	0	7	Female	No
4913	Crossbreed	6	11	Female neutered	No
4917	German Shepherd Dog	7	0	Female	No
4919	Crossbreed	7	0	Female	No
4923	Mastiff (Unspecified/Other)	11	11	Female entire	No
4926	Crossbreed	10	0	Female neutered	No
4928	Border Collie	11	8	Female	No
4930	Retriever (Unspecified/Other)	3	5	Female neutered	No
4932	Hungarian Vizsla	4	4	Female	No
4933	Boxer	6	0	Female neutered	No
4934	Golden Retriever	9	0	Female	No
4935	Bedlington Terrier	6	0	Female neutered	No
4936	Staffordshire Bull Terrier	5	0	Female	No
4937	Shih Tzu	12	0	Female	No
4939	Springer Spaniel (Unspecified/Other)	9	0	Female	No
4940	Cairn Terrier	5	4	Female neutered	No
4941	West Highland White Terrier	11	0	Female neutered	No
4942	Labrador Retriever	8	0	Female neutered	No
4944	Labrador Retriever	8	0	Female	No
4948	Basset Hound	10	9	Female	No
4952	Staffordshire Bull Terrier	3	2	Female neutered	No
4954	Beagle (Unspecified/Other)	9	0	Female neutered	No
4955	Staffordshire Bull Terrier	3	5	Female neutered	No
4956	Cocker Spaniel (Unspecified/Other)	5	7	Female neutered	No
4957	Hungarian Vizsla	4	7	Female neutered	No
4959	Staffordshire Bull Terrier	14	0	Female neutered	No
4963	Rhodesian Ridgeback	7	3	Female neutered	No
4966	Labrador Retriever	7	0	Female	No
4970	Dalmatian	6	0	Female neutered	No
4972	Labrador Retriever	9	4	Female neutered	No
4974	Rhodesian Ridgeback	7	0	Female entire	No
4975	Shih Tzu	12	0	Female neutered	No
4978	Crossbreed	2	10	Female neutered	No
4979	Weimaraner	8	3	Female neutered	No
4983	Crossbreed	12	6	Female neutered	No
4988	Cocker Spaniel (Unspecified/Other)	7	0	Female neutered	No
4989	Golden Retriever	7	9	Female neutered	No
4994	Jack Russell Terrier	8	0	Female neutered	No
5000	Rottweiler	2	0	Female neutered	No
5002	Labrador Retriever	8	10	Female	No
5006	Airedale Terrier	3	0	Female neutered	No
5010	Labrador Retriever	7	11	Female	No
5011	Boxer	2	0	Female neutered	No
5012	Crossbreed	6	0	Female neutered	No
5013	Jack Russell Terrier	13	2	Female neutered	No
5015	Springer Spaniel (Unspecified/Other)	2	3	Female	No
5019	Beagle (Unspecified/Other)	7	0	Female neutered	No
5021	Border Collie	13	0	Female	No
5022	Miniature Schnauzer	1	6	Female	No
5024	Cavalier King Charles Spaniel	1	0	Female	No
5026	West Highland White Terrier	8	3	Female neutered	No
5027	Yorkshire Terrier	12	0	Female	No
5031	Crossbreed	13	0	Female	No
5033	German Shepherd Dog	2	0	Female	No
5035	Springer Spaniel (Unspecified/Other)	10	7	Female neutered	No
5037	Miniature Dachshund (Unspecified/Other)	7	6	Female neutered	No
5038	Cocker Spaniel (Unspecified/Other)	6	0	Female neutered	No
5041	Labrador Retriever	2	0	Female	No
5045	Cocker Spaniel (Unspecified/Other)	12	0	Female	No
5047	Flat-Coated Retriever	8	0	Female	No
5057	Border Collie	4	0	Female	No
5058	West Highland White Terrier	6	0	Female	No
5059	Boxer	5	4	Female neutered	No
5069	Springer Spaniel (Unspecified/Other)	13	0	Female neutered	No
5072	Crossbreed	6	5	Female neutered	No
5073	Cocker Spaniel (Unspecified/Other)	12	0	Female entire	No
5074	Crossbreed	8	0	Female neutered	No
5080	Schnauzer (Unspecified/Other)	7	11	Female neutered	No
5082	Labrador Retriever	5	0	Female neutered	No
5085	Staffordshire Bull Terrier	12	0	Female	No
5087	Labrador Retriever	6	0	Female neutered	No
5088	Boxer	5	0	Female neutered	No
5089	Labrador Retriever	4	0	Female	No
5090	Shepherd Dog (Unspecified/Other)	2	0	Female	No
5096	Tibetan Terrier	6	1	Female neutered	No
5098	Golden Retriever	11	0	Female	No
5102	Labrador Retriever	6	4	Female neutered	No
5104	Mastiff (Unspecified/Other)	4	0	Female neutered	No
5108	Miniature Dachshund (Unspecified/Other)	12	0	Female neutered	No
5110	Cocker Spaniel (Unspecified/Other)	5	0	Female neutered	No
5113	Crossbreed	9	5	Female neutered	No
5116	Greyhound (Unspecified/Other)	9	0	Female neutered	No
5121	Staffordshire Bull Terrier	5	0	Female	No
5127	West Highland White Terrier	12	0	Female	No
5132	Cocker Spaniel (Unspecified/Other)	8	6	Female neutered	No
5137	Whippet	3	7	Female neutered	No
5140	Rottweiler	2	6	Female neutered	No
5142	German Shepherd Dog	2	6	Female	No
5143	Dalmatian	12	1	Female neutered	No
5147	German Shepherd Dog	4	7	Female	No
5152	Springer Spaniel (Unspecified/Other)	13	0	Female	No
5154	Weimaraner	3	0	Female neutered	No
5158	Cocker Spaniel (Unspecified/Other)	10	0	Female	No
5163	Border Collie	8	1	Female neutered	No
5170	Rottweiler	5	0	Female	No
5173	German Shepherd Dog	6	4	Female neutered	No
5175	German Shepherd Dog	6	5	Female neutered	No
5176	Shih Tzu	8	0	Female neutered	No
5186	Whippet	0	6	Female	No
5191	Bichon (Unspecified/Other)	10	6	Female neutered	No
5195	Rottweiler	7	6	Female	No
5202	Other Purebred	7	0	Female	No
5203	German Shepherd Dog	7	0	Female neutered	No
5209	Cocker Spaniel (Unspecified/Other)	13	8	Female neutered	No
5210	Crossbreed	1	2	Female neutered	No
5213	Retriever (Unspecified/Other)	4	6	Female neutered	No
5218	Flat-Coated Retriever	14	0	Female neutered	No
5223	Cavalier King Charles Spaniel	9	2	Female neutered	No
5226	Flat-Coated Retriever	5	2	Female	No
5227	Jack Russell Terrier	7	5	Female neutered	No
5229	Labrador Retriever	10	3	Female neutered	No
5230	German Shepherd Dog	6	0	Female entire	No
5233	Crossbreed	4	7	Female neutered	No
5246	Crossbreed	1	0	Female	No
5249	Cavalier King Charles Spaniel	5	0	Female neutered	No
5250	German Shepherd Dog	2	0	Female neutered	No
5251	Labrador Retriever	10	6	Female neutered	No
5254	Yorkshire Terrier	10	0	Female neutered	No
5255	Flat-Coated Retriever	10	0	Female	No
5256	Weimaraner	Not recorded	Not recorded	Female	No
5259	Staffordshire Bull Terrier	5	0	Female neutered	No
5262	Labrador Retriever	8	3	Female neutered	No
5265	Scottish Terrier	4	7	Female neutered	No
5266	West Highland White Terrier	3	0	Female neutered	No
5268	Labrador Retriever	10	3	Female neutered	No
5271	Crossbreed	4	8	Female	No
5275	Other Purebred	11	8	Female neutered	No
5279	Boxer	3	8	Female	No
5284	Labrador Retriever	5	0	Female neutered	No
5289	Golden Retriever	2	0	Female neutered	No
5290	Flat-Coated Retriever	10	11	Female	No
5291	Staffordshire Bull Terrier	5	0	Female neutered	No
5292	Kerry Blue Terrier	8	11	Female	No
5297	Jack Russell Terrier	9	2	Female entire	No
5302	Collie (Unspecified/Other)	6	0	Female neutered	No
5303	Rottweiler	7	0	Female	No
5304	Jack Russell Terrier	6	0	Female neutered	No
5306	Shar Pei	8	11	Female neutered	No
5311	Springer Spaniel (Unspecified/Other)	1	5	Female neutered	No
5312	Labrador Retriever	1	0	Female neutered	No
5315	Golden Retriever	5	0	Female neutered	No
5320	German Shepherd Dog	9	0	Female	No
5327	Miniature Schnauzer	4	0	Female neutered	No
5331	Miniature Schnauzer	9	8	Female neutered	No
5332	Crossbreed	9	0	Female neutered	No
5334	Boxer	8	0	Female	No
5336	Bichon (Unspecified/Other)	9	0	Female	No
5338	Bull Terrier (Unspecified/Other)	7	0	Female neutered	No
5343	Border Collie	6	0	Female	No
5348	Yorkshire Terrier	1	0	Female neutered	No
5352	Miniature Dachshund (Unspecified/Other)	13	0	Female neutered	No
5353	Staffordshire Bull Terrier	8	0	Female neutered	No
5354	Basset Hound	6	6	Female neutered	No
5356	Crossbreed	7	9	Female neutered	No
5361	Irish Setter	12	0	Female neutered	No
5367	Other Purebred	4	0	Female neutered	No
5368	Crossbreed	8	9	Female neutered	No
5370	Lurcher	10	0	Female neutered	No
5371	Golden Retriever	12	11	Female neutered	No
5373	Boxer	4	4	Female neutered	No
5378	Bearded Collie	7	0	Female neutered	No
5382	Jack Russell Terrier	8	0	Female	No
5384	Labrador Retriever	11	10	Female neutered	No
5387	Cocker Spaniel (Unspecified/Other)	0	7	Female	No
5396	Crossbreed	12	0	Female neutered	No
5398	German Pointer (Unspecified/Other)	8	0	Female neutered	No
5404	Cocker Spaniel (Unspecified/Other)	8	0	Female neutered	No
5408	Crossbreed	11	10	Female neutered	No
5412	Spaniel (Unspecified/Other)	9	3	Female	No
5416	Labrador Retriever	9	0	Female neutered	No
5418	Shih Tzu	8	0	Female	No
5420	Jack Russell Terrier	7	6	Female neutered	No
5421	Shih Tzu	10	10	Female neutered	No
5422	Staffordshire Bull Terrier	8	0	Female neutered	No
5424	Shepherd Dog (Unspecified/Other)	7	0	Female	No
5427	Boxer	8	0	Female	No
5429	Springer Spaniel (Unspecified/Other)	9	5	Female neutered	No
5430	Staffordshire Bull Terrier	11	11	Female neutered	No
5431	West Highland White Terrier	8	0	Female neutered	No
5435	Miniature Poodle	8	3	Female neutered	No
5436	Springer Spaniel (Unspecified/Other)	7	0	Female neutered	No
5443	Labrador Retriever	Not recorded	Not recorded	Female	No
5444	Rottweiler	0	6	Female neutered	No
5445	Crossbreed	4	6	Female neutered	No
5448	Border Collie	10	0	Female neutered	No
5452	Labrador Retriever	7	0	Female	No
5464	Setter (Unspecified/Other)	10	5	Female neutered	No
5466	Labrador Retriever	9	2	Female neutered	No
5467	Shih Tzu	10	0	Female	No
5468	Crossbreed	6	6	Female entire	No
5469	Labrador Retriever	6	1	Female neutered	No
5470	Border Collie	14	0	Female	No
5472	Cavalier King Charles Spaniel	7	1	Female	No
5474	Springer Spaniel (Unspecified/Other)	11	0	Female neutered	No
5476	Hungarian Vizsla	7	0	Female	No
5480	Labrador Retriever	7	6	Female entire	No
5481	Jack Russell Terrier	10	7	Female neutered	No
5484	Crossbreed	10	7	Female neutered	No
5489	Golden Retriever	8	9	Female	No
5490	German Pointer (Unspecified/Other)	9	2	Female	No
5493	Doberman	7	10	Female neutered	No
5502	Flat-Coated Retriever	11	7	Female	No
5504	Labrador Retriever	10	0	Female	No
5508	Cocker Spaniel (Unspecified/Other)	0	11	Female neutered	No
5513	Staffordshire Bull Terrier	11	8	Female neutered	No
5515	English Setter	6	10	Female neutered	No
5516	Labrador Retriever	10	0	Female	No
5520	German Shepherd Dog	7	0	Female	No
5521	Crossbreed	6	11	Female neutered	No
5531	Cavalier King Charles Spaniel	10	0	Female neutered	No
5532	Yorkshire Terrier	10	8	Female neutered	No
5536	Border Collie	9	0	Female	No
5537	Weimaraner	11	0	Female	No
5538	Labrador Retriever	7	0	Female neutered	No
5541	Border Collie	8	0	Female	No
5542	Springer Spaniel (Unspecified/Other)	10	0	Female	No
5546	Springer Spaniel (Unspecified/Other)	12	2	Female	No
5547	Boxer	9	11	Female	No
5560	Jack Russell Terrier	11	0	Female	No
5564	Miniature Poodle	14	11	Female	No
5567	Greyhound (Unspecified/Other)	7	4	Female neutered	No
5571	Miniature Schnauzer	6	0	Female neutered	No
5575	Cavalier King Charles Spaniel	9	0	Female	No
5576	Border Terrier	4	0	Female neutered	No
5577	Cocker Spaniel (Unspecified/Other)	12	0	Female neutered	No
5578	Boxer	3	6	Female neutered	No
5579	Labrador Retriever	8	8	Female neutered	No
5582	Crossbreed	7	4	Female	No
5584	Crossbreed	14	6	Female	No
5587	Retriever (Unspecified/Other)	7	0	Female	No
5588	Springer Spaniel (Unspecified/Other)	1	6	Female	No
5592	Border Collie	10	6	Female neutered	No
5604	Labrador Retriever	10	7	Female neutered	No
5607	Mountain Dog (Unspecified/Other)	7	1	Female	No
5610	West Highland White Terrier	12	0	Female neutered	No
5611	Labrador Retriever	8	3	Female	No
5617	Shih Tzu	9	0	Female	No
5620	Labrador Retriever	10	5	Female neutered	No
5623	Bichon (Unspecified/Other)	9	1	Female	No
5624	Staffordshire Bull Terrier	9	0	Female neutered	No
5625	Border Collie	6	6	Female	No
5626	Golden Retriever	15	8	Female neutered	No
5627	Cocker Spaniel (Unspecified/Other)	4	0	Female	No
5628	Doberman	Not recorded	Not recorded	Female	No
5630	Golden Retriever	8	0	Female neutered	No
5631	Boxer	7	0	Female	No
5632	German Shepherd Dog	3	0	Female	No
5635	Labrador Retriever	1	7	Female neutered	No
5636	West Highland White Terrier	3	0	Female	No
5640	Weimaraner	7	0	Female neutered	No
5645	Yorkshire Terrier	3	6	Female	No
5648	Crossbreed	11	0	Female neutered	No
5651	Staffordshire Bull Terrier	9	0	Female neutered	No
5653	Bulldog (Unspecified/Other)	3	0	Female neutered	No
5654	Border Collie	2	0	Female neutered	No
5656	Boxer	10	3	Female	No
5657	Irish Setter	9	9	Female neutered	No
5659	Staffordshire Bull Terrier	1	0	Female neutered	No
5660	Lhasa Apso	5	0	Female neutered	No
5668	West Highland White Terrier	0	5	Female	No
5673	Cocker Spaniel (Unspecified/Other)	8	3	Female neutered	No
5674	Golden Retriever	9	4	Female neutered	No
5675	Border Terrier	5	10	Female	No
5681	Samoyed	10	10	Female neutered	No
5686	Labrador Retriever	9	5	Female entire	No
5687	Other Purebred	1	10	Female	No
5693	Crossbreed	9	7	Female	No
5697	Mountain Dog (Unspecified/Other)	3	0	Female neutered	No
5698	Border Collie	13	0	Female	No
5702	Cocker Spaniel (Unspecified/Other)	8	1	Female neutered	No
5705	West Highland White Terrier	11	3	Female neutered	No
5707	Springer Spaniel (Unspecified/Other)	11	0	Female	No
5715	Yorkshire Terrier	4	0	Female	No
5716	Staffordshire Bull Terrier	11	0	Female neutered	No
5720	West Highland White Terrier	6	8	Female	No
5723	West Highland White Terrier	10	0	Female	No
5729	Border Terrier	1	11	Female neutered	No
5735	Jack Russell Terrier	7	0	Female	No
5736	Bulldog (Unspecified/Other)	2	0	Female	No
5741	Border Collie	1	6	Female neutered	No
5744	Labrador Retriever	7	5	Female neutered	No
5746	Labrador Retriever	6	0	Female neutered	No
5747	Rottweiler	6	0	Female neutered	No
5751	Lurcher	9	0	Female neutered	No
5752	Newfoundland	6	11	Female neutered	No
5754	Labrador Retriever	3	0	Female	No
5755	Bichon (Unspecified/Other)	9	1	Female	No
5758	Springer Spaniel (Unspecified/Other)	7	4	Female neutered	No
5759	West Highland White Terrier	5	3	Female neutered	No
5760	Cairn Terrier	11	1	Female neutered	No
5762	Crossbreed	8	0	Female	No
5764	Boxer	4	3	Female neutered	No
5765	Springer Spaniel (Unspecified/Other)	11	0	Female	No
5769	Cocker Spaniel (Unspecified/Other)	9	0	Female neutered	No
5770	Labrador Retriever	7	0	Female neutered	No
5773	Weimaraner	6	0	Female neutered	No
5775	West Highland White Terrier	11	9	Female neutered	No
5781	Crossbreed	8	0	Female neutered	No
5783	Labrador Retriever	10	0	Female neutered	No
5784	Other Purebred	6	3	Female neutered	No
5785	Labrador Retriever	5	0	Female	No
5786	Crossbreed	9	0	Female	No
5787	Labrador Retriever	2	4	Female	No
5793	Labrador Retriever	9	0	Female	No
5794	Weimaraner	4	0	Female neutered	No
5796	Crossbreed	1	2	Female	No
5798	Flat-Coated Retriever	3	5	Female neutered	No
5803	Crossbreed	2	0	Female	No
5804	Staffordshire Bull Terrier	10	0	Female	No
5806	Staffordshire Bull Terrier	8	0	Female neutered	No
5816	German Shepherd Dog	4	0	Female neutered	No
5824	Greyhound (Unspecified/Other)	9	0	Female	No
5831	Cocker Spaniel (Unspecified/Other)	0	7	Female neutered	No
5832	Labrador Retriever	13	0	Female neutered	No
5835	Crossbreed	13	0	Female neutered	No
5836	Retriever (Unspecified/Other)	15	4	Female	No
5837	Crossbreed	5	0	Female	No
5841	Crossbreed	9	0	Female neutered	No
5842	Labrador Retriever	7	7	Female neutered	No
5844	Mastiff (Unspecified/Other)	8	0	Female neutered	No
5846	West Highland White Terrier	16	6	Female entire	No
5848	Springer Spaniel (Unspecified/Other)	1	1	Female neutered	No
5852	Miniature Schnauzer	11	1	Female	No
5854	Labrador Retriever	5	0	Female neutered	No
5859	Pomeranian	Not recorded	Not recorded	Female neutered	No
5861	Jack Russell Terrier	9	0	Female	No
5864	Cocker Spaniel (Unspecified/Other)	11	0	Female	No
5868	Crossbreed	9	9	Female neutered	No
5869	Boxer	8	0	Female neutered	No
5871	Staffordshire Bull Terrier	6	11	Female neutered	No
5876	Jack Russell Terrier	4	1	Female neutered	No
5877	Boxer	10	0	Female neutered	No
5880	Springer Spaniel (Unspecified/Other)	0	6	Female	No
5881	Labrador Retriever	10	0	Female neutered	No
5882	Crossbreed	11	1	Female	No
5883	Crossbreed	9	0	Female neutered	No
5886	Yorkshire Terrier	5	0	Female	No
5888	Staffordshire Bull Terrier	4	4	Female	No
5894	Springer Spaniel (Unspecified/Other)	8	0	Female	No
5900	Springer Spaniel (Unspecified/Other)	1	3	Female neutered	No
5901	Cocker Spaniel (Unspecified/Other)	6	0	Female	No
5906	Staffordshire Bull Terrier	6	0	Female neutered	No
5913	Bull Terrier (Unspecified/Other)	0	8	Female	No
5914	Crossbreed	8	0	Female	No
5915	Collie (Unspecified/Other)	7	0	Female	No
5916	Springer Spaniel (Unspecified/Other)	7	0	Female	No
5919	German Shepherd Dog	3	0	Female	No
5923	Labrador Retriever	4	0	Female	No
5927	Crossbreed	7	6	Female	No
5928	Crossbreed	10	0	Female neutered	No
5930	Crossbreed	10	0	Female	No
5933	Labrador Retriever	5	0	Female neutered	No
5936	Cocker Spaniel (Unspecified/Other)	8	0	Female neutered	No
5937	Labrador Retriever	8	2	Female	No
5939	Rough Collie	5	4	Female	No
5945	Other Purebred	11	9	Female	No
5948	Crossbreed	8	5	Female neutered	No
5949	Doberman	11	11	Female neutered	No
5953	Golden Retriever	5	6	Female	No
5957	Crossbreed	8	6	Female neutered	No
5959	Golden Retriever	8	8	Female neutered	No
5967	Terrier (Unspecified/Other)	9	0	Female neutered	No
5968	Labrador Retriever	7	0	Female neutered	No
5973	Beagle (Unspecified/Other)	8	0	Female neutered	No
5976	Boxer	12	9	Female neutered	No
5982	Crossbreed	10	0	Female	No
5988	Yorkshire Terrier	10	9	Female entire	No
5990	Labrador Retriever	6	0	Female	No
5993	Labrador Retriever	11	1	Female neutered	No
5995	Cocker Spaniel (Unspecified/Other)	5	3	Female neutered	No
5997	Crossbreed	11	8	Female	No
5998	Bulldog (Unspecified/Other)	10	1	Female neutered	No
5999	Whippet	10	11	Female neutered	No
6001	English Setter	3	0	Female	No
6008	Boxer	5	0	Female	No
6009	Other Purebred	14	4	Female neutered	No
6011	Labrador Retriever	4	5	Female neutered	No
6014	Doberman	7	0	Female	No
6017	Crossbreed	10	0	Female neutered	No
6020	Crossbreed	8	0	Female neutered	No
6021	Crossbreed	8	0	Female neutered	No
6023	Golden Retriever	3	0	Female	No
6025	Crossbreed	5	0	Female neutered	No
6028	Labrador Retriever	9	10	Female neutered	No
6036	Doberman	0	10	Female neutered	No
6037	Crossbreed	11	0	Female neutered	No
6043	Collie (Unspecified/Other)	6	0	Female	No
6044	Labrador Retriever	7	4	Female neutered	No
6046	Schnauzer (Unspecified/Other)	4	1	Female neutered	No
6048	Crossbreed	11	0	Female neutered	No
6049	American Bulldog	5	0	Female	No
6056	Flat-Coated Retriever	10	2	Female	No
6057	Labrador Retriever	5	0	Female neutered	No
6060	Yorkshire Terrier	12	0	Female	No
6061	Beagle (Unspecified/Other)	4	0	Female	No
[truncated: 113,550 more rows]

## Sheet: Mammary
32	Dachshund (Unspecified/Other)	7	0	Female entire	Yes
67	German Shepherd Dog	8	0	Female neutered	Yes
155	Boxer	6	0	Female	Yes
159	Poodle (Unspecified/Other)	9	1	Female neutered	Yes
172	Labrador Retriever	5	0	Female	Yes
180	Jack Russell Terrier	8	0	Female	Yes
196	Boxer	7	0	Female entire	Yes
219	Terrier (Unspecified/Other)	6	4	Female neutered	Yes
336	Crossbreed	9	4	Female	Yes
429	Cavalier King Charles Spaniel	9	6	Female entire	Yes
454	Labrador Retriever	6	8	Female neutered	Yes
474	Boxer	7	0	Female	Yes
667	Jack Russell Terrier	9	0	Female	Yes
760	Cavalier King Charles Spaniel	12	0	Female	Yes
786	Cocker Spaniel (Unspecified/Other)	11	9	Female	Yes
804	Staffordshire Bull Terrier	10	0	Female neutered	Yes
993	Springer Spaniel (Unspecified/Other)	5	0	Female	Yes
996	Beagle (Unspecified/Other)	6	9	Female neutered	Yes
1024	Labrador Retriever	7	0	Female entire	Yes
1090	Jack Russell Terrier	11	10	Female entire	Yes
1124	Boxer	4	0	Female neutered	Yes
1151	Cocker Spaniel (Unspecified/Other)	9	9	Female	Yes
1163	Crossbreed	8	8	Female	Yes
1169	Jack Russell Terrier	7	7	Female	Yes
1190	Labrador Retriever	9	6	Female neutered	Yes
1222	Collie (Unspecified/Other)	Not recorded	Not recorded	Female	Yes
1320	Cocker Spaniel (Unspecified/Other)	8	7	Female	Yes
1337	Collie (Unspecified/Other)	13	11	Female	Yes
1424	Crossbreed	8	0	Female	Yes
1444	Jack Russell Terrier	12	4	Female	Yes
1583	Other Purebred	8	9	Female neutered	Yes
1691	Dachshund (Unspecified/Other)	Not recorded	Not recorded	Female	Yes
1779	Jack Russell Terrier	9	0	Female entire	Yes
1832	Staffordshire Bull Terrier	8	2	Female	Yes
1859	Miniature Poodle	11	10	Female entire	Yes
1943	Staffordshire Bull Terrier	7	0	Female entire	Yes
1953	Bull Terrier (Unspecified/Other)	10	0	Female entire	Yes
2098	Crossbreed	8	1	Female	Yes
2132	Jack Russell Terrier	9	0	Female	Yes
2151	Yorkshire Terrier	11	7	Female neutered	Yes
2230	Schnauzer (Unspecified/Other)	0	8	Female neutered	Yes
2237	Cocker Spaniel (Unspecified/Other)	Not recorded	Not recorded	Female neutered	Yes
2286	Crossbreed	12	0	Female neutered	Yes
2343	Jack Russell Terrier	6	0	Female entire	Yes
2480	Springer Spaniel (Unspecified/Other)	8	0	Female	Yes
2555	Yorkshire Terrier	8	3	Female	Yes
2580	Yorkshire Terrier	14	0	Female neutered	Yes
2615	Golden Retriever	10	4	Female neutered	Yes
2624	Yorkshire Terrier	11	1	Female	Yes
2641	Dachshund (Unspecified/Other)	11	7	Female neutered	Yes
2704	Crossbreed	13	1	Female	Yes
2770	Miniature Poodle	8	0	Female	Yes
2782	Old English Sheepdog	7	1	Female	Yes
2796	Cocker Spaniel (Unspecified/Other)	8	6	Female entire	Yes
2812	Leonberger	9	0	Female neutered	Yes
2858	Crossbreed	12	0	Female	Yes
2972	West Highland White Terrier	10	7	Female neutered	Yes
3077	Crossbreed	7	2	Female entire	Yes
3159	Golden Retriever	8	10	Female	Yes
3161	Crossbreed	11	0	Female entire	Yes
3183	American Bulldog	6	2	Female neutered	Yes
3221	Dachshund (Unspecified/Other)	11	0	Female	Yes
3235	Crossbreed	11	0	Female neutered	Yes
3238	Crossbreed	12	8	Female	Yes
3255	Yorkshire Terrier	6	6	Female	Yes
3309	Border Terrier	7	4	Female neutered	Yes
3341	Crossbreed	9	0	Female	Yes
3343	Labrador Retriever	12	0	Female neutered	Yes
3344	Dachshund (Unspecified/Other)	7	0	Female	Yes
3346	Toy Poodle	11	6	Female	Yes
3454	Labrador Retriever	11	0	Female neutered	Yes
3534	Yorkshire Terrier	12	0	Female neutered	Yes
3543	Jack Russell Terrier	10	4	Female entire	Yes
3553	Poodle (Unspecified/Other)	11	0	Female neutered	Yes
3565	Bearded Collie	10	8	Female neutered	Yes
3611	Labrador Retriever	12	1	Female neutered	Yes
3618	Cocker Spaniel (Unspecified/Other)	10	1	Female neutered	Yes
3636	Cocker Spaniel (Unspecified/Other)	8	3	Female entire	Yes
3649	Cocker Spaniel (Unspecified/Other)	7	7	Female neutered	Yes
3650	Jack Russell Terrier	6	0	Female entire	Yes
3655	Crossbreed	11	2	Female neutered	Yes
3677	German Shepherd Dog	8	9	Female	Yes
3693	Crossbreed	13	10	Female neutered	Yes
3751	Cocker Spaniel (Unspecified/Other)	14	0	Female	Yes
3863	Other Purebred	10	0	Female	Yes
3885	Staffordshire Bull Terrier	5	2	Female neutered	Yes
3966	Staffordshire Bull Terrier	9	0	Female	Yes
4064	Labrador Retriever	11	5	Female neutered	Yes
4132	Crossbreed	8	0	Female neutered	Yes
4142	Jack Russell Terrier	13	10	Female	Yes
4327	Cocker Spaniel (Unspecified/Other)	12	0	Female neutered	Yes
4334	Crossbreed	12	2	Female	Yes
4369	Yorkshire Terrier	9	0	Female neutered	Yes
4438	Labrador Retriever	3	6	Female	Yes
4688	Border Collie	Not recorded	Not recorded	Female	Yes
4828	Border Terrier	9	0	Female entire	Yes
4842	Crossbreed	9	0	Female neutered	Yes
4843	Yorkshire Terrier	10	0	Female	Yes
4852	Cocker Spaniel (Unspecified/Other)	12	0	Female neutered	Yes
4883	Other Purebred	11	8	Female	Yes
4918	Border Collie	15	0	Female neutered	Yes
4946	Crossbreed	12	0	Female neutered	Yes
4967	Crossbreed	9	0	Female entire	Yes
4996	Chihuahua	10	0	Female	Yes
5039	Jack Russell Terrier	11	0	Female neutered	Yes
5095	Cavalier King Charles Spaniel	6	0	Female entire	Yes
5112	Labrador Retriever	8	7	Female	Yes
5117	Other Purebred	13	0	Female neutered	Yes
5133	Other Purebred	7	0	Female entire	Yes
5138	Bedlington Terrier	11	1	Female neutered	Yes
5285	Crossbreed	12	0	Female	Yes
5316	Cocker Spaniel (Unspecified/Other)	14	0	Female neutered	Yes
5317	Cocker Spaniel (Unspecified/Other)	10	8	Female neutered	Yes
5319	Staffordshire Bull Terrier	9	0	Female	Yes
5376	Crossbreed	13	1	Female neutered	Yes
5406	Toy Poodle	15	0	Female neutered	Yes
5433	Yorkshire Terrier	10	7	Female	Yes
5543	Crossbreed	Not recorded	Not recorded	Female neutered	Yes
5554	Springer Spaniel (Unspecified/Other)	6	1	Female neutered	Yes
5568	West Highland White Terrier	10	8	Female	Yes
5580	Jack Russell Terrier	9	7	Female	Yes
5583	Crossbreed	10	0	Female entire	Yes
5598	Rottweiler	5	0	Female neutered	Yes
5603	Jack Russell Terrier	10	5	Female	Yes
5711	Cocker Spaniel (Unspecified/Other)	10	1	Female neutered	Yes
5748	Cocker Spaniel (Unspecified/Other)	10	5	Female	Yes
5821	Staffordshire Bull Terrier	10	0	Female	Yes
5833	Springer Spaniel (Unspecified/Other)	6	0	Female neutered	Yes
5875	Yorkshire Terrier	9	2	Female entire	Yes
5902	Crossbreed	12	0	Female	Yes
5987	Labrador Retriever	13	0	Female	Yes
5989	German Shepherd Dog	11	0	Female entire	Yes
6084	Labrador Retriever	9	6	Female	Yes
6087	Cavalier King Charles Spaniel	Not recorded	Not recorded	Female neutered	Yes
6131	Golden Retriever	9	0	Female neutered	Yes
6160	Cavalier King Charles Spaniel	7	0	Female	Yes
6163	Jack Russell Terrier	12	4	Female	Yes
6191	Collie (Unspecified/Other)	11	0	Female entire	Yes
6241	Labrador Retriever	3	6	Female neutered	Yes
6291	Jack Russell Terrier	5	0	Female entire	Yes
6292	Crossbreed	9	5	Female entire	Yes
6338	Samoyed	7	0	Female	Yes
6351	Crossbreed	10	5	Female	Yes
6374	Crossbreed	12	0	Female neutered	Yes
6375	Golden Retriever	6	0	Female neutered	Yes
6382	Weimaraner	10	6	Female	Yes
6408	Crossbreed	12	2	Female	Yes
6415	Jack Russell Terrier	12	0	Female	Yes
6455	Jack Russell Terrier	7	7	Female	Yes
6469	Jack Russell Terrier	7	8	Female	Yes
6556	Springer Spaniel (Unspecified/Other)	8	0	Female entire	Yes
6572	German Shepherd Dog	7	0	Female neutered	Yes
6575	West Highland White Terrier	13	0	Female	Yes
6625	Crossbreed	16	0	Female	Yes
6642	Jack Russell Terrier	7	0	Female neutered	Yes
6687	Bichon (Unspecified/Other)	4	11	Female	Yes
6698	Boxer	7	0	Female	Yes
6710	English Setter	9	2	Female entire	Yes
6724	Rhodesian Ridgeback	8	1	Female entire	Yes
6743	Lurcher	Not recorded	Not recorded	Female	Yes
6771	Lhasa Apso	8	5	Female neutered	Yes
6783	Cocker Spaniel (Unspecified/Other)	4	8	Female	Yes
6820	Crossbreed	10	8	Female neutered	Yes
7038	Springer Spaniel (Unspecified/Other)	9	3	Female entire	Yes
7092	Miniature Dachshund (Unspecified/Other)	11	6	Female	Yes
7142	Weimaraner	9	0	Female neutered	Yes
7199	Fox Terrier	7	3	Female neutered	Yes
7288	Border Collie	10	8	Female	Yes
7370	Shih Tzu	11	3	Female	Yes
7430	Shih Tzu	7	1	Female	Yes
7514	Crossbreed	9	0	Female entire	Yes
7529	Springer Spaniel (Unspecified/Other)	10	0	Female neutered	Yes
7547	Lhasa Apso	13	0	Female	Yes
7602	Springer Spaniel (Unspecified/Other)	10	0	Female entire	Yes
7739	Jack Russell Terrier	11	0	Female neutered	Yes
7871	Cocker Spaniel (Unspecified/Other)	Not recorded	Not recorded	Female neutered	Yes
7878	Border Collie	9	8	Female entire	Yes
7892	Jack Russell Terrier	Not recorded	Not recorded	Female entire	Yes
7941	Boxer	8	0	Female entire	Yes
7960	Cocker Spaniel (Unspecified/Other)	8	2	Female	Yes
7986	Cavalier King Charles Spaniel	13	0	Female neutered	Yes
7989	Labrador Retriever	4	6	Female	Yes
8014	Beagle (Unspecified/Other)	8	0	Female neutered	Yes
8031	Rhodesian Ridgeback	12	5	Female neutered	Yes
8067	Crossbreed	4	0	Female	Yes
8082	Border Collie	8	1	Female neutered	Yes
8083	Crossbreed	10	0	Female neutered	Yes
8090	Crossbreed	5	0	Female	Yes
8145	Other Purebred	Not recorded	Not recorded	Female entire	Yes
8167	Bearded Collie	12	0	Female neutered	Yes
8175	Other Purebred	14	1	Female	Yes
8180	Bearded Collie	13	8	Female neutered	Yes
8245	Labrador Retriever	12	0	Female neutered	Yes
8300	Labrador Retriever	9	0	Female	Yes
8324	Springer Spaniel (Unspecified/Other)	9	0	Female	Yes
8336	German Shepherd Dog	7	0	Female	Yes
8346	Chihuahua	5	2	Female	Yes
8411	Springer Spaniel (Unspecified/Other)	7	0	Female	Yes
8472	Border Collie	12	9	Female neutered	Yes
8475	Crossbreed	13	4	Female	Yes
8509	Jack Russell Terrier	11	0	Female	Yes
8526	Scottish Terrier	6	10	Female entire	Yes
8535	Tibetan Terrier	9	8	Female entire	Yes
8663	Miniature Schnauzer	10	2	Female entire	Yes
8675	Cavalier King Charles Spaniel	6	3	Female	Yes
8730	Crossbreed	9	0	Female entire	Yes
8798	Crossbreed	2	0	Female	Yes
8843	Springer Spaniel (Unspecified/Other)	6	0	Female	Yes
8901	Border Collie	11	0	Female neutered	Yes
8924	Border Collie	11	6	Female neutered	Yes
8928	Boxer	8	0	Female	Yes
8932	Cocker Spaniel (Unspecified/Other)	6	10	Female neutered	Yes
8994	Labrador Retriever	8	6	Female	Yes
9009	Springer Spaniel (Unspecified/Other)	8	6	Female neutered	Yes
9042	Staffordshire Bull Terrier	7	0	Female	Yes
9060	Crossbreed	Not recorded	Not recorded	Female	Yes
9079	German Shepherd Dog	10	0	Female	Yes
9132	Bulldog (Unspecified/Other)	5	10	Female	Yes
9199	German Shepherd Dog	8	9	Female neutered	Yes
9253	Labrador Retriever	6	4	Female	Yes
9375	Golden Retriever	11	11	Female neutered	Yes
9402	Boxer	8	0	Female	Yes
9426	Border Terrier	7	0	Female neutered	Yes
9433	German Shepherd Dog	8	0	Female	Yes
9462	Akita (Unspecified/Other)	8	0	Female	Yes
9494	Yorkshire Terrier	10	2	Female entire	Yes
9518	Miniature Dachshund (Unspecified/Other)	6	6	Female entire	Yes
9530	Cocker Spaniel (Unspecified/Other)	5	5	Female	Yes
9546	Collie (Unspecified/Other)	11	0	Female neutered	Yes
9695	English Setter	7	0	Female	Yes
9710	Jack Russell Terrier	8	1	Female neutered	Yes
9743	Boxer	7	0	Female	Yes
9753	West Highland White Terrier	13	5	Female	Yes
9766	Golden Retriever	10	9	Female	Yes
9784	Cocker Spaniel (Unspecified/Other)	5	0	Female	Yes
9854	Cocker Spaniel (Unspecified/Other)	5	0	Female	Yes
9936	Crossbreed	9	9	Female neutered	Yes
9941	Patterdale Terrier	14	0	Female entire	Yes
9957	Jack Russell Terrier	10	0	Female entire	Yes
9958	German Shepherd Dog	12	10	Female	Yes
9988	Cocker Spaniel (Unspecified/Other)	7	7	Female entire	Yes
9997	Miniature Dachshund (Unspecified/Other)	11	0	Female	Yes
10059	German Pointer (Unspecified/Other)	7	9	Female	Yes
10065	Shih Tzu	6	8	Female neutered	Yes
10140	Labrador Retriever	9	10	Female	Yes
10221	Crossbreed	8	11	Female neutered	Yes
10224	German Shepherd Dog	10	7	Female	Yes
10231	Border Collie	9	6	Female	Yes
10235	Collie (Unspecified/Other)	7	0	Female neutered	Yes
10267	Crossbreed	5	10	Female neutered	Yes
10322	German Shepherd Dog	6	9	Female	Yes
10333	Fox Terrier	8	0	Female neutered	Yes
10386	Golden Retriever	Not recorded	Not recorded	Female neutered	Yes
10482	German Shepherd Dog	8	8	Female	Yes
10523	Bull Terrier (Unspecified/Other)	Not recorded	Not recorded	Female entire	Yes
10590	German Shepherd Dog	8	0	Female neutered	Yes
10648	Staffordshire Bull Terrier	10	0	Female neutered	Yes
10748	German Shepherd Dog	10	0	Female	Yes
10753	Labrador Retriever	13	3	Female neutered	Yes
10780	Labrador Retriever	9	7	Female neutered	Yes
10824	Flat-Coated Retriever	8	3	Female	Yes
10841	Labrador Retriever	11	0	Female neutered	Yes
10873	Lhasa Apso	13	0	Female	Yes
10895	Chihuahua	10	0	Female neutered	Yes
10982	Other Purebred	11	0	Female neutered	Yes
11030	English Setter	9	0	Female	Yes
11032	Yorkshire Terrier	6	0	Female neutered	Yes
11142	Cocker Spaniel (Unspecified/Other)	11	0	Female entire	Yes
11165	Yorkshire Terrier	7	0	Female	Yes
11252	Boxer	6	10	Female	Yes
11462	Doberman	7	0	Female entire	Yes
11724	Jack Russell Terrier	7	9	Female entire	Yes
11739	Springer Spaniel (Unspecified/Other)	8	0	Female	Yes
11895	Cavalier King Charles Spaniel	11	7	Female	Yes
11960	Bedlington Terrier	9	7	Female	Yes
11996	Bulldog (Unspecified/Other)	7	9	Female entire	Yes
11997	German Shepherd Dog	10	0	Female neutered	Yes
12017	German Shepherd Dog	10	0	Female	Yes
12023	Akita (Unspecified/Other)	8	0	Female neutered	Yes
12077	Basset Hound	10	0	Female	Yes
12082	Crossbreed	11	5	Female	Yes
12130	German Shepherd Dog	10	10	Female neutered	Yes
12145	Cavalier King Charles Spaniel	8	8	Female	Yes
12157	Cavalier King Charles Spaniel	12	2	Female	Yes
12170	Border Collie	10	1	Female	Yes
12178	Irish Setter	9	3	Female	Yes
12186	Cocker Spaniel (Unspecified/Other)	Not recorded	Not recorded	Female neutered	Yes
12237	Shih Tzu	8	10	Female entire	Yes
12320	Springer Spaniel (Unspecified/Other)	12	2	Female	Yes
12360	West Highland White Terrier	14	0	Female neutered	Yes
12376	Jack Russell Terrier	9	10	Female	Yes
12381	Poodle (Unspecified/Other)	7	0	Female	Yes
12391	West Highland White Terrier	11	2	Female	Yes
12419	Labrador Retriever	9	0	Female entire	Yes
12439	Greyhound (Unspecified/Other)	12	0	Female	Yes
12441	Boxer	Not recorded	Not recorded	Female	Yes
12482	Cocker Spaniel (Unspecified/Other)	11	0	Female	Yes
12572	Crossbreed	12	0	Female neutered	Yes
12579	Staffordshire Bull Terrier	11	0	Female neutered	Yes
12612	Labrador Retriever	4	6	Female	Yes
12649	Jack Russell Terrier	11	0	Female	Yes
12669	Yorkshire Terrier	9	7	Female entire	Yes
12741	Labrador Retriever	8	5	Female neutered	Yes
12761	Samoyed	10	0	Female	Yes
12763	Akita (Unspecified/Other)	8	0	Female	Yes
12802	Springer Spaniel (Unspecified/Other)	5	1	Female	Yes
12806	Jack Russell Terrier	4	11	Female neutered	Yes
12837	Border Terrier	13	0	Female neutered	Yes
12861	West Highland White Terrier	11	3	Female	Yes
12865	Golden Retriever	10	0	Female	Yes
12867	Boxer	9	0	Female neutered	Yes
12897	Cavalier King Charles Spaniel	8	9	Female	Yes
12922	Jack Russell Terrier	7	2	Female	Yes
12939	Labrador Retriever	8	0	Female neutered	Yes
12957	Yorkshire Terrier	13	3	Female neutered	Yes
13011	Crossbreed	10	0	Female neutered	Yes
13029	Jack Russell Terrier	11	0	Female	Yes
13113	Patterdale Terrier	7	0	Female neutered	Yes
13240	Labrador Retriever	9	6	Female entire	Yes
13257	Golden Retriever	11	0	Female neutered	Yes
13276	Cocker Spaniel (Unspecified/Other)	4	6	Female	Yes
13298	Shih Tzu	4	0	Female	Yes
13335	Springer Spaniel (Unspecified/Other)	8	11	Female neutered	Yes
13354	English Setter	8	6	Female neutered	Yes
13360	Shih Tzu	6	6	Female	Yes
13377	Dachshund (Unspecified/Other)	9	0	Female	Yes
13451	West Highland White Terrier	10	4	Female	Yes
13459	Crossbreed	9	6	Female	Yes
13521	Rhodesian Ridgeback	8	3	Female	Yes
13626	Springer Spaniel (Unspecified/Other)	11	6	Female neutered	Yes
13666	Crossbreed	5	5	Female neutered	Yes
13672	Jack Russell Terrier	9	0	Female	Yes
13693	Crossbreed	9	9	Female	Yes
13724	Crossbreed	10	1	Female neutered	Yes
13859	Springer Spaniel (Unspecified/Other)	11	0	Female entire	Yes
13899	Jack Russell Terrier	10	0	Female	Yes
13963	Labrador Retriever	10	0	Female	Yes
13998	Spaniel (Unspecified/Other)	12	11	Female	Yes
14079	Patterdale Terrier	7	6	Female	Yes
14241	Springer Spaniel (Unspecified/Other)	7	0	Female	Yes
14249	Crossbreed	8	3	Female neutered	Yes
14263	Jack Russell Terrier	13	0	Female	Yes
14320	Labrador Retriever	12	11	Female neutered	Yes
14386	Bearded Collie	6	11	Female	Yes
14413	Labrador Retriever	9	0	Female neutered	Yes
14423	Alaskan Malamute	6	0	Female neutered	Yes
14500	Cocker Spaniel (Unspecified/Other)	8	11	Female	Yes
14619	West Highland White Terrier	14	0	Female neutered	Yes
14640	Terrier (Unspecified/Other)	Not recorded	Not recorded	Female entire	Yes
14666	Labrador Retriever	12	0	Female	Yes
14703	Boxer	7	3	Female neutered	Yes
14707	Husky (Unspecified/Other)	7	8	Female neutered	Yes
14711	English Setter	6	6	Female	Yes
14727	Crossbreed	10	0	Female neutered	Yes
14749	Labrador Retriever	8	7	Female	Yes
14779	Yorkshire Terrier	7	11	Female neutered	Yes
14848	Labrador Retriever	11	0	Female neutered	Yes
14903	Cocker Spaniel (Unspecified/Other)	7	1	Female	Yes
14941	Crossbreed	10	4	Female neutered	Yes
14963	Bedlington Terrier	12	1	Female	Yes
14972	Springer Spaniel (Unspecified/Other)	7	8	Female	Yes
14988	Border Collie	9	0	Female neutered	Yes
15015	Other Purebred	7	0	Female neutered	Yes
15022	Staffordshire Bull Terrier	12	0	Female	Yes
15027	West Highland White Terrier	8	0	Female neutered	Yes
15041	Crossbreed	8	7	Female neutered	Yes
15046	Shih Tzu	7	9	Female neutered	Yes
15047	Labrador Retriever	8	7	Female neutered	Yes
15102	Shih Tzu	8	7	Female	Yes
15138	Cocker Spaniel (Unspecified/Other)	Not recorded	Not recorded	Female	Yes
15140	Cocker Spaniel (Unspecified/Other)	9	2	Female	Yes
15180	Scottish Terrier	11	1	Female neutered	Yes
15205	Yorkshire Terrier	11	0	Female	Yes
15241	Greyhound (Unspecified/Other)	10	10	Female entire	Yes
15244	Jack Russell Terrier	10	0	Female neutered	Yes
15260	Border Terrier	12	0	Female neutered	Yes
15348	German Pointer (Unspecified/Other)	10	0	Female entire	Yes
15365	Staffordshire Bull Terrier	Not recorded	Not recorded	Female neutered	Yes
15378	Labrador Retriever	9	6	Female entire	Yes
15386	Crossbreed	6	6	Female	Yes
15396	Labrador Retriever	7	10	Female	Yes
15450	Lurcher	10	0	Female	Yes
15498	Cocker Spaniel (Unspecified/Other)	7	0	Female	Yes
15512	Staffordshire Bull Terrier	8	0	Female	Yes
15515	Leonberger	9	4	Female	Yes
15595	Springer Spaniel (Unspecified/Other)	9	0	Female entire	Yes
15641	Yorkshire Terrier	10	4	Female	Yes
15663	Crossbreed	14	0	Female neutered	Yes
15699	West Highland White Terrier	12	0	Female neutered	Yes
15708	Crossbreed	Not recorded	Not recorded	Female neutered	Yes
15747	Dachshund (Unspecified/Other)	12	5	Female	Yes
15749	Border Collie	16	1	Female neutered	Yes
15797	West Highland White Terrier	13	0	Female	Yes
15818	Jack Russell Terrier	5	4	Female	Yes
15949	Labrador Retriever	11	0	Female	Yes
15959	Pointer (Unspecified/Other)	9	6	Female	Yes
16054	Crossbreed	10	0	Female	Yes
16104	Cocker Spaniel (Unspecified/Other)	10	0	Female	Yes
16121	Terrier (Unspecified/Other)	7	4	Female entire	Yes
16126	Cocker Spaniel (Unspecified/Other)	10	3	Female entire	Yes
16143	Crossbreed	8	9	Female entire	Yes
16145	Staffordshire Bull Terrier	10	1	Female entire	Yes
16176	Golden Retriever	11	0	Female neutered	Yes
16333	Lhasa Apso	9	7	Female neutered	Yes
16456	Miniature Schnauzer	8	0	Female neutered	Yes
16477	Labrador Retriever	8	10	Female entire	Yes
16511	Labrador Retriever	9	0	Female neutered	Yes
16533	Crossbreed	6	7	Female neutered	Yes
16590	Golden Retriever	12	0	Female	Yes
16598	Labrador Retriever	8	0	Female	Yes
16631	German Shepherd Dog	12	0	Female neutered	Yes
16682	Cocker Spaniel (Unspecified/Other)	7	8	Female	Yes
16684	Cavalier King Charles Spaniel	7	0	Female	Yes
16712	Terrier (Unspecified/Other)	7	1	Female neutered	Yes
16718	Collie (Unspecified/Other)	12	0	Female	Yes
16725	Crossbreed	Not recorded	Not recorded	Female	Yes
16768	West Highland White Terrier	11	0	Female	Yes
16807	Jack Russell Terrier	9	0	Female neutered	Yes
16884	Border Collie	13	8	Female neutered	Yes
16898	Beagle (Unspecified/Other)	9	0	Female neutered	Yes
16916	German Shepherd Dog	7	5	Female	Yes
16992	Miniature Schnauzer	5	0	Female	Yes
17053	Labrador Retriever	11	0	Female neutered	Yes
17055	Boxer	10	0	Female	Yes
17122	Fox Terrier	10	0	Female neutered	Yes
17147	Lurcher	12	0	Female neutered	Yes
17157	German Shepherd Dog	10	0	Female neutered	Yes
17297	Labrador Retriever	11	0	Female neutered	Yes
17361	Springer Spaniel (Unspecified/Other)	7	0	Female neutered	Yes
17462	Cocker Spaniel (Unspecified/Other)	5	0	Female	Yes
17476	German Shepherd Dog	4	6	Female	Yes
17502	Crossbreed	14	0	Female	Yes
17507	Crossbreed	11	0	Female neutered	Yes
17530	West Highland White Terrier	5	1	Female neutered	Yes
17534	Lurcher	7	7	Female	Yes
17569	English Setter	5	1	Female neutered	Yes
17585	Cocker Spaniel (Unspecified/Other)	13	0	Female neutered	Yes
17639	Crossbreed	14	0	Female neutered	Yes
17699	Yorkshire Terrier	10	3	Female	Yes
17728	Springer Spaniel (Unspecified/Other)	10	4	Female	Yes
17743	Jack Russell Terrier	13	0	Female	Yes
17756	Rottweiler	8	0	Female	Yes
17805	Miniature Dachshund (Unspecified/Other)	8	6	Female	Yes
17807	German Shepherd Dog	11	1	Female	Yes
17843	Boxer	10	6	Female	Yes
17855	Border Collie	8	4	Female neutered	Yes
17890	Soft-Coated Wheaten Terrier	7	10	Female entire	Yes
17962	Golden Retriever	10	0	Female	Yes
17964	Pointer (Unspecified/Other)	6	5	Female	Yes
18024	Jack Russell Terrier	Not recorded	Not recorded	Female	Yes
18235	Boxer	7	0	Female	Yes
18238	Jack Russell Terrier	5	0	Female neutered	Yes
18302	Crossbreed	8	1	Female neutered	Yes
18338	Poodle (Unspecified/Other)	12	1	Female neutered	Yes
18375	Cocker Spaniel (Unspecified/Other)	9	0	Female entire	Yes
18383	Schnauzer (Unspecified/Other)	4	9	Female neutered	Yes
18384	Spaniel (Unspecified/Other)	7	0	Female neutered	Yes
18399	Akita (Unspecified/Other)	11	1	Female	Yes
18496	Dachshund (Unspecified/Other)	13	0	Female	Yes
18499	Crossbreed	10	0	Female entire	Yes
18761	Crossbreed	13	8	Female neutered	Yes
18783	Crossbreed	9	0	Female	Yes
18833	German Pointer (Unspecified/Other)	8	10	Female entire	Yes
18861	Jack Russell Terrier	11	3	Female	Yes
18895	Springer Spaniel (Unspecified/Other)	Not recorded	Not recorded	Female	Yes
18927	Cocker Spaniel (Unspecified/Other)	9	4	Female	Yes
18990	Shih Tzu	9	0	Female entire	Yes
18997	Shih Tzu	9	0	Female neutered	Yes
19001	Crossbreed	16	0	Female entire	Yes
19011	West Highland White Terrier	13	3	Female neutered	Yes
19039	Crossbreed	9	0	Female	Yes
19052	Jack Russell Terrier	6	9	Female neutered	Yes
19130	Shih Tzu	5	0	Female	Yes
19203	Schnauzer (Unspecified/Other)	8	0	Female neutered	Yes
19302	Labrador Retriever	10	0	Female	Yes
19380	Labrador Retriever	9	6	Female entire	Yes
19412	Boxer	9	1	Female neutered	Yes
19413	Golden Retriever	8	3	Female	Yes
19534	Jack Russell Terrier	5	0	Female neutered	Yes
19573	Cocker Spaniel (Unspecified/Other)	6	0	Female	Yes
19598	Springer Spaniel (Unspecified/Other)	10	0	Female	Yes
19605	Jack Russell Terrier	14	1	Female	Yes
19634	Cocker Spaniel (Unspecified/Other)	9	4	Female	Yes
19647	Flat-Coated Retriever	6	6	Female	Yes
19680	Staffordshire Bull Terrier	10	0	Female	Yes
19698	Springer Spaniel (Unspecified/Other)	11	1	Female	Yes
19737	Staffordshire Bull Terrier	10	0	Female	Yes
19792	Border Collie	8	0	Female neutered	Yes
19826	French Bulldog	10	0	Female neutered	Yes
19838	Greyhound (Unspecified/Other)	9	2	Female neutered	Yes
19859	Crossbreed	11	10	Female	Yes
19918	Boxer	6	6	Female entire	Yes
19935	Crossbreed	11	0	Female entire	Yes
19937	Labrador Retriever	12	3	Female neutered	Yes
19966	Crossbreed	6	0	Female neutered	Yes
19980	Other Purebred	7	5	Female	Yes
20000	Fox Terrier	Not recorded	Not recorded	Female	Yes
20055	Cocker Spaniel (Unspecified/Other)	7	7	Female entire	Yes
20093	Crossbreed	8	5	Female neutered	Yes
20105	Springer Spaniel (Unspecified/Other)	8	0	Female	Yes
20153	Crossbreed	14	0	Female	Yes
20176	Irish Setter	7	5	Female	Yes
20311	Boxer	10	2	Female neutered	Yes
20358	Golden Retriever	5	9	Female neutered	Yes
20375	Jack Russell Terrier	6	5	Female neutered	Yes
20393	Collie (Unspecified/Other)	7	0	Female	Yes
20410	Other Purebred	10	7	Female neutered	Yes
20524	Border Collie	11	10	Female	Yes
20560	Jack Russell Terrier	16	6	Female	Yes
20576	Labrador Retriever	9	8	Female	Yes
20606	Spaniel (Unspecified/Other)	10	6	Female	Yes
20627	Mastiff (Unspecified/Other)	9	10	Female neutered	Yes
20630	Husky (Unspecified/Other)	9	3	Female neutered	Yes
20648	West Highland White Terrier	9	11	Female entire	Yes
20674	Pointer (Unspecified/Other)	6	6	Female	Yes
20675	Other Purebred	6	0	Female	Yes
20678	Crossbreed	10	0	Female	Yes
20766	Miniature Poodle	12	3	Female neutered	Yes
20775	Border Collie	8	6	Female	Yes
20792	West Highland White Terrier	8	0	Female neutered	Yes
20810	Golden Retriever	7	0	Female neutered	Yes
20878	Staffordshire Bull Terrier	9	4	Female	Yes
20993	Crossbreed	3	0	Female neutered	Yes
21015	Border Collie	6	6	Female	Yes
21022	Crossbreed	7	0	Female entire	Yes
21046	Doberman	5	2	Female neutered	Yes
21065	Collie (Unspecified/Other)	11	0	Female	Yes
21110	West Highland White Terrier	8	1	Female	Yes
21128	Rottweiler	11	0	Female neutered	Yes
21131	Labrador Retriever	9	6	Female neutered	Yes
21176	Border Collie	9	6	Female	Yes
21207	Terrier (Unspecified/Other)	14	0	Female neutered	Yes
21247	Collie (Unspecified/Other)	13	0	Female neutered	Yes
21281	Labrador Retriever	9	0	Female	Yes
21308	Samoyed	8	1	Female	Yes
21338	German Shepherd Dog	12	1	Female neutered	Yes
21361	Cocker Spaniel (Unspecified/Other)	8	6	Female entire	Yes
21401	Cocker Spaniel (Unspecified/Other)	7	0	Female entire	Yes
21579	Jack Russell Terrier	7	7	Female entire	Yes
21698	Yorkshire Terrier	13	0	Female	Yes
21699	Poodle (Unspecified/Other)	10	0	Female	Yes
21724	Border Collie	12	9	Female	Yes
21815	Crossbreed	10	0	Female neutered	Yes
21820	Jack Russell Terrier	13	9	Female neutered	Yes
21900	Fox Terrier	10	0	Female	Yes
21904	Dogue de Bordeaux	4	0	Female neutered	Yes
21935	English Setter	7	7	Female neutered	Yes
21961	Yorkshire Terrier	13	3	Female	Yes
21968	Boxer	9	4	Female	Yes
22021	Bull Terrier (Unspecified/Other)	9	7	Female entire	Yes
22045	Crossbreed	13	3	Female	Yes
22072	Crossbreed	12	4	Female	Yes
22108	Springer Spaniel (Unspecified/Other)	7	9	Female entire	Yes
22113	Cocker Spaniel (Unspecified/Other)	6	11	Female entire	Yes
22162	Labrador Retriever	6	0	Female neutered	Yes
22193	Pointer (Unspecified/Other)	8	7	Female	Yes
22216	Crossbreed	10	2	Female entire	Yes
22273	Springer Spaniel (Unspecified/Other)	8	0	Female neutered	Yes
22322	Bichon (Unspecified/Other)	12	0	Female neutered	Yes
22394	Springer Spaniel (Unspecified/Other)	11	0	Female	Yes
22440	German Shepherd Dog	10	9	Female	Yes
22485	Crossbreed	13	9	Female neutered	Yes
22508	Crossbreed	10	0	Female	Yes
22570	Springer Spaniel (Unspecified/Other)	6	6	Female entire	Yes
22618	Other Purebred	10	0	Female neutered	Yes
22658	Jack Russell Terrier	10	2	Female neutered	Yes
22724	Cairn Terrier	Not recorded	Not recorded	Female	Yes
22733	West Highland White Terrier	8	11	Female	Yes
22750	Crossbreed	9	11	Female	Yes
22756	Staffordshire Bull Terrier	10	0	Female neutered	Yes
22776	Springer Spaniel (Unspecified/Other)	4	6	Female	Yes
22787	Crossbreed	13	6	Female neutered	Yes
22792	Springer Spaniel (Unspecified/Other)	8	9	Female	Yes
22901	Whippet	10	2	Female	Yes
22907	Golden Retriever	7	0	Female neutered	Yes
22972	Spaniel (Unspecified/Other)	5	0	Female	Yes
23000	Spaniel (Unspecified/Other)	10	8	Female	Yes
23046	Staffordshire Bull Terrier	12	0	Female	Yes
23108	Springer Spaniel (Unspecified/Other)	7	0	Female	Yes
23235	Border Terrier	9	6	Female neutered	Yes
23324	Springer Spaniel (Unspecified/Other)	8	5	Female	Yes
23349	Rottweiler	7	2	Female neutered	Yes
23369	Dalmatian	9	0	Female	Yes
23417	Greyhound (Unspecified/Other)	9	5	Female neutered	Yes
23424	Other Purebred	9	0	Female neutered	Yes
23457	Labrador Retriever	11	9	Female neutered	Yes
23462	German Shepherd Dog	6	6	Female	Yes
23472	Bichon (Unspecified/Other)	7	9	Female neutered	Yes
23477	Springer Spaniel (Unspecified/Other)	8	5	Female	Yes
23481	Yorkshire Terrier	10	10	Female neutered	Yes
23525	Cocker Spaniel (Unspecified/Other)	12	0	Female neutered	Yes
23528	Cocker Spaniel (Unspecified/Other)	12	0	Female neutered	Yes
23567	Border Collie	16	3	Female	Yes
23762	Miniature Poodle	11	6	Female neutered	Yes
23785	West Highland White Terrier	12	4	Female entire	Yes
23806	Cocker Spaniel (Unspecified/Other)	7	9	Female	Yes
23828	Border Collie	9	3	Female neutered	Yes
23838	Crossbreed	6	3	Female entire	Yes
23931	Mountain Dog (Unspecified/Other)	8	0	Female	Yes
23933	Labrador Retriever	8	2	Female entire	Yes
23988	West Highland White Terrier	11	0	Female neutered	Yes
24001	German Shepherd Dog	9	0	Female entire	Yes
24018	Other Purebred	11	0	Female neutered	Yes
24041	Crossbreed	13	1	Female	Yes
24049	Chihuahua	11	2	Female entire	Yes
24050	West Highland White Terrier	12	3	Female entire	Yes
24054	Miniature Dachshund (Unspecified/Other)	8	6	Female neutered	Yes
24095	Golden Retriever	12	1	Female	Yes
24097	Irish Setter	6	10	Female	Yes
24101	Fox Terrier	Not recorded	Not recorded	Female	Yes
24103	Labrador Retriever	10	7	Female entire	Yes
24122	Labrador Retriever	9	11	Female	Yes
24153	Other Purebred	7	1	Female entire	Yes
24169	Yorkshire Terrier	8	0	Female	Yes
24210	Cavalier King Charles Spaniel	9	6	Female	Yes
24220	Toy Poodle	9	0	Female neutered	Yes
24243	Cocker Spaniel (Unspecified/Other)	7	6	Female neutered	Yes
24289	German Shepherd Dog	9	0	Female	Yes
24368	Shih Tzu	8	7	Female	Yes
24394	Lhasa Apso	1	0	Female neutered	Yes
24417	Staffordshire Bull Terrier	5	10	Female neutered	Yes
24491	Terrier (Unspecified/Other)	7	0	Female entire	Yes
24498	Chihuahua	13	10	Female	Yes
24522	Labrador Retriever	5	6	Female	Yes
24536	Yorkshire Terrier	7	0	Female neutered	Yes
24589	Crossbreed	11	1	Female	Yes
24691	Crossbreed	11	0	Female	Yes
24704	Cavalier King Charles Spaniel	9	8	Female	Yes
24732	Cocker Spaniel (Unspecified/Other)	Not recorded	Not recorded	Female neutered	Yes
24733	Labrador Retriever	8	5	Female	Yes
24755	German Shepherd Dog	10	0	Female	Yes
24827	Border Collie	13	0	Female	Yes
24866	Crossbreed	8	11	Female	Yes
24962	Boxer	6	0	Female	Yes
24964	German Shepherd Dog	11	1	Female entire	Yes
24970	Crossbreed	11	0	Female neutered	Yes
24977	Staffordshire Bull Terrier	8	9	Female neutered	Yes
25037	Crossbreed	5	3	Female neutered	Yes
25080	Golden Retriever	13	0	Female entire	Yes
25167	German Shepherd Dog	6	4	Female neutered	Yes
25226	Springer Spaniel (Unspecified/Other)	Not recorded	Not recorded	Female	Yes
25239	Cocker Spaniel (Unspecified/Other)	5	2	Female neutered	Yes
25316	Shih Tzu	6	4	Female	Yes
25338	Border Terrier	7	2	Female	Yes
25339	Hungarian Vizsla	Not recorded	Not recorded	Female	Yes
25364	Labrador Retriever	11	8	Female neutered	Yes
25400	Crossbreed	10	4	Female entire	Yes
25426	West Highland White Terrier	8	11	Female entire	Yes
25466	Other Purebred	10	0	Female	Yes
25499	Shih Tzu	10	11	Female neutered	Yes
25512	Cairn Terrier	9	7	Female	Yes
25513	Crossbreed	3	0	Female neutered	Yes
25546	Crossbreed	8	9	Female neutered	Yes
25559	Pointer (Unspecified/Other)	Not recorded	Not recorded	Female	Yes
25641	Cocker Spaniel (Unspecified/Other)	7	0	Female	Yes
25650	Jack Russell Terrier	12	0	Female neutered	Yes
25672	Cavalier King Charles Spaniel	12	0	Female	Yes
25697	Crossbreed	14	0	Female neutered	Yes
25734	Cavalier King Charles Spaniel	10	0	Female neutered	Yes
25779	Springer Spaniel (Unspecified/Other)	14	6	Female neutered	Yes
25842	Terrier (Unspecified/Other)	8	7	Female neutered	Yes
25892	Terrier (Unspecified/Other)	8	6	Female neutered	Yes
25949	Crossbreed	8	6	Female entire	Yes
25950	Cocker Spaniel (Unspecified/Other)	7	2	Female	Yes
26019	Bedlington Terrier	10	0	Female	Yes
26044	Labrador Retriever	10	5	Female neutered	Yes
26047	Boxer	6	0	Female entire	Yes
26085	Springer Spaniel (Unspecified/Other)	7	4	Female entire	Yes
26125	Jack Russell Terrier	11	5	Female entire	Yes
26142	Griffon (Unspecified/Other)	8	0	Female neutered	Yes
26183	Yorkshire Terrier	11	3	Female	Yes
26201	German Shepherd Dog	11	0	Female neutered	Yes
26266	Shih Tzu	3	1	Female entire	Yes
26338	Old English Sheepdog	10	0	Female neutered	Yes
26348	Pointer (Unspecified/Other)	7	0	Female	Yes
26433	Griffon (Unspecified/Other)	5	0	Female	Yes
26477	Lurcher	13	1	Female	Yes
26528	Crossbreed	8	0	Female entire	Yes
26541	Crossbreed	12	0	Female neutered	Yes
26555	Springer Spaniel (Unspecified/Other)	12	0	Female	Yes
26585	Crossbreed	12	0	Female neutered	Yes
26607	Crossbreed	6	0	Female	Yes
26669	Collie (Unspecified/Other)	3	6	Female	Yes
26735	Yorkshire Terrier	11	0	Female entire	Yes
26778	Labrador Retriever	Not recorded	Not recorded	Female neutered	Yes
26823	Jack Russell Terrier	2	0	Female	Yes
26954	Labrador Retriever	9	3	Female	Yes
26971	Dachshund (Unspecified/Other)	11	0	Female	Yes
26997	Collie (Unspecified/Other)	9	0	Female	Yes
27023	Jack Russell Terrier	8	9	Female neutered	Yes
27055	Cocker Spaniel (Unspecified/Other)	7	1	Female neutered	Yes
27056	Border Terrier	8	4	Female neutered	Yes
27060	Jack Russell Terrier	11	10	Female neutered	Yes
27119	Lurcher	9	1	Female neutered	Yes
27129	Boxer	8	9	Female	Yes
27146	Labrador Retriever	7	0	Female entire	Yes
27147	Labrador Retriever	9	0	Female neutered	Yes
27162	Labrador Retriever	9	0	Female	Yes
27176	West Highland White Terrier	12	8	Female neutered	Yes
27221	Doberman	9	0	Female neutered	Yes
27226	Other Purebred	12	9	Female entire	Yes
27291	Cocker Spaniel (Unspecified/Other)	10	0	Female	Yes
27296	Fox Terrier	6	0	Female	Yes
27304	Maltese	7	11	Female	Yes
27323	Border Terrier	12	0	Female neutered	Yes
27364	Springer Spaniel (Unspecified/Other)	5	0	Female	Yes
27399	Bichon (Unspecified/Other)	8	0	Female entire	Yes
27454	Cocker Spaniel (Unspecified/Other)	12	0	Female	Yes
27525	Toy Poodle	10	5	Female neutered	Yes
27640	Collie (Unspecified/Other)	11	0	Female neutered	Yes
27646	Toy Poodle	8	0	Female	Yes
27668	Cavalier King Charles Spaniel	9	0	Female entire	Yes
27702	Staffordshire Bull Terrier	11	0	Female	Yes
27747	Cocker Spaniel (Unspecified/Other)	9	0	Female	Yes
27756	Crossbreed	8	2	Female neutered	Yes
27801	Cocker Spaniel (Unspecified/Other)	6	7	Female neutered	Yes
27823	Cocker Spaniel (Unspecified/Other)	10	8	Female	Yes
27837	Shih Tzu	6	0	Female neutered	Yes
27967	American Bulldog	7	10	Female entire	Yes
27982	Crossbreed	5	5	Female neutered	Yes
28049	Poodle (Unspecified/Other)	9	0	Female neutered	Yes
28055	Cocker Spaniel (Unspecified/Other)	10	8	Female	Yes
28074	Labrador Retriever	9	0	Female neutered	Yes
28078	Rottweiler	6	3	Female neutered	Yes
28127	Labrador Retriever	10	0	Female	Yes
28134	Terrier (Unspecified/Other)	5	10	Female	Yes
28137	Border Collie	11	0	Female	Yes
28185	Jack Russell Terrier	6	0	Female entire	Yes
28192	Jack Russell Terrier	10	3	Female entire	Yes
28296	Miniature Dachshund (Unspecified/Other)	10	1	Female neutered	Yes
28313	Border Terrier	10	10	Female neutered	Yes
28342	Labrador Retriever	7	5	Female	Yes
28352	Cavalier King Charles Spaniel	3	7	Female neutered	Yes
28486	Akita (Unspecified/Other)	9	0	Female neutered	Yes
28496	Labrador Retriever	6	3	Female	Yes
28518	Other Purebred	9	6	Female entire	Yes
28531	Boxer	8	6	Female	Yes
28562	Yorkshire Terrier	7	0	Female	Yes
28653	Cocker Spaniel (Unspecified/Other)	11	4	Female	Yes
28703	Springer Spaniel (Unspecified/Other)	5	0	Female	Yes
28704	Springer Spaniel (Unspecified/Other)	9	0	Female	Yes
28705	German Shepherd Dog	10	0	Female neutered	Yes
28723	Jack Russell Terrier	11	0	Female entire	Yes
28747	Labrador Retriever	7	0	Female entire	Yes
28764	Dachshund (Unspecified/Other)	11	0	Female	Yes
28772	Miniature Dachshund (Unspecified/Other)	7	2	Female	Yes
28777	Lurcher	12	1	Female	Yes
28815	Labrador Retriever	7	0	Female	Yes
28838	Labrador Retriever	12	0	Female	Yes
28882	Poodle (Unspecified/Other)	6	1	Female	Yes
28885	Jack Russell Terrier	11	0	Female neutered	Yes
28928	German Shepherd Dog	10	7	Female neutered	Yes
28992	Cocker Spaniel (Unspecified/Other)	7	0	Female	Yes
29010	Jack Russell Terrier	8	0	Female	Yes
29036	Jack Russell Terrier	10	10	Female entire	Yes
29048	Cavalier King Charles Spaniel	14	0	Female	Yes
29057	Lurcher	13	5	Female	Yes
29076	Crossbreed	10	2	Female neutered	Yes
29096	Bull Terrier (Unspecified/Other)	4	10	Female	Yes
29114	Border Collie	4	6	Female	Yes
29122	Poodle (Unspecified/Other)	3	0	Female	Yes
29157	Miniature Dachshund (Unspecified/Other)	5	0	Female	Yes
29175	Border Collie	8	7	Female neutered	Yes
29189	Labrador Retriever	12	0	Female	Yes
29194	Border Collie	11	0	Female neutered	Yes
29206	Staffordshire Bull Terrier	7	0	Female	Yes
29214	Crossbreed	7	0	Female neutered	Yes
29226	Miniature Dachshund (Unspecified/Other)	11	0	Female	Yes
29231	Jack Russell Terrier	10	1	Female	Yes
29234	Border Collie	11	6	Female entire	Yes
29235	Springer Spaniel (Unspecified/Other)	8	11	Female entire	Yes
29261	Doberman	8	0	Female neutered	Yes
29312	Staffordshire Bull Terrier	9	2	Female neutered	Yes
29373	German Shepherd Dog	9	0	Female entire	Yes
29381	German Shepherd Dog	10	3	Female	Yes
29399	Other Purebred	11	10	Female neutered	Yes
29404	Labrador Retriever	3	0	Female	Yes
29423	Labrador Retriever	5	8	Female entire	Yes
29433	Cocker Spaniel (Unspecified/Other)	6	10	Female	Yes
29521	Bearded Collie	7	11	Female entire	Yes
29534	Crossbreed	11	3	Female neutered	Yes
29556	Rottweiler	6	8	Female	Yes
29567	Yorkshire Terrier	11	2	Female	Yes
29597	Labrador Retriever	11	8	Female neutered	Yes
29605	Crossbreed	10	1	Female	Yes
29606	Other Purebred	10	6	Female	Yes
29621	Other Purebred	4	9	Female	Yes
29644	Springer Spaniel (Unspecified/Other)	7	10	Female entire	Yes
29680	Retriever (Unspecified/Other)	6	6	Female	Yes
29696	Jack Russell Terrier	13	11	Female neutered	Yes
29798	German Shepherd Dog	7	11	Female	Yes
29800	Golden Retriever	11	4	Female neutered	Yes
29803	Collie (Unspecified/Other)	Not recorded	Not recorded	Female	Yes
29819	German Shepherd Dog	9	8	Female neutered	Yes
29826	Springer Spaniel (Unspecified/Other)	12	3	Female entire	Yes
29896	Springer Spaniel (Unspecified/Other)	7	6	Female neutered	Yes
29915	Border Terrier	10	7	Female	Yes
30048	Boxer	9	5	Female	Yes
30051	Labrador Retriever	7	0	Female neutered	Yes
30098	Crossbreed	5	0	Female neutered	Yes
30100	Springer Spaniel (Unspecified/Other)	9	0	Female	Yes
30125	Lhasa Apso	8	0	Female	Yes
30155	Yorkshire Terrier	11	7	Female	Yes
30179	Springer Spaniel (Unspecified/Other)	10	7	Female	Yes
30200	Crossbreed	7	7	Female	Yes
30215	Crossbreed	9	10	Female	Yes
30225	Cocker Spaniel (Unspecified/Other)	10	8	Female	Yes
30231	Jack Russell Terrier	5	10	Female	Yes
30288	Labrador Retriever	9	5	Female neutered	Yes
30306	Cocker Spaniel (Unspecified/Other)	5	0	Female entire	Yes
30331	Dachshund (Unspecified/Other)	8	0	Female	Yes
30359	Cavalier King Charles Spaniel	8	10	Female entire	Yes
30375	Jack Russell Terrier	11	0	Female	Yes
30415	West Highland White Terrier	9	8	Female	Yes
30462	German Shepherd Dog	8	0	Female neutered	Yes
30478	German Shepherd Dog	12	11	Female entire	Yes
30479	Other Purebred	11	1	Female	Yes
30505	Crossbreed	7	9	Female neutered	Yes
30509	Labrador Retriever	14	0	Female neutered	Yes
30516	Cocker Spaniel (Unspecified/Other)	11	2	Female neutered	Yes
30578	Jack Russell Terrier	7	0	Female neutered	Yes
30623	Labrador Retriever	5	5	Female	Yes
30637	Boxer	7	2	Female neutered	Yes
30677	Labrador Retriever	7	8	Female entire	Yes
30683	English Setter	8	2	Female neutered	Yes
30684	Cocker Spaniel (Unspecified/Other)	9	3	Female neutered	Yes
30695	Boxer	9	0	Female neutered	Yes
30719	Labrador Retriever	7	0	Female entire	Yes
30731	Jack Russell Terrier	12	0	Female	Yes
30749	Labrador Retriever	6	0	Female	Yes
30791	German Shepherd Dog	5	2	Female	Yes
30794	Springer Spaniel (Unspecified/Other)	10	0	Female	Yes
30807	Other Purebred	6	10	Female neutered	Yes
30819	Crossbreed	11	10	Female neutered	Yes
30822	Staffordshire Bull Terrier	7	5	Female neutered	Yes
30898	Springer Spaniel (Unspecified/Other)	8	8	Female	Yes
30920	Leonberger	8	0	Female	Yes
30956	Doberman	8	11	Female neutered	Yes
31002	Akita (Unspecified/Other)	5	5	Female entire	Yes
31005	Cocker Spaniel (Unspecified/Other)	3	10	Female	Yes
31078	Rottweiler	10	0	Female	Yes
31125	Jack Russell Terrier	12	1	Female	Yes
31177	Crossbreed	9	1	Female neutered	Yes
31205	Jack Russell Terrier	11	4	Female entire	Yes
31212	English Setter	9	7	Female neutered	Yes
31241	Poodle (Unspecified/Other)	10	2	Female	Yes
31242	Irish Setter	4	0	Female entire	Yes
31256	Miniature Dachshund (Unspecified/Other)	3	9	Female	Yes
31296	Labrador Retriever	6	0	Female	Yes
31309	Labrador Retriever	10	6	Female	Yes
31318	Crossbreed	11	0	Female	Yes
31335	Labrador Retriever	10	0	Female entire	Yes
31375	Border Terrier	8	0	Female neutered	Yes
31395	Labrador Retriever	6	0	Female neutered	Yes
31401	Cocker Spaniel (Unspecified/Other)	9	0	Female	Yes
31475	Crossbreed	9	5	Female neutered	Yes
31476	Cocker Spaniel (Unspecified/Other)	10	9	Female	Yes
31488	Jack Russell Terrier	7	0	Female neutered	Yes
31514	West Highland White Terrier	10	0	Female entire	Yes
31547	Border Collie	12	0	Female neutered	Yes
31565	Collie (Unspecified/Other)	10	3	Female entire	Yes
31569	Rottweiler	8	2	Female	Yes
31571	Labrador Retriever	10	4	Female neutered	Yes
31586	Dachshund (Unspecified/Other)	9	1	Female neutered	Yes
31620	Cocker Spaniel (Unspecified/Other)	8	0	Female neutered	Yes
31623	Miniature Dachshund (Unspecified/Other)	5	9	Female entire	Yes
31662	Cavalier King Charles Spaniel	3	3	Female neutered	Yes
31790	Cavalier King Charles Spaniel	4	0	Female	Yes
31848	Other Purebred	10	0	Female neutered	Yes
31856	Crossbreed	6	11	Female entire	Yes
32017	Jack Russell Terrier	11	7	Female entire	Yes
32055	Spaniel (Unspecified/Other)	7	0	Female	Yes
32109	Yorkshire Terrier	9	0	Female	Yes
32120	Schnauzer (Unspecified/Other)	6	0	Female neutered	Yes
32126	Cocker Spaniel (Unspecified/Other)	8	0	Female	Yes
32134	German Shepherd Dog	12	0	Female	Yes
32143	Cocker Spaniel (Unspecified/Other)	12	8	Female entire	Yes
32174	Cocker Spaniel (Unspecified/Other)	10	0	Female entire	Yes
32175	Crossbreed	7	0	Female neutered	Yes
32198	Miniature Dachshund (Unspecified/Other)	Not recorded	Not recorded	Female	Yes
32211	Labrador Retriever	12	0	Female	Yes
32300	Cocker Spaniel (Unspecified/Other)	8	11	Female neutered	Yes
32339	Akita (Unspecified/Other)	7	0	Female entire	Yes
32379	Jack Russell Terrier	11	0	Female	Yes
32385	Terrier (Unspecified/Other)	8	0	Female	Yes
32393	Springer Spaniel (Unspecified/Other)	4	0	Female neutered	Yes
32400	Shih Tzu	11	1	Female entire	Yes
32420	Springer Spaniel (Unspecified/Other)	11	6	Female neutered	Yes
32509	Yorkshire Terrier	3	4	Female entire	Yes
32552	Basset Hound	4	0	Female neutered	Yes
32553	Springer Spaniel (Unspecified/Other)	7	0	Female neutered	Yes
32566	Labrador Retriever	9	0	Female neutered	Yes
32567	German Shepherd Dog	14	6	Female	Yes
32577	German Shepherd Dog	12	0	Female neutered	Yes
32616	Weimaraner	10	6	Female entire	Yes
32617	Crossbreed	0	11	Female neutered	Yes
32619	Dachshund (Unspecified/Other)	7	8	Female neutered	Yes
32651	Labrador Retriever	7	0	Female entire	Yes
32656	Labrador Retriever	13	3	Female neutered	Yes
32677	Springer Spaniel (Unspecified/Other)	7	0	Female entire	Yes
32694	Crossbreed	7	9	Female	Yes
32748	Crossbreed	10	5	Female entire	Yes
32767	Yorkshire Terrier	9	0	Female neutered	Yes
32795	Cocker Spaniel (Unspecified/Other)	8	0	Female	Yes
32814	Staffordshire Bull Terrier	5	6	Female neutered	Yes
32817	Collie (Unspecified/Other)	Not recorded	Not recorded	Female entire	Yes
32845	Yorkshire Terrier	5	2	Female neutered	Yes
32885	Springer Spaniel (Unspecified/Other)	10	8	Female neutered	Yes
32898	Labrador Retriever	10	3	Female neutered	Yes
32938	West Highland White Terrier	10	1	Female neutered	Yes
32955	Boxer	9	8	Female	Yes
32976	Poodle (Unspecified/Other)	5	6	Female	Yes
32982	Bichon (Unspecified/Other)	10	6	Female neutered	Yes
32999	Bichon (Unspecified/Other)	8	0	Female	Yes
33009	Doberman	7	3	Female	Yes
33034	Beagle (Unspecified/Other)	7	4	Female neutered	Yes
33038	Other Purebred	8	0	Female	Yes
33102	Doberman	9	1	Female neutered	Yes
33152	Cocker Spaniel (Unspecified/Other)	6	7	Female neutered	Yes
33174	Labrador Retriever	9	10	Female neutered	Yes
33217	English Setter	11	1	Female neutered	Yes
33234	German Shepherd Dog	10	0	Female entire	Yes
33281	Crossbreed	11	2	Female neutered	Yes
33282	Boxer	9	0	Female entire	Yes
33302	Cocker Spaniel (Unspecified/Other)	7	0	Female entire	Yes
33353	West Highland White Terrier	5	9	Female neutered	Yes
33398	Springer Spaniel (Unspecified/Other)	6	3	Female neutered	Yes
33443	Other Purebred	11	3	Female	Yes
33465	Springer Spaniel (Unspecified/Other)	8	0	Female neutered	Yes
33474	Toy Poodle	6	4	Female	Yes
33491	Miniature Schnauzer	7	0	Female	Yes
33504	Irish Setter	8	0	Female	Yes
33525	Collie (Unspecified/Other)	5	0	Female	Yes
33539	Chihuahua	7	0	Female	Yes
33583	Terrier (Unspecified/Other)	7	0	Female entire	Yes
33591	Spaniel (Unspecified/Other)	12	4	Female neutered	Yes
33595	Crossbreed	8	0	Female entire	Yes
33617	Crossbreed	10	8	Female	Yes
33649	Labrador Retriever	Not recorded	Not recorded	Female neutered	Yes
33771	Newfoundland	8	4	Female neutered	Yes
33778	Labrador Retriever	7	6	Female entire	Yes
33781	Cocker Spaniel (Unspecified/Other)	8	0	Female	Yes
33787	Schnauzer (Unspecified/Other)	8	8	Female entire	Yes
33801	Jack Russell Terrier	11	8	Female	Yes
33839	Miniature Dachshund (Unspecified/Other)	11	0	Female neutered	Yes
33880	Husky (Unspecified/Other)	7	1	Female entire	Yes
33933	Lurcher	8	9	Female neutered	Yes
33992	Yorkshire Terrier	10	0	Female	Yes
33995	Yorkshire Terrier	13	0	Female	Yes
34003	Cocker Spaniel (Unspecified/Other)	4	10	Female entire	Yes
34009	Collie (Unspecified/Other)	12	0	Female	Yes
34028	Staffordshire Bull Terrier	8	4	Female	Yes
34046	Yorkshire Terrier	9	8	Female neutered	Yes
34078	Cocker Spaniel (Unspecified/Other)	8	8	Female	Yes
34138	Border Collie	14	6	Female	Yes
34195	Springer Spaniel (Unspecified/Other)	7	0	Female neutered	Yes
34234	Weimaraner	7	0	Female	Yes
34254	Cocker Spaniel (Unspecified/Other)	Not recorded	Not recorded	Female	Yes
34347	Boxer	9	0	Female	Yes
34352	Pomeranian	10	0	Female entire	Yes
34401	Crossbreed	9	1	Female	Yes
34411	Jack Russell Terrier	6	0	Female	Yes
34430	Schnauzer (Unspecified/Other)	9	3	Female	Yes
34458	Other Purebred	4	0	Female entire	Yes
34470	Irish Setter	12	4	Female entire	Yes
34478	Soft-Coated Wheaten Terrier	6	8	Female entire	Yes
34530	German Shepherd Dog	8	1	Female	Yes
34551	Crossbreed	11	0	Female neutered	Yes
34600	West Highland White Terrier	8	0	Female neutered	Yes
34601	Greyhound (Unspecified/Other)	7	5	Female	Yes
34640	Labrador Retriever	4	0	Female	Yes
34663	Jack Russell Terrier	6	0	Female	Yes
34695	Bedlington Terrier	8	3	Female neutered	Yes
34696	Bichon (Unspecified/Other)	5	0	Female entire	Yes
34712	Collie (Unspecified/Other)	11	0	Female	Yes
34716	Great Dane	4	6	Female	Yes
34721	Crossbreed	10	0	Female neutered	Yes
34778	Boxer	8	0	Female neutered	Yes
34786	Bichon (Unspecified/Other)	4	0	Female	Yes
34792	Golden Retriever	7	9	Female	Yes
34797	German Shepherd Dog	Not recorded	Not recorded	Female neutered	Yes
34922	Labrador Retriever	13	0	Female	Yes
34971	Crossbreed	9	7	Female entire	Yes
35006	West Highland White Terrier	12	0	Female	Yes
35024	Terrier (Unspecified/Other)	12	0	Female neutered	Yes
35038	Crossbreed	6	0	Female neutered	Yes
35084	Crossbreed	3	7	Female neutered	Yes
35124	Yorkshire Terrier	11	0	Female	Yes
35145	Golden Retriever	10	0	Female	Yes
35189	Springer Spaniel (Unspecified/Other)	10	0	Female neutered	Yes
35225	Cavalier King Charles Spaniel	7	0	Female neutered	Yes
35234	Springer Spaniel (Unspecified/Other)	5	0	Female entire	Yes
35240	Staffordshire Bull Terrier	7	3	Female	Yes
35245	Collie (Unspecified/Other)	11	0	Female	Yes
35277	Jack Russell Terrier	10	6	Female entire	Yes
35387	Crossbreed	12	0	Female	Yes
35402	Doberman	11	0	Female neutered	Yes
35410	Jack Russell Terrier	7	2	Female	Yes
35423	Border Terrier	8	4	Female neutered	Yes
35474	Cocker Spaniel (Unspecified/Other)	7	7	Female neutered	Yes
35497	Cocker Spaniel (Unspecified/Other)	6	5	Female neutered	Yes
35500	Cocker Spaniel (Unspecified/Other)	7	11	Female	Yes
35505	Crossbreed	11	0	Female	Yes
35583	German Shepherd Dog	8	0	Female neutered	Yes
35595	Cavalier King Charles Spaniel	9	2	Female entire	Yes
35598	Border Collie	7	1	Female neutered	Yes
35624	German Shepherd Dog	6	10	Female	Yes
35638	Springer Spaniel (Unspecified/Other)	10	0	Female	Yes
35639	Crossbreed	10	8	Female neutered	Yes
35647	West Highland White Terrier	12	6	Female entire	Yes
35650	Miniature Poodle	Not recorded	Not recorded	Female neutered	Yes
35655	Lurcher	5	0	Female neutered	Yes
35786	Springer Spaniel (Unspecified/Other)	8	0	Female neutered	Yes
35809	Cavalier King Charles Spaniel	6	0	Female entire	Yes
35823	Crossbreed	10	10	Female	Yes
35913	Shih Tzu	8	1	Female neutered	Yes
35935	Setter (Unspecified/Other)	8	4	Female	Yes
35948	West Highland White Terrier	5	0	Female neutered	Yes
35954	Crossbreed	7	0	Female	Yes
36053	Boxer	7	0	Female neutered	Yes
36077	Golden Retriever	8	0	Female	Yes
36087	Crossbreed	9	0	Female neutered	Yes
36099	Crossbreed	11	0	Female	Yes
36129	Retriever (Unspecified/Other)	5	0	Female	Yes
36210	German Pointer (Unspecified/Other)	7	10	Female neutered	Yes
36230	Crossbreed	11	3	Female entire	Yes
36376	Scottish Terrier	Not recorded	Not recorded	Female neutered	Yes
36437	Cocker Spaniel (Unspecified/Other)	9	7	Female	Yes
36577	Irish Setter	7	6	Female	Yes
36579	Lurcher	9	2	Female neutered	Yes
36621	Jack Russell Terrier	8	0	Female	Yes
36629	Border Collie	12	0	Female	Yes
36633	Akita (Unspecified/Other)	6	0	Female neutered	Yes
36643	Toy Poodle	9	0	Female	Yes
36677	Miniature Poodle	10	11	Female	Yes
36707	German Shepherd Dog	7	0	Female	Yes
36759	German Shepherd Dog	9	0	Female neutered	Yes
36776	German Shepherd Dog	11	0	Female neutered	Yes
36797	Crossbreed	9	11	Female neutered	Yes
36827	German Shepherd Dog	8	8	Female	Yes
36832	Jack Russell Terrier	9	0	Female entire	Yes
36835	Jack Russell Terrier	8	5	Female	Yes
36952	Bichon (Unspecified/Other)	8	2	Female	Yes
36989	Cavalier King Charles Spaniel	5	11	Female neutered	Yes
36990	Boxer	12	1	Female neutered	Yes
37001	Rottweiler	Not recorded	Not recorded	Female	Yes
37014	Staffordshire Bull Terrier	14	0	Female neutered	Yes
37051	Dachshund (Unspecified/Other)	6	0	Female	Yes
37106	German Shepherd Dog	11	0	Female neutered	Yes
37149	Old English Sheepdog	9	9	Female	Yes
37203	West Highland White Terrier	12	0	Female neutered	Yes
37226	Shih Tzu	13	0	Female	Yes
37235	Soft-Coated Wheaten Terrier	5	2	Female	Yes
37246	Jack Russell Terrier	12	0	Female	Yes
37248	Border Collie	7	0	Female entire	Yes
37251	Shih Tzu	7	6	Female	Yes
37256	Springer Spaniel (Unspecified/Other)	8	0	Female entire	Yes
37283	Jack Russell Terrier	8	0	Female	Yes
37291	Labrador Retriever	9	2	Female neutered	Yes
37295	Crossbreed	6	0	Female entire	Yes
37302	Newfoundland	7	8	Female	Yes
37346	Crossbreed	10	0	Female neutered	Yes
37349	English Setter	12	6	Female	Yes
37351	West Highland White Terrier	8	3	Female neutered	Yes
37468	Toy Poodle	9	5	Female neutered	Yes
37475	Staffordshire Bull Terrier	11	0	Female entire	Yes
37549	Cocker Spaniel (Unspecified/Other)	15	6	Female neutered	Yes
37557	Border Collie	8	0	Female neutered	Yes
37571	Border Collie	5	6	Female neutered	Yes
37584	Staffordshire Bull Terrier	11	6	Female neutered	Yes
37621	Jack Russell Terrier	7	0	Female	Yes
37720	German Shepherd Dog	7	5	Female neutered	Yes
37752	Other Purebred	9	6	Female entire	Yes
37781	Airedale Terrier	9	0	Female neutered	Yes
37782	Crossbreed	12	11	Female entire	Yes
37805	Springer Spaniel (Unspecified/Other)	12	0	Female neutered	Yes
37823	Crossbreed	9	0	Female neutered	Yes
37845	Shih Tzu	9	0	Female neutered	Yes
37859	Jack Russell Terrier	13	1	Female	Yes
37890	Labrador Retriever	2	0	Female	Yes
37900	Pomeranian	8	0	Female	Yes
37914	Yorkshire Terrier	7	1	Female neutered	Yes
37939	Crossbreed	10	8	Female entire	Yes
37950	Springer Spaniel (Unspecified/Other)	6	5	Female neutered	Yes
37959	Basset Hound	12	0	Female neutered	Yes
37964	Crossbreed	8	9	Female	Yes
37985	Cocker Spaniel (Unspecified/Other)	6	11	Female	Yes
37986	Doberman	7	10	Female	Yes
37989	Irish Setter	10	2	Female	Yes
37997	Cocker Spaniel (Unspecified/Other)	9	0	Female	Yes
38007	Labrador Retriever	8	9	Female	Yes
38059	Jack Russell Terrier	11	1	Female	Yes
38114	German Shepherd Dog	11	0	Female	Yes
38126	Other Purebred	10	6	Female	Yes
38159	Border Collie	12	0	Female	Yes
38175	Labrador Retriever	9	0	Female	Yes
38250	Cocker Spaniel (Unspecified/Other)	9	1	Female	Yes
38279	Boxer	6	10	Female	Yes
38341	Border Terrier	12	0	Female neutered	Yes
38347	Labrador Retriever	7	4	Female neutered	Yes
38408	Staffordshire Bull Terrier	10	8	Female	Yes
38412	West Highland White Terrier	9	8	Female	Yes
38416	Boxer	5	6	Female neutered	Yes
38482	Other Purebred	9	2	Female	Yes
38496	Labrador Retriever	7	10	Female neutered	Yes
38559	Springer Spaniel (Unspecified/Other)	9	8	Female	Yes
38574	Jack Russell Terrier	9	11	Female	Yes
38595	Other Purebred	8	6	Female neutered	Yes
38629	Whippet	6	0	Female	Yes
38638	Labrador Retriever	10	0	Female	Yes
38660	Dachshund (Unspecified/Other)	12	0	Female neutered	Yes
38663	Staffordshire Bull Terrier	7	0	Female neutered	Yes
38747	Springer Spaniel (Unspecified/Other)	10	8	Female	Yes
38749	Springer Spaniel (Unspecified/Other)	3	8	Female	Yes
38752	Crossbreed	12	3	Female	Yes
38759	Husky (Unspecified/Other)	12	3	Female	Yes
38761	Dachshund (Unspecified/Other)	4	0	Female neutered	Yes
38783	Crossbreed	10	1	Female	Yes
38785	Golden Retriever	5	0	Female	Yes
38787	Labrador Retriever	8	11	Female entire	Yes
38804	Setter (Unspecified/Other)	11	0	Female	Yes
38835	Boxer	9	8	Female neutered	Yes
38971	Cocker Spaniel (Unspecified/Other)	9	0	Female	Yes
38999	Crossbreed	9	4	Female entire	Yes
39007	Spaniel (Unspecified/Other)	10	0	Female neutered	Yes
39019	Labrador Retriever	7	0	Female	Yes
39031	Crossbreed	8	9	Female neutered	Yes
39064	Cavalier King Charles Spaniel	9	0	Female entire	Yes
39068	Labrador Retriever	6	0	Female neutered	Yes
39073	Crossbreed	9	4	Female neutered	Yes
39085	Retriever (Unspecified/Other)	8	0	Female	Yes
39101	Boxer	Not recorded	Not recorded	Female entire	Yes
39129	Boxer	4	11	Female	Yes
39160	Springer Spaniel (Unspecified/Other)	10	3	Female entire	Yes
39177	Crossbreed	7	7	Female neutered	Yes
39196	German Pointer (Unspecified/Other)	7	8	Female neutered	Yes
39200	German Shepherd Dog	6	8	Female	Yes
39263	Miniature Dachshund (Unspecified/Other)	12	3	Female entire	Yes
39332	Labrador Retriever	12	0	Female neutered	Yes
39343	Shih Tzu	11	6	Female neutered	Yes
39351	Cocker Spaniel (Unspecified/Other)	8	0	Female entire	Yes
39389	English Setter	9	0	Female neutered	Yes
39416	Springer Spaniel (Unspecified/Other)	10	0	Female	Yes
39436	Border Terrier	6	7	Female	Yes
39439	Chihuahua	7	0	Female	Yes
39470	Soft-Coated Wheaten Terrier	6	0	Female	Yes
39474	West Highland White Terrier	10	0	Female	Yes
39475	Springer Spaniel (Unspecified/Other)	10	0	Female entire	Yes
39500	West Highland White Terrier	7	0	Female	Yes
39503	Shih Tzu	9	0	Female	Yes
39511	Miniature Dachshund (Unspecified/Other)	7	5	Female neutered	Yes
39591	Dachshund (Unspecified/Other)	9	0	Female entire	Yes
39633	Crossbreed	6	0	Female neutered	Yes
39640	Labrador Retriever	8	0	Female	Yes
39711	Crossbreed	4	0	Female neutered	Yes
39717	Yorkshire Terrier	12	1	Female	Yes
39750	Boxer	8	8	Female neutered	Yes
39752	Border Collie	9	7	Female	Yes
39811	Cocker Spaniel (Unspecified/Other)	7	10	Female entire	Yes
39850	Border Collie	4	11	Female	Yes
39866	Dachshund (Unspecified/Other)	9	0	Female	Yes
39868	Cairn Terrier	7	9	Female	Yes
39881	Jack Russell Terrier	12	0	Female	Yes
39886	Cocker Spaniel (Unspecified/Other)	10	0	Female	Yes
39940	Springer Spaniel (Unspecified/Other)	10	0	Female entire	Yes
39965	Other Purebred	8	0	Female neutered	Yes
39975	West Highland White Terrier	8	0	Female	Yes
40016	Labrador Retriever	9	6	Female neutered	Yes
40042	Cocker Spaniel (Unspecified/Other)	7	10	Female	Yes
40052	Staffordshire Bull Terrier	12	0	Female	Yes
40060	Labrador Retriever	13	0	Female neutered	Yes
40098	Maltese	8	0	Female	Yes
40101	Italian Spinone	11	0	Female entire	Yes
40114	Labrador Retriever	12	0	Female	Yes
40118	Crossbreed	13	7	Female	Yes
40132	Rottweiler	5	0	Female	Yes
40167	Patterdale Terrier	9	0	Female neutered	Yes
40334	Jack Russell Terrier	8	0	Female	Yes
40444	Labrador Retriever	6	1	Female entire	Yes
40480	Labrador Retriever	9	6	Female neutered	Yes
40484	Schnauzer (Unspecified/Other)	6	9	Female	Yes
40486	West Highland White Terrier	11	2	Female neutered	Yes
40488	Border Terrier	13	6	Female	Yes
40497	Cocker Spaniel (Unspecified/Other)	10	0	Female neutered	Yes
40522	Border Collie	6	2	Female entire	Yes
40529	Boxer	6	5	Female	Yes
40531	Boston Terrier	7	7	Female neutered	Yes
40597	German Shepherd Dog	12	0	Female entire	Yes
40612	Crossbreed	5	0	Female	Yes
40629	Hungarian Vizsla	5	2	Female entire	Yes
40655	German Shepherd Dog	10	0	Female neutered	Yes
40693	Crossbreed	13	9	Female entire	Yes
40727	Labrador Retriever	10	0	Female	Yes
40740	German Shepherd Dog	9	0	Female	Yes
40757	Yorkshire Terrier	7	0	Female	Yes
40780	Border Collie	9	3	Female entire	Yes
40825	Rottweiler	7	0	Female entire	Yes
40832	Staffordshire Bull Terrier	7	3	Female neutered	Yes
40845	Crossbreed	8	2	Female neutered	Yes
40851	Terrier (Unspecified/Other)	7	6	Female	Yes
40933	Golden Retriever	4	5	Female	Yes
40936	Greyhound (Unspecified/Other)	10	6	Female neutered	Yes
41052	Labrador Retriever	7	0	Female	Yes
41057	Poodle (Unspecified/Other)	10	8	Female	Yes
41155	Crossbreed	12	0	Female neutered	Yes
41174	Springer Spaniel (Unspecified/Other)	10	0	Female entire	Yes
41198	Border Collie	12	1	Female neutered	Yes
41248	German Shepherd Dog	8	3	Female	Yes
41250	Bull Terrier (Unspecified/Other)	9	10	Female	Yes
41261	Jack Russell Terrier	10	0	Female	Yes
41264	Golden Retriever	10	9	Female neutered	Yes
41301	Setter (Unspecified/Other)	8	3	Female	Yes
41322	Boxer	6	7	Female	Yes
41343	German Shepherd Dog	8	1	Female entire	Yes
41348	German Pointer (Unspecified/Other)	8	1	Female neutered	Yes
41365	Golden Retriever	13	4	Female	Yes
41390	Crossbreed	10	6	Female	Yes
41398	Shih Tzu	9	0	Female	Yes
41408	Springer Spaniel (Unspecified/Other)	11	0	Female neutered	Yes
41490	Labrador Retriever	6	9	Female neutered	Yes
41503	German Shepherd Dog	6	11	Female	Yes
41507	Kerry Blue Terrier	Not recorded	Not recorded	Female neutered	Yes
41531	Labrador Retriever	6	1	Female	Yes
41548	German Shepherd Dog	12	0	Female	Yes
41554	Cocker Spaniel (Unspecified/Other)	7	10	Female	Yes
41600	German Shepherd Dog	12	1	Female entire	Yes
41607	Cocker Spaniel (Unspecified/Other)	11	0	Female neutered	Yes
41631	Jack Russell Terrier	10	0	Female	Yes
41676	German Shepherd Dog	10	0	Female neutered	Yes
41678	Springer Spaniel (Unspecified/Other)	4	9	Female	Yes
41711	German Shepherd Dog	8	9	Female neutered	Yes
41746	Staffordshire Bull Terrier	11	0	Female	Yes
41755	Miniature Dachshund (Unspecified/Other)	5	3	Female	Yes
41779	Lurcher	7	9	Female entire	Yes
41787	Labrador Retriever	12	3	Female	Yes
41791	Border Collie	9	9	Female neutered	Yes
41811	Bulldog (Unspecified/Other)	6	0	Female entire	Yes
41850	Collie (Unspecified/Other)	9	1	Female	Yes
41899	Labrador Retriever	Not recorded	Not recorded	Female	Yes
41900	Other Purebred	10	6	Female	Yes
41939	Cavalier King Charles Spaniel	10	7	Female	Yes
41953	Yorkshire Terrier	9	2	Female neutered	Yes
41977	Fox Terrier	9	10	Female neutered	Yes
42018	Boxer	10	10	Female	Yes
42041	Springer Spaniel (Unspecified/Other)	9	4	Female	Yes
42128	Collie (Unspecified/Other)	14	0	Female neutered	Yes
42171	Bedlington Terrier	13	8	Female	Yes
42192	Boxer	6	0	Female neutered	Yes
42206	German Shepherd Dog	9	0	Female neutered	Yes
42216	Labrador Retriever	7	10	Female	Yes
42232	Cocker Spaniel (Unspecified/Other)	6	6	Female	Yes
42239	Border Collie	14	0	Female neutered	Yes
42241	Jack Russell Terrier	7	4	Female	Yes
42252	Cairn Terrier	9	8	Female	Yes
42269	German Shepherd Dog	9	0	Female	Yes
42279	Labrador Retriever	10	0	Female neutered	Yes
42312	Yorkshire Terrier	10	7	Female neutered	Yes
42354	Jack Russell Terrier	13	9	Female neutered	Yes
42369	Cocker Spaniel (Unspecified/Other)	9	0	Female	Yes
42423	Cocker Spaniel (Unspecified/Other)	13	0	Female entire	Yes
42497	Schnauzer (Unspecified/Other)	9	0	Female	Yes
42512	Cocker Spaniel (Unspecified/Other)	10	0	Female	Yes
42591	Staffordshire Bull Terrier	6	10	Female neutered	Yes
42628	Border Collie	12	0	Female neutered	Yes
42632	Crossbreed	7	0	Female	Yes
42646	Springer Spaniel (Unspecified/Other)	7	0	Female	Yes
42660	Scottish Terrier	10	4	Female	Yes
42721	German Shepherd Dog	10	2	Female entire	Yes
42726	Crossbreed	9	1	Female entire	Yes
42761	Miniature Dachshund (Unspecified/Other)	4	7	Female	Yes
42778	Terrier (Unspecified/Other)	9	0	Female	Yes
42799	Crossbreed	13	0	Female neutered	Yes
42858	Labrador Retriever	10	0	Female	Yes
42886	Crossbreed	6	0	Female neutered	Yes
42937	Lurcher	9	0	Female	Yes
42985	Cocker Spaniel (Unspecified/Other)	6	9	Female entire	Yes
43133	West Highland White Terrier	7	11	Female entire	Yes
43146	Boxer	4	0	Female entire	Yes
43154	Golden Retriever	8	3	Female neutered	Yes
43194	Labrador Retriever	9	7	Female entire	Yes
43267	Cocker Spaniel (Unspecified/Other)	3	9	Female	Yes
43303	Border Collie	6	11	Female	Yes
43371	Husky (Unspecified/Other)	10	0	Female neutered	Yes
43404	Labrador Retriever	8	6	Female	Yes
43441	Jack Russell Terrier	11	8	Female	Yes
43456	Labrador Retriever	9	1	Female entire	Yes
43506	Dachshund (Unspecified/Other)	9	0	Female	Yes
43575	Cairn Terrier	9	5	Female	Yes
43606	Labrador Retriever	7	7	Female entire	Yes
43637	Jack Russell Terrier	9	10	Female neutered	Yes
43676	Boxer	9	0	Female neutered	Yes
43685	Cocker Spaniel (Unspecified/Other)	12	0	Female	Yes
43760	Jack Russell Terrier	9	0	Female	Yes
43802	Other Purebred	10	0	Female entire	Yes
43876	West Highland White Terrier	10	2	Female entire	Yes
43877	Cocker Spaniel (Unspecified/Other)	12	6	Female entire	Yes
43923	Crossbreed	10	0	Female neutered	Yes
43956	Springer Spaniel (Unspecified/Other)	9	0	Female neutered	Yes
43978	Cocker Spaniel (Unspecified/Other)	6	8	Female	Yes
44034	Whippet	13	0	Female neutered	Yes
44039	Jack Russell Terrier	6	0	Female entire	Yes
44056	Boxer	12	0	Female	Yes
44066	Labrador Retriever	7	1	Female entire	Yes
44086	Yorkshire Terrier	10	0	Female neutered	Yes
44106	Staffordshire Bull Terrier	6	7	Female neutered	Yes
44129	Golden Retriever	9	6	Female	Yes
44131	Springer Spaniel (Unspecified/Other)	9	5	Female	Yes
44135	Crossbreed	7	0	Female neutered	Yes
44165	Yorkshire Terrier	7	2	Female	Yes
44187	Yorkshire Terrier	6	10	Female neutered	Yes
44228	Jack Russell Terrier	6	4	Female neutered	Yes
44283	Crossbreed	11	0	Female	Yes
44339	Labrador Retriever	11	0	Female	Yes
44411	Crossbreed	12	8	Female	Yes
44419	Old English Sheepdog	10	7	Female neutered	Yes
44456	Jack Russell Terrier	8	7	Female entire	Yes
44462	Bichon (Unspecified/Other)	6	5	Female neutered	Yes
44466	Pomeranian	13	4	Female entire	Yes
44508	Boxer	8	0	Female	Yes
44542	Crossbreed	11	2	Female neutered	Yes
44582	Springer Spaniel (Unspecified/Other)	4	0	Female neutered	Yes
44699	Crossbreed	11	0	Female	Yes
44732	German Shepherd Dog	11	7	Female	Yes
44817	Scottish Terrier	12	10	Female neutered	Yes
44844	Lurcher	11	6	Female	Yes
44863	Springer Spaniel (Unspecified/Other)	12	0	Female	Yes
44928	Yorkshire Terrier	11	8	Female entire	Yes
44984	Springer Spaniel (Unspecified/Other)	7	8	Female	Yes
45009	Dachshund (Unspecified/Other)	10	5	Female	Yes
45013	Crossbreed	13	7	Female	Yes
45081	Patterdale Terrier	8	0	Female	Yes
45103	Border Collie	13	6	Female neutered	Yes
45132	Cocker Spaniel (Unspecified/Other)	8	1	Female entire	Yes
45136	Boxer	5	0	Female neutered	Yes
45147	Springer Spaniel (Unspecified/Other)	8	0	Female	Yes
45186	Italian Spinone	4	0	Female	Yes
45187	Labrador Retriever	8	0	Female	Yes
45189	Labrador Retriever	8	2	Female neutered	Yes
45197	Border Collie	10	0	Female neutered	Yes
45295	Miniature Schnauzer	12	5	Female neutered	Yes
45354	Other Purebred	7	5	Female entire	Yes
45361	Crossbreed	15	0	Female	Yes
45401	Cavalier King Charles Spaniel	9	0	Female neutered	Yes
45414	Airedale Terrier	10	1	Female neutered	Yes
45431	Doberman	8	11	Female neutered	Yes
45445	Springer Spaniel (Unspecified/Other)	10	3	Female	Yes
45494	Golden Retriever	7	6	Female	Yes
45537	Boxer	8	1	Female	Yes
45578	Cocker Spaniel (Unspecified/Other)	10	0	Female neutered	Yes
45628	Cavalier King Charles Spaniel	8	9	Female	Yes
45662	Jack Russell Terrier	11	1	Female	Yes
45663	Springer Spaniel (Unspecified/Other)	10	11	Female	Yes
45707	Golden Retriever	12	4	Female neutered	Yes
45783	Shih Tzu	10	0	Female	Yes
45815	Springer Spaniel (Unspecified/Other)	10	3	Female neutered	Yes
45849	Staffordshire Bull Terrier	4	6	Female	Yes
45865	Jack Russell Terrier	8	0	Female	Yes
45954	Labrador Retriever	5	0	Female	Yes
45975	Irish Setter	9	0	Female neutered	Yes
46001	Jack Russell Terrier	8	6	Female	Yes
46023	Cocker Spaniel (Unspecified/Other)	9	0	Female neutered	Yes
46046	Crossbreed	Not recorded	Not recorded	Female	Yes
46071	Poodle (Unspecified/Other)	12	0	Female neutered	Yes
46075	Springer Spaniel (Unspecified/Other)	12	0	Female neutered	Yes
46113	Crossbreed	13	3	Female entire	Yes
46140	Crossbreed	11	0	Female neutered	Yes
46163	Other Purebred	11	0	Female neutered	Yes
46177	Labrador Retriever	7	10	Female	Yes
46205	Boxer	10	0	Female neutered	Yes
46284	West Highland White Terrier	7	4	Female	Yes
46305	Cocker Spaniel (Unspecified/Other)	8	11	Female	Yes
46320	Poodle (Unspecified/Other)	14	2	Female	Yes
46340	Crossbreed	7	0	Female entire	Yes
46427	German Shepherd Dog	11	0	Female	Yes
46451	German Pointer (Unspecified/Other)	9	5	Female entire	Yes
46553	Schnauzer (Unspecified/Other)	13	0	Female neutered	Yes
46568	Crossbreed	7	8	Female	Yes
46597	Lurcher	3	0	Female	Yes
46673	Staffordshire Bull Terrier	7	0	Female	Yes
46693	Irish Setter	8	0	Female neutered	Yes
46786	Labrador Retriever	3	2	Female	Yes
46791	Golden Retriever	9	0	Female entire	Yes
46807	Crossbreed	11	6	Female entire	Yes
46821	Jack Russell Terrier	11	9	Female neutered	Yes
46826	Cocker Spaniel (Unspecified/Other)	8	10	Female entire	Yes
46897	Yorkshire Terrier	Not recorded	Not recorded	Female	Yes
46984	Jack Russell Terrier	10	4	Female entire	Yes
46996	Labrador Retriever	9	0	Female	Yes
47011	Staffordshire Bull Terrier	12	11	Female	Yes
47036	Crossbreed	3	11	Female	Yes
47051	West Highland White Terrier	Not recorded	Not recorded	Female	Yes
47221	Labrador Retriever	9	0	Female	Yes
47226	Terrier (Unspecified/Other)	12	0	Female	Yes
47342	Yorkshire Terrier	7	5	Female entire	Yes
47359	Jack Russell Terrier	Not recorded	Not recorded	Female	Yes
47375	West Highland White Terrier	6	10	Female	Yes
47376	Labrador Retriever	6	10	Female neutered	Yes
47393	Other Purebred	8	3	Female entire	Yes
47434	Terrier (Unspecified/Other)	11	0	Female entire	Yes
47504	Golden Retriever	8	0	Female neutered	Yes
47586	Jack Russell Terrier	6	0	Female	Yes
47588	Border Terrier	8	9	Female	Yes
47611	Labrador Retriever	9	0	Female entire	Yes
47623	Dachshund (Unspecified/Other)	5	0	Female	Yes
47693	Cocker Spaniel (Unspecified/Other)	9	9	Female	Yes
47710	Cocker Spaniel (Unspecified/Other)	9	0	Female	Yes
47712	Dachshund (Unspecified/Other)	7	0	Female	Yes
47715	Jack Russell Terrier	11	0	Female	Yes
47786	Collie (Unspecified/Other)	10	0	Female	Yes
47807	German Shepherd Dog	8	11	Female	Yes
47831	Border Collie	9	6	Female	Yes
47870	Springer Spaniel (Unspecified/Other)	10	0	Female neutered	Yes
47882	Flat-Coated Retriever	6	8	Female neutered	Yes
47943	Jack Russell Terrier	Not recorded	Not recorded	Female	Yes
47955	Labrador Retriever	7	0	Female	Yes
47989	Labrador Retriever	8	7	Female neutered	Yes
48003	Cairn Terrier	Not recorded	Not recorded	Female neutered	Yes
48010	Labrador Retriever	7	1	Female	Yes
48014	Maltese	10	0	Female	Yes
48054	Collie (Unspecified/Other)	10	3	Female entire	Yes
48100	Springer Spaniel (Unspecified/Other)	9	2	Female	Yes
48103	Labrador Retriever	6	8	Female	Yes
48143	Doberman	7	8	Female	Yes
48170	Labrador Retriever	10	0	Female	Yes
48226	Shih Tzu	7	11	Female neutered	Yes
48233	Staffordshire Bull Terrier	10	9	Female neutered	Yes
48277	Boxer	10	0	Female	Yes
48280	Cocker Spaniel (Unspecified/Other)	9	0	Female	Yes
48284	Collie (Unspecified/Other)	8	0	Female neutered	Yes
48293	Jack Russell Terrier	13	0	Female neutered	Yes
48296	Jack Russell Terrier	12	0	Female	Yes
48298	Labrador Retriever	8	5	Female neutered	Yes
48330	Lhasa Apso	8	5	Female neutered	Yes
48331	Doberman	5	11	Female entire	Yes
48335	Miniature Schnauzer	5	5	Female neutered	Yes
48338	English Setter	5	11	Female	Yes
48380	Crossbreed	12	0	Female entire	Yes
48402	Beagle (Unspecified/Other)	11	3	Female entire	Yes
48448	German Shepherd Dog	8	0	Female	Yes
48486	Crossbreed	13	9	Female neutered	Yes
48516	Labrador Retriever	5	9	Female	Yes
48543	Golden Retriever	4	4	Female	Yes
48555	Kerry Blue Terrier	9	0	Female	Yes
48560	Irish Setter	9	0	Female	Yes
48675	Labrador Retriever	10	7	Female neutered	Yes
48680	Mastiff (Unspecified/Other)	8	0	Female neutered	Yes
48702	Cavalier King Charles Spaniel	8	5	Female neutered	Yes
48703	German Shepherd Dog	10	5	Female	Yes
48705	Bichon (Unspecified/Other)	7	6	Female	Yes
48709	Golden Retriever	4	0	Female entire	Yes
48725	Crossbreed	8	2	Female	Yes
48729	Springer Spaniel (Unspecified/Other)	6	0	Female neutered	Yes
48741	West Highland White Terrier	12	10	Female neutered	Yes
48742	Labrador Retriever	10	0	Female neutered	Yes
48783	Cavalier King Charles Spaniel	5	0	Female entire	Yes
48805	Crossbreed	7	0	Female	Yes
48830	Lhasa Apso	6	0	Female entire	Yes
48839	Cavalier King Charles Spaniel	10	7	Female entire	Yes
48858	Miniature Poodle	13	0	Female	Yes
48877	Border Collie	8	4	Female	Yes
48887	Labrador Retriever	7	1	Female entire	Yes
48961	Retriever (Unspecified/Other)	5	5	Female	Yes
49023	Cocker Spaniel (Unspecified/Other)	5	0	Female neutered	Yes
49047	Golden Retriever	4	3	Female	Yes
49132	Golden Retriever	9	6	Female	Yes
49144	Labrador Retriever	6	6	Female entire	Yes
49181	Labrador Retriever	10	1	Female	Yes
49266	Jack Russell Terrier	9	0	Female entire	Yes
49286	Springer Spaniel (Unspecified/Other)	8	0	Female	Yes
49317	Tibetan Terrier	13	6	Female neutered	Yes
49321	Springer Spaniel (Unspecified/Other)	10	6	Female neutered	Yes
49389	West Highland White Terrier	6	0	Female neutered	Yes
49398	Labrador Retriever	9	3	Female	Yes
49400	Labrador Retriever	8	0	Female neutered	Yes
49408	Scottish Terrier	7	0	Female	Yes
49411	Staffordshire Bull Terrier	9	1	Female	Yes
49454	Springer Spaniel (Unspecified/Other)	8	0	Female entire	Yes
49533	Jack Russell Terrier	7	6	Female neutered	Yes
49574	Staffordshire Bull Terrier	9	9	Female	Yes
49627	Crossbreed	10	10	Female neutered	Yes
49628	Crossbreed	10	9	Female	Yes
49673	Cocker Spaniel (Unspecified/Other)	11	8	Female neutered	Yes
49712	Terrier (Unspecified/Other)	11	4	Female	Yes
49766	Crossbreed	9	0	Female	Yes
49797	Cocker Spaniel (Unspecified/Other)	5	3	Female entire	Yes
49829	Boxer	6	9	Female neutered	Yes
49873	Labrador Retriever	8	0	Female neutered	Yes
49885	Poodle (Unspecified/Other)	11	6	Female	Yes
49923	Crossbreed	6	0	Female entire	Yes
49963	Crossbreed	10	0	Female neutered	Yes
49967	Rhodesian Ridgeback	7	6	Female	Yes
50030	Labrador Retriever	10	10	Female	Yes
50062	Cocker Spaniel (Unspecified/Other)	11	8	Female neutered	Yes
50067	Lhasa Apso	8	0	Female entire	Yes
50076	Jack Russell Terrier	8	5	Female neutered	Yes
50078	Labrador Retriever	10	6	Female neutered	Yes
50122	German Shepherd Dog	7	0	Female	Yes
50152	Staffordshire Bull Terrier	8	0	Female neutered	Yes
50153	Boxer	9	0	Female entire	Yes
50158	Jack Russell Terrier	8	8	Female	Yes
50184	Border Terrier	9	6	Female neutered	Yes
50202	Doberman	5	7	Female entire	Yes
50206	Rottweiler	7	0	Female	Yes
50251	Labrador Retriever	11	5	Female neutered	Yes
50286	West Highland White Terrier	10	0	Female entire	Yes
50297	Boxer	8	0	Female	Yes
50307	Jack Russell Terrier	4	4	Female neutered	Yes
50330	Jack Russell Terrier	9	0	Female	Yes
50331	Lurcher	8	0	Female neutered	Yes
50363	Bichon (Unspecified/Other)	9	4	Female	Yes
50398	Springer Spaniel (Unspecified/Other)	9	0	Female	Yes
50418	Cocker Spaniel (Unspecified/Other)	7	6	Female neutered	Yes
50458	Lhasa Apso	8	11	Female neutered	Yes
50475	Labrador Retriever	9	0	Female	Yes
50505	Jack Russell Terrier	11	9	Female neutered	Yes
50523	Springer Spaniel (Unspecified/Other)	8	8	Female	Yes
50535	Labrador Retriever	10	0	Female entire	Yes
50541	West Highland White Terrier	13	1	Female neutered	Yes
50571	Cocker Spaniel (Unspecified/Other)	11	0	Female	Yes
50588	Jack Russell Terrier	12	0	Female	Yes
50596	Labrador Retriever	6	0	Female neutered	Yes
50722	Crossbreed	11	3	Female entire	Yes
50814	West Highland White Terrier	14	0	Female entire	Yes
50867	Crossbreed	8	2	Female	Yes
50928	Yorkshire Terrier	14	0	Female entire	Yes
50943	Staffordshire Bull Terrier	6	0	Female	Yes
50944	Crossbreed	8	0	Female	Yes
50961	Jack Russell Terrier	6	0	Female	Yes
50981	Cocker Spaniel (Unspecified/Other)	8	0	Female	Yes
51022	Border Collie	6	6	Female entire	Yes
51059	Cavalier King Charles Spaniel	9	0	Female	Yes
51132	Scottish Terrier	Not recorded	Not recorded	Female	Yes
51141	Border Collie	8	0	Female entire	Yes
51168	Labrador Retriever	6	0	Female	Yes
51301	Labrador Retriever	3	2	Female entire	Yes
51323	Jack Russell Terrier	16	0	Female	Yes
51374	Boxer	8	0	Female	Yes
51401	Jack Russell Terrier	10	0	Female entire	Yes
51441	Crossbreed	9	0	Female	Yes
51648	Other Purebred	8	6	Female entire	Yes
51665	Other Purebred	4	0	Female	Yes
51695	Spaniel (Unspecified/Other)	7	8	Female	Yes
51782	Staffordshire Bull Terrier	11	1	Female entire	Yes
51796	Miniature Dachshund (Unspecified/Other)	5	0	Female	Yes
51889	Maltese	13	10	Female neutered	Yes
51929	Miniature Dachshund (Unspecified/Other)	11	0	Female	Yes
51941	Crossbreed	11	3	Female neutered	Yes
51980	English Setter	7	3	Female	Yes
52030	Jack Russell Terrier	10	0	Female neutered	Yes
52080	Yorkshire Terrier	5	0	Female entire	Yes
52145	Terrier (Unspecified/Other)	7	8	Female neutered	Yes
52160	Italian Spinone	8	0	Female	Yes
52173	West Highland White Terrier	11	0	Female neutered	Yes
52199	Crossbreed	12	8	Female	Yes
52222	Jack Russell Terrier	12	7	Female	Yes
52229	Other Purebred	Not recorded	Not recorded	Female	Yes
52304	Crossbreed	6	10	Female	Yes
52377	Staffordshire Bull Terrier	7	0	Female neutered	Yes
52397	Labrador Retriever	8	11	Female entire	Yes
52464	Jack Russell Terrier	12	8	Female	Yes
52500	Crossbreed	9	3	Female neutered	Yes
52504	Rottweiler	6	5	Female	Yes
52544	Pointer (Unspecified/Other)	10	0	Female entire	Yes
52662	Labrador Retriever	7	0	Female neutered	Yes
52680	Dachshund (Unspecified/Other)	6	4	Female	Yes
52703	Crossbreed	8	6	Female	Yes
52748	Labrador Retriever	10	0	Female	Yes
52814	Labrador Retriever	7	0	Female	Yes
52871	Springer Spaniel (Unspecified/Other)	14	2	Female entire	Yes
52893	Crossbreed	13	0	Female entire	Yes
52978	Crossbreed	7	0	Female neutered	Yes
53015	Poodle (Unspecified/Other)	10	2	Female	Yes
53051	Yorkshire Terrier	8	0	Female	Yes
53096	Labrador Retriever	7	0	Female	Yes
53127	Crossbreed	4	3	Female neutered	Yes
53128	Jack Russell Terrier	10	7	Female	Yes
53131	Border Collie	11	8	Female	Yes
53166	Crossbreed	9	0	Female neutered	Yes
53296	Irish Setter	7	0	Female	Yes
53299	Crossbreed	12	0	Female neutered	Yes
53305	Labrador Retriever	9	8	Female	Yes
53354	Newfoundland	8	5	Female	Yes
53391	Yorkshire Terrier	4	11	Female entire	Yes
53398	Crossbreed	11	3	Female entire	Yes
53419	Springer Spaniel (Unspecified/Other)	11	8	Female neutered	Yes
53450	Border Terrier	10	5	Female neutered	Yes
53482	Terrier (Unspecified/Other)	13	0	Female neutered	Yes
53498	German Shepherd Dog	8	10	Female neutered	Yes
53517	Crossbreed	7	0	Female neutered	Yes
53562	Weimaraner	10	0	Female neutered	Yes
53653	Jack Russell Terrier	10	0	Female	Yes
53656	Other Purebred	12	2	Female	Yes
53725	Basset Hound	7	5	Female neutered	Yes
53744	Bichon (Unspecified/Other)	12	0	Female	Yes
53748	Hungarian Vizsla	8	11	Female	Yes
53761	German Shepherd Dog	9	7	Female	Yes
53770	German Shepherd Dog	7	4	Female	Yes
53780	Labrador Retriever	Not recorded	Not recorded	Female entire	Yes
53815	Springer Spaniel (Unspecified/Other)	9	2	Female entire	Yes
53821	Springer Spaniel (Unspecified/Other)	9	6	Female neutered	Yes
53911	Scottish Terrier	5	10	Female entire	Yes
53914	Cocker Spaniel (Unspecified/Other)	11	10	Female	Yes
53929	Terrier (Unspecified/Other)	12	0	Female	Yes
53964	Cocker Spaniel (Unspecified/Other)	7	6	Female entire	Yes
53998	Border Terrier	Not recorded	Not recorded	Female	Yes
54036	Cocker Spaniel (Unspecified/Other)	8	0	Female	Yes
54039	Cocker Spaniel (Unspecified/Other)	14	2	Female neutered	Yes
54044	Crossbreed	9	1	Female	Yes
54106	Miniature Schnauzer	12	0	Female neutered	Yes
54113	Cocker Spaniel (Unspecified/Other)	8	0	Female entire	Yes
54124	Springer Spaniel (Unspecified/Other)	8	0	Female	Yes
54165	Collie (Unspecified/Other)	12	0	Female	Yes
54217	Jack Russell Terrier	9	4	Female neutered	Yes
54231	Crossbreed	10	0	Female neutered	Yes
54290	Border Collie	6	10	Female	Yes
54306	Cocker Spaniel (Unspecified/Other)	9	0	Female	Yes
54315	Jack Russell Terrier	10	7	Female entire	Yes
54317	Golden Retriever	7	0	Female	Yes
54346	Staffordshire Bull Terrier	8	5	Female neutered	Yes
54347	Irish Terrier	11	3	Female neutered	Yes
54381	German Pointer (Unspecified/Other)	6	0	Female	Yes
54396	Lurcher	10	0	Female	Yes
54426	Golden Retriever	7	5	Female	Yes
54427	Tibetan Terrier	13	1	Female	Yes
54466	Labrador Retriever	10	3	Female neutered	Yes
54479	Cocker Spaniel (Unspecified/Other)	5	0	Female	Yes
54556	German Shepherd Dog	7	6	Female	Yes
54560	Bichon (Unspecified/Other)	4	0	Female	Yes
54580	Crossbreed	7	9	Female	Yes
54596	Border Collie	7	0	Female	Yes
54603	Miniature Schnauzer	7	0	Female	Yes
54604	Miniature Schnauzer	7	0	Female	Yes
54614	Cocker Spaniel (Unspecified/Other)	8	3	Female entire	Yes
54636	Crossbreed	9	0	Female	Yes
54667	Staffordshire Bull Terrier	5	0	Female neutered	Yes
54670	Border Terrier	9	2	Female	Yes
54674	Springer Spaniel (Unspecified/Other)	11	11	Female	Yes
54682	Border Collie	7	0	Female entire	Yes
54752	Jack Russell Terrier	9	1	Female	Yes
54760	Labrador Retriever	12	5	Female	Yes
54761	Border Terrier	5	0	Female	Yes
54775	Great Dane	10	6	Female neutered	Yes
54804	Staffordshire Bull Terrier	12	7	Female neutered	Yes
54830	Cavalier King Charles Spaniel	9	0	Female	Yes
54847	English Setter	7	4	Female entire	Yes
54884	Labrador Retriever	10	0	Female	Yes
54890	German Shepherd Dog	7	1	Female entire	Yes
54893	Yorkshire Terrier	4	6	Female neutered	Yes
54931	Terrier (Unspecified/Other)	6	6	Female	Yes
54941	German Shepherd Dog	Not recorded	Not recorded	Female neutered	Yes
54946	Labrador Retriever	10	2	Female neutered	Yes
54971	Bichon (Unspecified/Other)	14	6	Female	Yes
54990	Crossbreed	7	5	Female neutered	Yes
55056	Golden Retriever	11	9	Female	Yes
55096	Collie (Unspecified/Other)	4	4	Female neutered	Yes
55102	Labrador Retriever	10	0	Female neutered	Yes
55123	Dachshund (Unspecified/Other)	5	4	Female neutered	Yes
55142	Golden Retriever	9	5	Female entire	Yes
55143	West Highland White Terrier	8	3	Female neutered	Yes
55150	Cocker Spaniel (Unspecified/Other)	10	0	Female	Yes
55168	Cocker Spaniel (Unspecified/Other)	11	0	Female neutered	Yes
55264	Old English Sheepdog	11	8	Female neutered	Yes
55305	Yorkshire Terrier	13	3	Female	Yes
55324	Border Collie	11	7	Female	Yes
55346	Golden Retriever	11	4	Female neutered	Yes
55370	Labrador Retriever	12	10	Female	Yes
55375	Jack Russell Terrier	9	9	Female	Yes
55389	Terrier (Unspecified/Other)	11	0	Female	Yes
55392	Crossbreed	10	0	Female neutered	Yes
55403	Jack Russell Terrier	3	0	Female	Yes
55411	German Shepherd Dog	9	9	Female	Yes
55415	Jack Russell Terrier	10	10	Female	Yes
55421	Flat-Coated Retriever	11	0	Female neutered	Yes
55446	Boxer	8	3	Female neutered	Yes
55463	Airedale Terrier	5	10	Female neutered	Yes
55489	Cocker Spaniel (Unspecified/Other)	5	0	Female	Yes
55596	Husky (Unspecified/Other)	9	8	Female entire	Yes
55608	Labrador Retriever	9	0	Female	Yes
55613	Chihuahua	3	10	Female	Yes
55621	Dachshund (Unspecified/Other)	9	6	Female	Yes
55627	Labrador Retriever	6	0	Female	Yes
55633	Doberman	10	0	Female entire	Yes
55665	Staffordshire Bull Terrier	6	2	Female neutered	Yes
55683	Retriever (Unspecified/Other)	12	0	Female entire	Yes
55706	Husky (Unspecified/Other)	8	2	Female neutered	Yes
55707	Crossbreed	8	0	Female	Yes
55713	Labrador Retriever	11	0	Female	Yes
55773	Toy Poodle	12	7	Female entire	Yes
55812	Yorkshire Terrier	5	6	Female neutered	Yes
55826	Crossbreed	13	0	Female	Yes
55891	Springer Spaniel (Unspecified/Other)	11	10	Female neutered	Yes
55908	Labrador Retriever	10	0	Female	Yes
55943	Labrador Retriever	5	0	Female	Yes
55973	German Pointer (Unspecified/Other)	8	0	Female neutered	Yes
55977	Golden Retriever	9	0	Female neutered	Yes
55978	Jack Russell Terrier	10	0	Female	Yes
55990	Labrador Retriever	8	0	Female	Yes
56012	Rottweiler	7	0	Female entire	Yes
56063	Pomeranian	7	0	Female neutered	Yes
56081	Jack Russell Terrier	11	1	Female	Yes
56098	Boxer	8	7	Female	Yes
56116	Border Collie	11	3	Female neutered	Yes
56130	Springer Spaniel (Unspecified/Other)	10	11	Female neutered	Yes
56172	Cavalier King Charles Spaniel	12	10	Female	Yes
56190	Crossbreed	10	0	Female	Yes
56232	Scottish Terrier	8	10	Female	Yes
56256	Labrador Retriever	5	5	Female entire	Yes
56303	Border Terrier	5	3	Female	Yes
56309	Lurcher	4	0	Female	Yes
56362	Crossbreed	6	0	Female	Yes
56363	Boxer	9	4	Female entire	Yes
56371	Miniature Dachshund (Unspecified/Other)	9	2	Female	Yes
56379	Crossbreed	8	0	Female neutered	Yes
56475	Dachshund (Unspecified/Other)	9	0	Female neutered	Yes
56504	Crossbreed	9	5	Female entire	Yes
56547	Golden Retriever	9	0	Female	Yes
56550	West Highland White Terrier	7	2	Female entire	Yes
56551	Labrador Retriever	6	0	Female	Yes
56556	Crossbreed	4	0	Female	Yes
56569	Cavalier King Charles Spaniel	8	0	Female entire	Yes
56597	Cavalier King Charles Spaniel	9	3	Female	Yes
56605	Crossbreed	10	0	Female entire	Yes
56612	Springer Spaniel (Unspecified/Other)	13	0	Female	Yes
56644	Labrador Retriever	12	7	Female neutered	Yes
56670	Yorkshire Terrier	11	9	Female entire	Yes
56674	Labrador Retriever	13	0	Female entire	Yes
56676	Staffordshire Bull Terrier	Not recorded	Not recorded	Female	Yes
56745	German Shepherd Dog	8	0	Female neutered	Yes
56780	Beagle (Unspecified/Other)	5	0	Female	Yes
56781	Jack Russell Terrier	10	0	Female neutered	Yes
56788	Bichon (Unspecified/Other)	16	0	Female	Yes
56804	Bichon (Unspecified/Other)	5	0	Female neutered	Yes
56813	Crossbreed	3	0	Female	Yes
56831	Yorkshire Terrier	13	4	Female neutered	Yes
56909	Springer Spaniel (Unspecified/Other)	11	0	Female	Yes
56914	Lurcher	10	8	Female	Yes
56936	Hungarian Vizsla	6	0	Female neutered	Yes
56949	Cocker Spaniel (Unspecified/Other)	9	4	Female entire	Yes
56954	Toy Poodle	8	8	Female neutered	Yes
56955	Jack Russell Terrier	7	3	Female neutered	Yes
57001	Labrador Retriever	8	2	Female	Yes
57034	Husky (Unspecified/Other)	6	0	Female neutered	Yes
57068	Border Collie	5	0	Female	Yes
57099	Labrador Retriever	10	1	Female	Yes
57105	Labrador Retriever	10	3	Female	Yes
57150	English Setter	8	4	Female neutered	Yes
57159	Bichon (Unspecified/Other)	10	0	Female entire	Yes
57176	Yorkshire Terrier	6	6	Female	Yes
57182	Weimaraner	10	9	Female neutered	Yes
57202	Cavalier King Charles Spaniel	5	8	Female entire	Yes
57255	Cocker Spaniel (Unspecified/Other)	9	10	Female entire	Yes
57276	German Shepherd Dog	10	4	Female entire	Yes
57358	Labrador Retriever	9	1	Female entire	Yes
57376	Crossbreed	5	0	Female neutered	Yes
57387	Golden Retriever	11	9	Female entire	Yes
57408	Shepherd Dog (Unspecified/Other)	10	3	Female neutered	Yes
57441	Labrador Retriever	9	0	Female neutered	Yes
57477	Border Collie	6	0	Female	Yes
57486	Cocker Spaniel (Unspecified/Other)	10	9	Female neutered	Yes
57513	Lhasa Apso	4	0	Female entire	Yes
57611	Cocker Spaniel (Unspecified/Other)	Not recorded	Not recorded	Female entire	Yes
57690	Golden Retriever	6	7	Female	Yes
57729	Labrador Retriever	6	4	Female	Yes
57879	Cocker Spaniel (Unspecified/Other)	5	8	Female entire	Yes
57902	Crossbreed	13	4	Female neutered	Yes
57923	Other Purebred	12	0	Female neutered	Yes
57959	West Highland White Terrier	6	0	Female entire	Yes
57969	Labrador Retriever	12	6	Female neutered	Yes
57978	German Shepherd Dog	8	0	Female neutered	Yes
57994	Collie (Unspecified/Other)	8	0	Female neutered	Yes
58056	Staffordshire Bull Terrier	9	7	Female	Yes
58143	Akita (Unspecified/Other)	6	0	Female neutered	Yes
58188	Springer Spaniel (Unspecified/Other)	8	0	Female	Yes
58193	Cocker Spaniel (Unspecified/Other)	8	1	Female entire	Yes
58197	Cocker Spaniel (Unspecified/Other)	6	11	Female neutered	Yes
58224	Labrador Retriever	10	8	Female entire	Yes
58257	Boxer	9	0	Female neutered	Yes
58262	Whippet	6	0	Female	Yes
58310	Jack Russell Terrier	9	6	Female neutered	Yes
58338	Jack Russell Terrier	7	0	Female	Yes
58341	Crossbreed	7	8	Female entire	Yes
58347	Cocker Spaniel (Unspecified/Other)	8	4	Female	Yes
58372	Boxer	12	7	Female neutered	Yes
58410	Terrier (Unspecified/Other)	12	6	Female	Yes
58422	Cocker Spaniel (Unspecified/Other)	7	0	Female	Yes
58441	Cavalier King Charles Spaniel	6	10	Female entire	Yes
58443	Labrador Retriever	10	11	Female neutered	Yes
58459	Jack Russell Terrier	8	2	Female neutered	Yes
58461	German Shepherd Dog	6	9	Female	Yes
58470	Cocker Spaniel (Unspecified/Other)	8	0	Female	Yes
58483	Bichon (Unspecified/Other)	6	0	Female neutered	Yes
58624	Jack Russell Terrier	7	8	Female	Yes
58637	Terrier (Unspecified/Other)	12	5	Female	Yes
58703	Setter (Unspecified/Other)	11	0	Female neutered	Yes
58709	Cavalier King Charles Spaniel	9	7	Female	Yes
58802	Maltese	8	3	Female	Yes
58863	Bichon (Unspecified/Other)	9	1	Female neutered	Yes
58901	Leonberger	8	6	Female neutered	Yes
58908	Crossbreed	11	6	Female	Yes
58915	Golden Retriever	10	0	Female neutered	Yes
58929	Collie (Unspecified/Other)	Not recorded	Not recorded	Female neutered	Yes
58953	Labrador Retriever	7	3	Female entire	Yes
59010	Cocker Spaniel (Unspecified/Other)	10	0	Female neutered	Yes
59016	Spaniel (Unspecified/Other)	6	8	Female	Yes
59027	German Shepherd Dog	10	5	Female entire	Yes
59041	Boxer	8	9	Female entire	Yes
59076	Flat-Coated Retriever	11	3	Female neutered	Yes
59106	Whippet	10	0	Female neutered	Yes
59116	Labrador Retriever	7	7	Female	Yes
59143	Springer Spaniel (Unspecified/Other)	9	0	Female neutered	Yes
59201	Cocker Spaniel (Unspecified/Other)	4	7	Female neutered	Yes
59245	Crossbreed	5	1	Female neutered	Yes
59249	Jack Russell Terrier	7	6	Female	Yes
59267	Lurcher	10	0	Female neutered	Yes
59330	Staffordshire Bull Terrier	7	0	Female	Yes
59341	Crossbreed	12	0	Female	Yes
59420	Yorkshire Terrier	9	0	Female neutered	Yes
59464	Jack Russell Terrier	12	1	Female	Yes
59485	Staffordshire Bull Terrier	6	4	Female neutered	Yes
59521	Crossbreed	11	0	Female	Yes
59537	Bichon (Unspecified/Other)	Not recorded	Not recorded	Female	Yes
59576	Crossbreed	10	0	Female	Yes
59611	English Setter	12	3	Female neutered	Yes
59640	Jack Russell Terrier	7	3	Female neutered	Yes
59642	Staffordshire Bull Terrier	7	2	Female	Yes
59649	Collie (Unspecified/Other)	10	0	Female	Yes
59653	Jack Russell Terrier	7	10	Female	Yes
59695	Jack Russell Terrier	13	4	Female neutered	Yes
59757	Crossbreed	7	3	Female neutered	Yes
59760	Shih Tzu	4	0	Female entire	Yes
59764	Jack Russell Terrier	8	0	Female	Yes
59794	Cocker Spaniel (Unspecified/Other)	9	0	Female entire	Yes
59917	Crossbreed	5	5	Female neutered	Yes
59927	Crossbreed	9	0	Female neutered	Yes
59977	Other Purebred	10	7	Female entire	Yes
59988	Yorkshire Terrier	7	0	Female	Yes
60005	West Highland White Terrier	9	11	Female neutered	Yes
60031	Bull Terrier (Unspecified/Other)	9	2	Female neutered	Yes
60036	Toy Poodle	11	10	Female neutered	Yes
60057	Yorkshire Terrier	10	0	Female	Yes
60067	Crossbreed	9	6	Female neutered	Yes
60077	Crossbreed	13	0	Female	Yes
60083	Border Collie	9	0	Female entire	Yes
60089	Scottish Terrier	8	2	Female	Yes
60092	Cavalier King Charles Spaniel	9	6	Female entire	Yes
60161	German Shepherd Dog	10	0	Female neutered	Yes
60187	Lurcher	6	0	Female entire	Yes
60194	Labrador Retriever	7	0	Female	Yes
60233	Crossbreed	8	0	Female neutered	Yes
60237	Basset Hound	8	9	Female neutered	Yes
60254	Staffordshire Bull Terrier	10	0	Female	Yes
60285	Jack Russell Terrier	9	0	Female	Yes
60376	Labrador Retriever	10	0	Female neutered	Yes
60399	Weimaraner	9	3	Female neutered	Yes
60419	Cocker Spaniel (Unspecified/Other)	Not recorded	Not recorded	Female	Yes
60429	Boxer	5	8	Female	Yes
60440	Miniature Dachshund (Unspecified/Other)	15	8	Female	Yes
60448	Labrador Retriever	6	8	Female neutered	Yes
60462	Pug	8	11	Female entire	Yes
60526	Cocker Spaniel (Unspecified/Other)	5	9	Female entire	Yes
60529	Jack Russell Terrier	8	8	Female neutered	Yes
60568	Schnauzer (Unspecified/Other)	Not recorded	Not recorded	Female neutered	Yes
60572	Labrador Retriever	11	0	Female neutered	Yes
60584	Crossbreed	6	0	Female neutered	Yes
60586	Labrador Retriever	9	0	Female neutered	Yes
60619	Lurcher	7	0	Female	Yes
60620	Labrador Retriever	8	0	Female	Yes
60625	Springer Spaniel (Unspecified/Other)	9	7	Female	Yes
60658	Yorkshire Terrier	6	8	Female neutered	Yes
60684	Labrador Retriever	8	0	Female	Yes
60739	Poodle (Unspecified/Other)	14	6	Female neutered	Yes
60764	Husky (Unspecified/Other)	8	0	Female neutered	Yes
60768	Labrador Retriever	6	11	Female entire	Yes
60775	Yorkshire Terrier	7	10	Female entire	Yes
60891	Labrador Retriever	9	10	Female neutered	Yes
60893	West Highland White Terrier	5	0	Female neutered	Yes
60911	Retriever (Unspecified/Other)	9	0	Female	Yes
60916	Jack Russell Terrier	6	0	Female	Yes
60952	Jack Russell Terrier	11	0	Female	Yes
60964	Boxer	9	6	Female neutered	Yes
60967	Springer Spaniel (Unspecified/Other)	10	0	Female	Yes
60975	Cavalier King Charles Spaniel	11	5	Female	Yes
60981	Labrador Retriever	7	6	Female neutered	Yes
60986	Crossbreed	7	7	Female entire	Yes
60995	Alaskan Malamute	8	0	Female	Yes
60999	Staffordshire Bull Terrier	9	5	Female neutered	Yes
61047	Cocker Spaniel (Unspecified/Other)	9	0	Female neutered	Yes
61067	Bichon (Unspecified/Other)	9	0	Female neutered	Yes
61086	Crossbreed	6	0	Female	Yes
61090	Other Purebred	8	0	Female	Yes
61097	Dachshund (Unspecified/Other)	6	0	Female neutered	Yes
61105	Boxer	6	6	Female	Yes
61114	Springer Spaniel (Unspecified/Other)	8	10	Female	Yes
61115	Cocker Spaniel (Unspecified/Other)	7	0	Female	Yes
61144	Miniature Dachshund (Unspecified/Other)	8	9	Female neutered	Yes
61152	Cocker Spaniel (Unspecified/Other)	6	3	Female neutered	Yes
61215	Italian Spinone	7	5	Female	Yes
61238	Cocker Spaniel (Unspecified/Other)	9	0	Female	Yes
61240	Greyhound (Unspecified/Other)	8	6	Female	Yes
61285	Lhasa Apso	14	0	Female	Yes
61320	Other Purebred	11	0	Female	Yes
61330	German Shepherd Dog	5	3	Female neutered	Yes
61334	Fox Terrier	7	8	Female neutered	Yes
61360	Crossbreed	9	0	Female entire	Yes
61363	Tibetan Terrier	10	3	Female entire	Yes
61413	West Highland White Terrier	11	4	Female neutered	Yes
61426	Jack Russell Terrier	5	10	Female	Yes
61459	Jack Russell Terrier	8	0	Female	Yes
61466	Staffordshire Bull Terrier	10	11	Female	Yes
61503	Terrier (Unspecified/Other)	12	0	Female	Yes
61537	Labrador Retriever	Not recorded	Not recorded	Female neutered	Yes
61562	Jack Russell Terrier	9	3	Female	Yes
61600	Crossbreed	5	8	Female	Yes
61618	Labrador Retriever	Not recorded	Not recorded	Female	Yes
61630	Other Purebred	7	4	Female entire	Yes
61681	Dogue de Bordeaux	Not recorded	Not recorded	Female	Yes
61741	Springer Spaniel (Unspecified/Other)	4	8	Female	Yes
61769	Cocker Spaniel (Unspecified/Other)	9	3	Female entire	Yes
61777	Jack Russell Terrier	7	0	Female	Yes
61799	West Highland White Terrier	9	0	Female	Yes
61860	Yorkshire Terrier	7	11	Female	Yes
61896	Other Purebred	8	2	Female entire	Yes
61897	Boxer	10	1	Female neutered	Yes
61902	Crossbreed	10	0	Female	Yes
61904	Jack Russell Terrier	8	6	Female	Yes
61912	West Highland White Terrier	11	4	Female neutered	Yes
61932	Rough Collie	10	0	Female entire	Yes
61934	Labrador Retriever	10	0	Female	Yes
61945	Crossbreed	14	5	Female neutered	Yes
62028	Jack Russell Terrier	5	0	Female	Yes
62057	Labrador Retriever	9	0	Female neutered	Yes
62058	Chihuahua	11	9	Female entire	Yes
62059	Beagle (Unspecified/Other)	3	0	Female neutered	Yes
62123	Cocker Spaniel (Unspecified/Other)	10	11	Female	Yes
62170	Toy Poodle	8	11	Female neutered	Yes
62187	Boxer	11	2	Female entire	Yes
62230	Jack Russell Terrier	12	6	Female neutered	Yes
62234	Boxer	7	6	Female neutered	Yes
62235	Border Collie	7	1	Female neutered	Yes
62248	German Shepherd Dog	4	9	Female entire	Yes
62265	Crossbreed	9	8	Female	Yes
62371	Labrador Retriever	Not recorded	Not recorded	Female neutered	Yes
62489	Cocker Spaniel (Unspecified/Other)	9	0	Female neutered	Yes
62521	Fox Terrier	10	4	Female neutered	Yes
62547	Staffordshire Bull Terrier	7	3	Female	Yes
62586	Boxer	9	0	Female	Yes
62613	Staffordshire Bull Terrier	9	1	Female	Yes
62638	Bichon (Unspecified/Other)	7	0	Female entire	Yes
62639	Crossbreed	5	2	Female	Yes
62643	Crossbreed	10	11	Female neutered	Yes
62646	Cocker Spaniel (Unspecified/Other)	10	11	Female	Yes
62688	Golden Retriever	10	7	Female	Yes
62696	Yorkshire Terrier	9	0	Female neutered	Yes
62776	Jack Russell Terrier	11	1	Female entire	Yes
62796	Crossbreed	11	8	Female	Yes
62812	Staffordshire Bull Terrier	8	1	Female	Yes
62832	Poodle (Unspecified/Other)	11	0	Female entire	Yes
62899	Boxer	7	7	Female neutered	Yes
62911	Crossbreed	7	6	Female entire	Yes
62962	Labrador Retriever	9	10	Female	Yes
62982	Crossbreed	10	2	Female	Yes
62988	Staffordshire Bull Terrier	11	0	Female neutered	Yes
63080	Lurcher	10	10	Female	Yes
63110	Poodle (Unspecified/Other)	11	11	Female neutered	Yes
63113	Boston Terrier	6	0	Female	Yes
63115	Jack Russell Terrier	6	6	Female entire	Yes
63127	Terrier (Unspecified/Other)	10	0	Female	Yes
63135	Cocker Spaniel (Unspecified/Other)	13	0	Female neutered	Yes
63159	Boxer	5	0	Female	Yes
63168	German Shepherd Dog	13	5	Female neutered	Yes
63211	Labrador Retriever	7	0	Female	Yes
63217	Tibetan Terrier	10	0	Female entire	Yes
63234	Tibetan Terrier	7	10	Female neutered	Yes
63246	Labrador Retriever	11	7	Female entire	Yes
63291	Other Purebred	6	8	Female neutered	Yes
63304	Labrador Retriever	10	10	Female neutered	Yes
63307	West Highland White Terrier	11	9	Female entire	Yes
63321	Cocker Spaniel (Unspecified/Other)	Not recorded	Not recorded	Female neutered	Yes
63336	Crossbreed	10	0	Female	Yes
63363	Crossbreed	11	3	Female	Yes
63371	German Shepherd Dog	7	11	Female	Yes
63454	Samoyed	9	9	Female	Yes
63460	Labrador Retriever	12	6	Female	Yes
63461	Crossbreed	10	10	Female neutered	Yes
63462	Boxer	10	0	Female	Yes
63463	Golden Retriever	Not recorded	Not recorded	Female	Yes
63504	Springer Spaniel (Unspecified/Other)	8	0	Female	Yes
63526	Labrador Retriever	7	1	Female	Yes
63546	Boxer	7	0	Female	Yes
63549	West Highland White Terrier	8	8	Female	Yes
63561	Golden Retriever	10	0	Female entire	Yes
63589	Shepherd Dog (Unspecified/Other)	10	6	Female neutered	Yes
63597	West Highland White Terrier	9	6	Female entire	Yes
63645	Whippet	5	11	Female	Yes
63659	Labrador Retriever	11	7	Female	Yes
63664	Golden Retriever	11	11	Female neutered	Yes
63672	Boxer	11	0	Female	Yes
63687	Boxer	9	0	Female	Yes
63706	Fox Terrier	8	8	Female	Yes
63765	West Highland White Terrier	9	5	Female	Yes
[truncated: 11,401 more rows]
