# Supplementary material for: Associations Between Dog Breed and Clinical Features of Mammary Epithelial Neoplasia in Bitches: an Epidemiological Study of Submissions to a Single Diagnostic Pathology Centre Between 2008–2021
Source: J Mammary Gland Biol Neoplasia. 2023 Mar 24;28(1):6. doi: 10.1007/s10911-023-09531-3 (PMC10039094; doi:10.1007/s10911-023-09531-3)
Supplement: Supplementary file 5 — Additional file 5: Supplementary Table S5. Information used for regression analysis of relative odds of diagnosis with a malignant mammary epithelial neoplasm or of being diagnosed with multiple lesions (extracted from Table S2). [file 10911_2023_9531_MOESM5_ESM.xlsx]

## Sheet: Histology
CaseNumber	FinalCaseBreed	CaseAnimalAgeYears	CaseAnimalAgeMonths	CaseSex	Malignant	Multiple
32	Dachshund (Unspecified/Other)	7	0	Female entire	No	No
67	German Shepherd Dog	8	0	Female neutered	No	No
155	Boxer	6	0	Female	No	No
159	Poodle (Unspecified/Other)	9	1	Female neutered	No	No
172	Labrador Retriever	5	0	Female	No	No
180	Jack Russell Terrier	8	0	Female	No	No
196	Boxer	7	0	Female entire	No	Yes
219	Terrier (Unspecified/Other)	6	4	Female neutered	No	Yes
336	Crossbreed	9	4	Female	Yes	Yes
429	Cavalier King Charles Spaniel	9	6	Female entire	Yes	Yes
454	Labrador Retriever	6	8	Female neutered	Yes	Yes
474	Boxer	7	0	Female	Yes	No
667	Jack Russell Terrier	9	0	Female	No	No
760	Cavalier King Charles Spaniel	12	0	Female	No	No
786	Cocker Spaniel (Unspecified/Other)	11	9	Female	Yes	No
804	Staffordshire Bull Terrier	10	0	Female neutered	No	No
993	Springer Spaniel (Unspecified/Other)	5	0	Female	No	No
996	Beagle (Unspecified/Other)	6	9	Female neutered	Yes	Yes
1024	Labrador Retriever	7	0	Female entire	Yes	No
1090	Jack Russell Terrier	11	10	Female entire	Yes	No
1124	Boxer	4	0	Female neutered	No	No
1151	Cocker Spaniel (Unspecified/Other)	9	9	Female	No	Yes
1163	Crossbreed	8	8	Female	No	No
1169	Jack Russell Terrier	7	7	Female	Yes	No
1190	Labrador Retriever	9	6	Female neutered	Yes	No
1222	Collie (Unspecified/Other)	Not recorded	Not recorded	Female	No	No
1320	Cocker Spaniel (Unspecified/Other)	8	7	Female	No	No
1337	Collie (Unspecified/Other)	13	11	Female	Yes	No
1424	Crossbreed	8	0	Female	No	No
1444	Jack Russell Terrier	12	4	Female	Yes	No
1583	Other Purebred	8	9	Female neutered	Yes	No
1691	Dachshund (Unspecified/Other)	Not recorded	Not recorded	Female	No	No
1779	Jack Russell Terrier	9	0	Female entire	Yes	No
1832	Staffordshire Bull Terrier	8	2	Female	No	No
1859	Miniature Poodle	11	10	Female entire	Yes	Yes
1943	Staffordshire Bull Terrier	7	0	Female entire	No	No
1953	Bull Terrier (Unspecified/Other)	10	0	Female entire	No	No
2098	Crossbreed	8	1	Female	Yes	Yes
2132	Jack Russell Terrier	9	0	Female	No	No
2151	Yorkshire Terrier	11	7	Female neutered	Yes	No
2230	Schnauzer (Unspecified/Other)	0	8	Female neutered	No	No
2237	Cocker Spaniel (Unspecified/Other)	Not recorded	Not recorded	Female neutered	No	No
2286	Crossbreed	12	0	Female neutered	No	No
2343	Jack Russell Terrier	6	0	Female entire	No	No
2480	Springer Spaniel (Unspecified/Other)	8	0	Female	No	Yes
2555	Yorkshire Terrier	8	3	Female	Yes	Yes
2580	Yorkshire Terrier	14	0	Female neutered	No	No
2615	Golden Retriever	10	4	Female neutered	No	No
2624	Yorkshire Terrier	11	1	Female	No	Yes
2641	Dachshund (Unspecified/Other)	11	7	Female neutered	Yes	Yes
2704	Crossbreed	13	1	Female	Yes	No
2770	Miniature Poodle	8	0	Female	No	Yes
2782	Old English Sheepdog	7	1	Female	No	Yes
2796	Cocker Spaniel (Unspecified/Other)	8	6	Female entire	No	No
2812	Leonberger	9	0	Female neutered	No	Yes
2858	Crossbreed	12	0	Female	No	Yes
2972	West Highland White Terrier	10	7	Female neutered	Yes	Yes
3077	Crossbreed	7	2	Female entire	No	Yes
3159	Golden Retriever	8	10	Female	No	Yes
3161	Crossbreed	11	0	Female entire	No	No
3183	American Bulldog	6	2	Female neutered	No	Yes
3221	Dachshund (Unspecified/Other)	11	0	Female	No	Yes
3235	Crossbreed	11	0	Female neutered	No	Yes
3238	Crossbreed	12	8	Female	No	No
3255	Yorkshire Terrier	6	6	Female	No	No
3309	Border Terrier	7	4	Female neutered	No	No
3341	Crossbreed	9	0	Female	Yes	No
3343	Labrador Retriever	12	0	Female neutered	Yes	No
3344	Dachshund (Unspecified/Other)	7	0	Female	No	No
3346	Toy Poodle	11	6	Female	No	No
3454	Labrador Retriever	11	0	Female neutered	Yes	No
3534	Yorkshire Terrier	12	0	Female neutered	No	Yes
3543	Jack Russell Terrier	10	4	Female entire	No	Yes
3553	Poodle (Unspecified/Other)	11	0	Female neutered	Yes	No
3565	Bearded Collie	10	8	Female neutered	Yes	No
3611	Labrador Retriever	12	1	Female neutered	Yes	Yes
3618	Cocker Spaniel (Unspecified/Other)	10	1	Female neutered	No	No
3636	Cocker Spaniel (Unspecified/Other)	8	3	Female entire	No	No
3649	Cocker Spaniel (Unspecified/Other)	7	7	Female neutered	No	No
3650	Jack Russell Terrier	6	0	Female entire	Yes	No
3655	Crossbreed	11	2	Female neutered	Yes	Yes
3677	German Shepherd Dog	8	9	Female	No	No
3693	Crossbreed	13	10	Female neutered	Yes	No
3751	Cocker Spaniel (Unspecified/Other)	14	0	Female	No	No
3863	Other Purebred	10	0	Female	No	No
3885	Staffordshire Bull Terrier	5	2	Female neutered	Yes	No
3966	Staffordshire Bull Terrier	9	0	Female	Yes	No
4064	Labrador Retriever	11	5	Female neutered	Yes	No
4132	Crossbreed	8	0	Female neutered	No	No
4142	Jack Russell Terrier	13	10	Female	No	No
4327	Cocker Spaniel (Unspecified/Other)	12	0	Female neutered	Yes	Yes
4334	Crossbreed	12	2	Female	No	Yes
4369	Yorkshire Terrier	9	0	Female neutered	Yes	Yes
4438	Labrador Retriever	3	6	Female	No	No
4688	Border Collie	Not recorded	Not recorded	Female	Yes	No
4828	Border Terrier	9	0	Female entire	No	Yes
4842	Crossbreed	9	0	Female neutered	Yes	No
4843	Yorkshire Terrier	10	0	Female	No	Yes
4852	Cocker Spaniel (Unspecified/Other)	12	0	Female neutered	Yes	No
4883	Other Purebred	11	8	Female	Yes	Yes
4918	Border Collie	15	0	Female neutered	No	No
4946	Crossbreed	12	0	Female neutered	No	No
4967	Crossbreed	9	0	Female entire	No	No
4996	Chihuahua	10	0	Female	No	No
5039	Jack Russell Terrier	11	0	Female neutered	Yes	No
5095	Cavalier King Charles Spaniel	6	0	Female entire	No	No
5112	Labrador Retriever	8	7	Female	Yes	No
5117	Other Purebred	13	0	Female neutered	Yes	No
5133	Other Purebred	7	0	Female entire	No	No
5138	Bedlington Terrier	11	1	Female neutered	Yes	Yes
5285	Crossbreed	12	0	Female	Yes	No
5316	Cocker Spaniel (Unspecified/Other)	14	0	Female neutered	No	No
5317	Cocker Spaniel (Unspecified/Other)	10	8	Female neutered	No	No
5319	Staffordshire Bull Terrier	9	0	Female	Yes	No
5376	Crossbreed	13	1	Female neutered	No	No
5406	Toy Poodle	15	0	Female neutered	No	No
5433	Yorkshire Terrier	10	7	Female	No	Yes
5543	Crossbreed	Not recorded	Not recorded	Female neutered	Yes	No
5554	Springer Spaniel (Unspecified/Other)	6	1	Female neutered	No	No
5568	West Highland White Terrier	10	8	Female	Yes	No
5580	Jack Russell Terrier	9	7	Female	No	Yes
5583	Crossbreed	10	0	Female entire	Yes	No
5598	Rottweiler	5	0	Female neutered	Yes	No
5603	Jack Russell Terrier	10	5	Female	Yes	No
5711	Cocker Spaniel (Unspecified/Other)	10	1	Female neutered	Yes	No
5748	Cocker Spaniel (Unspecified/Other)	10	5	Female	No	Yes
5821	Staffordshire Bull Terrier	10	0	Female	Yes	Yes
5833	Springer Spaniel (Unspecified/Other)	6	0	Female neutered	No	No
5875	Yorkshire Terrier	9	2	Female entire	No	Yes
5902	Crossbreed	12	0	Female	No	Yes
5987	Labrador Retriever	13	0	Female	No	No
5989	German Shepherd Dog	11	0	Female entire	No	Yes
6084	Labrador Retriever	9	6	Female	No	No
6087	Cavalier King Charles Spaniel	Not recorded	Not recorded	Female neutered	No	No
6131	Golden Retriever	9	0	Female neutered	No	Yes
6160	Cavalier King Charles Spaniel	7	0	Female	Yes	No
6163	Jack Russell Terrier	12	4	Female	No	No
6191	Collie (Unspecified/Other)	11	0	Female entire	No	Yes
6241	Labrador Retriever	3	6	Female neutered	No	No
6291	Jack Russell Terrier	5	0	Female entire	No	No
6292	Crossbreed	9	5	Female entire	No	No
6338	Samoyed	7	0	Female	No	No
6351	Crossbreed	10	5	Female	Yes	Yes
6374	Crossbreed	12	0	Female neutered	Yes	No
6375	Golden Retriever	6	0	Female neutered	No	No
6382	Weimaraner	10	6	Female	Yes	No
6408	Crossbreed	12	2	Female	No	No
6415	Jack Russell Terrier	12	0	Female	No	Yes
6455	Jack Russell Terrier	7	7	Female	No	Yes
6469	Jack Russell Terrier	7	8	Female	No	No
6556	Springer Spaniel (Unspecified/Other)	8	0	Female entire	No	No
6572	German Shepherd Dog	7	0	Female neutered	No	No
6575	West Highland White Terrier	13	0	Female	No	No
6625	Crossbreed	16	0	Female	No	Yes
6642	Jack Russell Terrier	7	0	Female neutered	No	Yes
6687	Bichon (Unspecified/Other)	4	11	Female	No	No
6698	Boxer	7	0	Female	No	No
6710	English Setter	9	2	Female entire	No	No
6724	Rhodesian Ridgeback	8	1	Female entire	No	Yes
6743	Lurcher	Not recorded	Not recorded	Female	No	No
6771	Lhasa Apso	8	5	Female neutered	No	Yes
6783	Cocker Spaniel (Unspecified/Other)	4	8	Female	No	Yes
6820	Crossbreed	10	8	Female neutered	Yes	No
7038	Springer Spaniel (Unspecified/Other)	9	3	Female entire	No	No
7092	Miniature Dachshund (Unspecified/Other)	11	6	Female	No	No
7142	Weimaraner	9	0	Female neutered	Yes	No
7199	Fox Terrier	7	3	Female neutered	No	Yes
7288	Border Collie	10	8	Female	Yes	Yes
7370	Shih Tzu	11	3	Female	No	Yes
7430	Shih Tzu	7	1	Female	No	No
7514	Crossbreed	9	0	Female entire	No	No
7529	Springer Spaniel (Unspecified/Other)	10	0	Female neutered	Yes	No
7547	Lhasa Apso	13	0	Female	No	No
7602	Springer Spaniel (Unspecified/Other)	10	0	Female entire	Yes	No
7739	Jack Russell Terrier	11	0	Female neutered	No	Yes
7871	Cocker Spaniel (Unspecified/Other)	Not recorded	Not recorded	Female neutered	Yes	Yes
7878	Border Collie	9	8	Female entire	No	No
7892	Jack Russell Terrier	Not recorded	Not recorded	Female entire	Yes	No
7941	Boxer	8	0	Female entire	No	No
7960	Cocker Spaniel (Unspecified/Other)	8	2	Female	No	No
7986	Cavalier King Charles Spaniel	13	0	Female neutered	Yes	No
7989	Labrador Retriever	4	6	Female	No	No
8014	Beagle (Unspecified/Other)	8	0	Female neutered	No	No
8031	Rhodesian Ridgeback	12	5	Female neutered	Yes	No
8067	Crossbreed	4	0	Female	No	No
8082	Border Collie	8	1	Female neutered	No	No
8083	Crossbreed	10	0	Female neutered	Yes	No
8090	Crossbreed	5	0	Female	No	No
8145	Other Purebred	Not recorded	Not recorded	Female entire	No	Yes
8167	Bearded Collie	12	0	Female neutered	No	No
8175	Other Purebred	14	1	Female	No	No
8180	Bearded Collie	13	8	Female neutered	No	No
8245	Labrador Retriever	12	0	Female neutered	No	Yes
8300	Labrador Retriever	9	0	Female	No	Yes
8324	Springer Spaniel (Unspecified/Other)	9	0	Female	No	No
8336	German Shepherd Dog	7	0	Female	No	No
8346	Chihuahua	5	2	Female	No	Yes
8411	Springer Spaniel (Unspecified/Other)	7	0	Female	No	No
8472	Border Collie	12	9	Female neutered	Yes	No
8475	Crossbreed	13	4	Female	No	No
8509	Jack Russell Terrier	11	0	Female	No	Yes
8526	Scottish Terrier	6	10	Female entire	No	No
8535	Tibetan Terrier	9	8	Female entire	No	Yes
8663	Miniature Schnauzer	10	2	Female entire	Yes	No
8675	Cavalier King Charles Spaniel	6	3	Female	Yes	No
8730	Crossbreed	9	0	Female entire	No	No
8798	Crossbreed	2	0	Female	Yes	No
8843	Springer Spaniel (Unspecified/Other)	6	0	Female	No	No
8901	Border Collie	11	0	Female neutered	No	No
8924	Border Collie	11	6	Female neutered	No	Yes
8928	Boxer	8	0	Female	No	No
8932	Cocker Spaniel (Unspecified/Other)	6	10	Female neutered	No	No
8994	Labrador Retriever	8	6	Female	No	Yes
9009	Springer Spaniel (Unspecified/Other)	8	6	Female neutered	No	No
9042	Staffordshire Bull Terrier	7	0	Female	No	No
9060	Crossbreed	Not recorded	Not recorded	Female	No	No
9079	German Shepherd Dog	10	0	Female	Yes	Yes
9132	Bulldog (Unspecified/Other)	5	10	Female	No	No
9199	German Shepherd Dog	8	9	Female neutered	Yes	No
9253	Labrador Retriever	6	4	Female	No	No
9375	Golden Retriever	11	11	Female neutered	Yes	No
9402	Boxer	8	0	Female	No	No
9426	Border Terrier	7	0	Female neutered	No	No
9433	German Shepherd Dog	8	0	Female	Yes	No
9462	Akita (Unspecified/Other)	8	0	Female	No	Yes
9494	Yorkshire Terrier	10	2	Female entire	No	Yes
9518	Miniature Dachshund (Unspecified/Other)	6	6	Female entire	No	Yes
9530	Cocker Spaniel (Unspecified/Other)	5	5	Female	No	Yes
9546	Collie (Unspecified/Other)	11	0	Female neutered	No	No
9695	English Setter	7	0	Female	Yes	No
9710	Jack Russell Terrier	8	1	Female neutered	No	No
9743	Boxer	7	0	Female	No	Yes
9753	West Highland White Terrier	13	5	Female	Yes	No
9766	Golden Retriever	10	9	Female	No	No
9784	Cocker Spaniel (Unspecified/Other)	5	0	Female	No	No
9854	Cocker Spaniel (Unspecified/Other)	5	0	Female	No	No
9936	Crossbreed	9	9	Female neutered	Yes	Yes
9941	Patterdale Terrier	14	0	Female entire	Yes	No
9957	Jack Russell Terrier	10	0	Female entire	No	Yes
9958	German Shepherd Dog	12	10	Female	Yes	No
9988	Cocker Spaniel (Unspecified/Other)	7	7	Female entire	Yes	No
9997	Miniature Dachshund (Unspecified/Other)	11	0	Female	Yes	Yes
10059	German Pointer (Unspecified/Other)	7	9	Female	No	Yes
10065	Shih Tzu	6	8	Female neutered	No	No
10140	Labrador Retriever	9	10	Female	No	Yes
10221	Crossbreed	8	11	Female neutered	No	No
10224	German Shepherd Dog	10	7	Female	Yes	Yes
10231	Border Collie	9	6	Female	Yes	No
10235	Collie (Unspecified/Other)	7	0	Female neutered	No	No
10267	Crossbreed	5	10	Female neutered	No	Yes
10322	German Shepherd Dog	6	9	Female	No	No
10333	Fox Terrier	8	0	Female neutered	Yes	Yes
10386	Golden Retriever	Not recorded	Not recorded	Female neutered	Yes	No
10482	German Shepherd Dog	8	8	Female	No	Yes
10523	Bull Terrier (Unspecified/Other)	Not recorded	Not recorded	Female entire	Yes	No
10590	German Shepherd Dog	8	0	Female neutered	No	Yes
10648	Staffordshire Bull Terrier	10	0	Female neutered	No	No
10748	German Shepherd Dog	10	0	Female	Yes	Yes
10753	Labrador Retriever	13	3	Female neutered	Yes	No
10780	Labrador Retriever	9	7	Female neutered	No	Yes
10824	Flat-Coated Retriever	8	3	Female	No	No
10841	Labrador Retriever	11	0	Female neutered	No	Yes
10873	Lhasa Apso	13	0	Female	Yes	No
10895	Chihuahua	10	0	Female neutered	No	Yes
10982	Other Purebred	11	0	Female neutered	Yes	No
11030	English Setter	9	0	Female	No	Yes
11032	Yorkshire Terrier	6	0	Female neutered	No	Yes
11142	Cocker Spaniel (Unspecified/Other)	11	0	Female entire	No	Yes
11165	Yorkshire Terrier	7	0	Female	No	Yes
11252	Boxer	6	10	Female	No	No
11462	Doberman	7	0	Female entire	No	No
11724	Jack Russell Terrier	7	9	Female entire	Yes	No
11739	Springer Spaniel (Unspecified/Other)	8	0	Female	No	No
11895	Cavalier King Charles Spaniel	11	7	Female	Yes	No
11960	Bedlington Terrier	9	7	Female	No	Yes
11996	Bulldog (Unspecified/Other)	7	9	Female entire	No	No
11997	German Shepherd Dog	10	0	Female neutered	Yes	No
12017	German Shepherd Dog	10	0	Female	Yes	No
12023	Akita (Unspecified/Other)	8	0	Female neutered	Yes	No
12077	Basset Hound	10	0	Female	No	No
12082	Crossbreed	11	5	Female	Yes	Yes
12130	German Shepherd Dog	10	10	Female neutered	No	No
12145	Cavalier King Charles Spaniel	8	8	Female	Yes	Yes
12157	Cavalier King Charles Spaniel	12	2	Female	Yes	No
12170	Border Collie	10	1	Female	No	No
12178	Irish Setter	9	3	Female	Yes	No
12186	Cocker Spaniel (Unspecified/Other)	Not recorded	Not recorded	Female neutered	Yes	No
12237	Shih Tzu	8	10	Female entire	No	Yes
12320	Springer Spaniel (Unspecified/Other)	12	2	Female	No	Yes
12360	West Highland White Terrier	14	0	Female neutered	Yes	No
12376	Jack Russell Terrier	9	10	Female	No	No
12381	Poodle (Unspecified/Other)	7	0	Female	No	No
12391	West Highland White Terrier	11	2	Female	Yes	No
12419	Labrador Retriever	9	0	Female entire	No	Yes
12439	Greyhound (Unspecified/Other)	12	0	Female	Yes	Yes
12441	Boxer	Not recorded	Not recorded	Female	Yes	Yes
12482	Cocker Spaniel (Unspecified/Other)	11	0	Female	No	Yes
12572	Crossbreed	12	0	Female neutered	No	No
12579	Staffordshire Bull Terrier	11	0	Female neutered	No	No
12612	Labrador Retriever	4	6	Female	No	Yes
12649	Jack Russell Terrier	11	0	Female	No	Yes
12669	Yorkshire Terrier	9	7	Female entire	No	No
12741	Labrador Retriever	8	5	Female neutered	No	Yes
12761	Samoyed	10	0	Female	Yes	No
12763	Akita (Unspecified/Other)	8	0	Female	No	Yes
12802	Springer Spaniel (Unspecified/Other)	5	1	Female	No	No
12806	Jack Russell Terrier	4	11	Female neutered	No	Yes
12837	Border Terrier	13	0	Female neutered	Yes	Yes
12861	West Highland White Terrier	11	3	Female	No	No
12865	Golden Retriever	10	0	Female	No	No
12867	Boxer	9	0	Female neutered	No	No
12897	Cavalier King Charles Spaniel	8	9	Female	No	No
12922	Jack Russell Terrier	7	2	Female	No	No
12939	Labrador Retriever	8	0	Female neutered	No	No
12957	Yorkshire Terrier	13	3	Female neutered	Yes	No
13011	Crossbreed	10	0	Female neutered	No	No
13029	Jack Russell Terrier	11	0	Female	Yes	No
13113	Patterdale Terrier	7	0	Female neutered	No	No
13240	Labrador Retriever	9	6	Female entire	No	No
13257	Golden Retriever	11	0	Female neutered	No	No
13276	Cocker Spaniel (Unspecified/Other)	4	6	Female	No	No
13298	Shih Tzu	4	0	Female	Yes	No
13335	Springer Spaniel (Unspecified/Other)	8	11	Female neutered	Yes	No
13354	English Setter	8	6	Female neutered	Yes	No
13360	Shih Tzu	6	6	Female	No	No
13377	Dachshund (Unspecified/Other)	9	0	Female	No	No
13451	West Highland White Terrier	10	4	Female	Yes	No
13459	Crossbreed	9	6	Female	No	No
13521	Rhodesian Ridgeback	8	3	Female	No	No
13626	Springer Spaniel (Unspecified/Other)	11	6	Female neutered	Yes	No
13666	Crossbreed	5	5	Female neutered	No	No
13672	Jack Russell Terrier	9	0	Female	No	No
13693	Crossbreed	9	9	Female	No	No
13724	Crossbreed	10	1	Female neutered	No	No
13859	Springer Spaniel (Unspecified/Other)	11	0	Female entire	No	No
13899	Jack Russell Terrier	10	0	Female	Yes	Yes
13963	Labrador Retriever	10	0	Female	No	No
13998	Spaniel (Unspecified/Other)	12	11	Female	Yes	Yes
14079	Patterdale Terrier	7	6	Female	No	No
14241	Springer Spaniel (Unspecified/Other)	7	0	Female	Yes	No
14249	Crossbreed	8	3	Female neutered	Yes	No
14263	Jack Russell Terrier	13	0	Female	Yes	Yes
14320	Labrador Retriever	12	11	Female neutered	Yes	No
14386	Bearded Collie	6	11	Female	No	Yes
14413	Labrador Retriever	9	0	Female neutered	No	No
14423	Alaskan Malamute	6	0	Female neutered	Yes	No
14500	Cocker Spaniel (Unspecified/Other)	8	11	Female	No	No
14619	West Highland White Terrier	14	0	Female neutered	Yes	No
14640	Terrier (Unspecified/Other)	Not recorded	Not recorded	Female entire	Yes	No
14666	Labrador Retriever	12	0	Female	Yes	No
14703	Boxer	7	3	Female neutered	Yes	No
14707	Husky (Unspecified/Other)	7	8	Female neutered	No	No
14711	English Setter	6	6	Female	No	No
14727	Crossbreed	10	0	Female neutered	Yes	No
14749	Labrador Retriever	8	7	Female	Yes	No
14779	Yorkshire Terrier	7	11	Female neutered	No	Yes
14848	Labrador Retriever	11	0	Female neutered	Yes	No
14903	Cocker Spaniel (Unspecified/Other)	7	1	Female	No	No
14941	Crossbreed	10	4	Female neutered	No	No
14963	Bedlington Terrier	12	1	Female	No	No
14972	Springer Spaniel (Unspecified/Other)	7	8	Female	No	No
14988	Border Collie	9	0	Female neutered	No	No
15015	Other Purebred	7	0	Female neutered	No	No
15022	Staffordshire Bull Terrier	12	0	Female	Yes	Yes
15027	West Highland White Terrier	8	0	Female neutered	Yes	No
15041	Crossbreed	8	7	Female neutered	Yes	No
15046	Shih Tzu	7	9	Female neutered	No	No
15047	Labrador Retriever	8	7	Female neutered	No	Yes
15102	Shih Tzu	8	7	Female	No	No
15138	Cocker Spaniel (Unspecified/Other)	Not recorded	Not recorded	Female	No	Yes
15140	Cocker Spaniel (Unspecified/Other)	9	2	Female	No	No
15180	Scottish Terrier	11	1	Female neutered	No	Yes
15205	Yorkshire Terrier	11	0	Female	No	No
15241	Greyhound (Unspecified/Other)	10	10	Female entire	No	Yes
15244	Jack Russell Terrier	10	0	Female neutered	No	Yes
15260	Border Terrier	12	0	Female neutered	No	No
15348	German Pointer (Unspecified/Other)	10	0	Female entire	No	No
15365	Staffordshire Bull Terrier	Not recorded	Not recorded	Female neutered	Yes	No
15378	Labrador Retriever	9	6	Female entire	No	No
15386	Crossbreed	6	6	Female	Yes	Yes
15396	Labrador Retriever	7	10	Female	No	Yes
15450	Lurcher	10	0	Female	No	No
15498	Cocker Spaniel (Unspecified/Other)	7	0	Female	No	No
15512	Staffordshire Bull Terrier	8	0	Female	Yes	Yes
15515	Leonberger	9	4	Female	No	No
15595	Springer Spaniel (Unspecified/Other)	9	0	Female entire	Yes	Yes
15641	Yorkshire Terrier	10	4	Female	No	Yes
15663	Crossbreed	14	0	Female neutered	No	No
15699	West Highland White Terrier	12	0	Female neutered	Yes	No
15708	Crossbreed	Not recorded	Not recorded	Female neutered	No	No
15747	Dachshund (Unspecified/Other)	12	5	Female	No	Yes
15749	Border Collie	16	1	Female neutered	Yes	No
15797	West Highland White Terrier	13	0	Female	Yes	Yes
15818	Jack Russell Terrier	5	4	Female	No	No
15949	Labrador Retriever	11	0	Female	Yes	Yes
15959	Pointer (Unspecified/Other)	9	6	Female	No	No
16054	Crossbreed	10	0	Female	No	Yes
16104	Cocker Spaniel (Unspecified/Other)	10	0	Female	No	No
16121	Terrier (Unspecified/Other)	7	4	Female entire	No	Yes
16126	Cocker Spaniel (Unspecified/Other)	10	3	Female entire	No	No
16143	Crossbreed	8	9	Female entire	No	No
16145	Staffordshire Bull Terrier	10	1	Female entire	No	No
16176	Golden Retriever	11	0	Female neutered	Yes	No
16333	Lhasa Apso	9	7	Female neutered	No	Yes
16456	Miniature Schnauzer	8	0	Female neutered	Yes	No
16477	Labrador Retriever	8	10	Female entire	No	No
16511	Labrador Retriever	9	0	Female neutered	Yes	Yes
16533	Crossbreed	6	7	Female neutered	Yes	Yes
16590	Golden Retriever	12	0	Female	Yes	No
16598	Labrador Retriever	8	0	Female	No	No
16631	German Shepherd Dog	12	0	Female neutered	Yes	No
16682	Cocker Spaniel (Unspecified/Other)	7	8	Female	Yes	No
16684	Cavalier King Charles Spaniel	7	0	Female	No	No
16712	Terrier (Unspecified/Other)	7	1	Female neutered	Yes	No
16718	Collie (Unspecified/Other)	12	0	Female	No	No
16725	Crossbreed	Not recorded	Not recorded	Female	No	No
16768	West Highland White Terrier	11	0	Female	No	No
16807	Jack Russell Terrier	9	0	Female neutered	Yes	Yes
16884	Border Collie	13	8	Female neutered	Yes	No
16898	Beagle (Unspecified/Other)	9	0	Female neutered	No	No
16916	German Shepherd Dog	7	5	Female	No	Yes
16992	Miniature Schnauzer	5	0	Female	No	No
17053	Labrador Retriever	11	0	Female neutered	Yes	No
17055	Boxer	10	0	Female	Yes	Yes
17122	Fox Terrier	10	0	Female neutered	No	No
17147	Lurcher	12	0	Female neutered	Yes	Yes
17157	German Shepherd Dog	10	0	Female neutered	Yes	No
17297	Labrador Retriever	11	0	Female neutered	No	Yes
17361	Springer Spaniel (Unspecified/Other)	7	0	Female neutered	No	No
17462	Cocker Spaniel (Unspecified/Other)	5	0	Female	No	Yes
17476	German Shepherd Dog	4	6	Female	No	No
17502	Crossbreed	14	0	Female	Yes	No
17507	Crossbreed	11	0	Female neutered	No	No
17530	West Highland White Terrier	5	1	Female neutered	No	No
17534	Lurcher	7	7	Female	No	No
17569	English Setter	5	1	Female neutered	No	No
17585	Cocker Spaniel (Unspecified/Other)	13	0	Female neutered	Yes	Yes
17639	Crossbreed	14	0	Female neutered	No	No
17699	Yorkshire Terrier	10	3	Female	No	Yes
17728	Springer Spaniel (Unspecified/Other)	10	4	Female	No	Yes
17743	Jack Russell Terrier	13	0	Female	No	No
17756	Rottweiler	8	0	Female	Yes	Yes
17805	Miniature Dachshund (Unspecified/Other)	8	6	Female	No	No
17807	German Shepherd Dog	11	1	Female	No	No
17843	Boxer	10	6	Female	No	No
17855	Border Collie	8	4	Female neutered	No	No
17890	Soft-Coated Wheaten Terrier	7	10	Female entire	No	Yes
17962	Golden Retriever	10	0	Female	Yes	No
17964	Pointer (Unspecified/Other)	6	5	Female	Yes	No
18024	Jack Russell Terrier	Not recorded	Not recorded	Female	No	Yes
18235	Boxer	7	0	Female	No	Yes
18238	Jack Russell Terrier	5	0	Female neutered	No	No
18302	Crossbreed	8	1	Female neutered	Yes	No
18338	Poodle (Unspecified/Other)	12	1	Female neutered	Yes	No
18375	Cocker Spaniel (Unspecified/Other)	9	0	Female entire	No	No
18383	Schnauzer (Unspecified/Other)	4	9	Female neutered	No	No
18384	Spaniel (Unspecified/Other)	7	0	Female neutered	Yes	No
18399	Akita (Unspecified/Other)	11	1	Female	Yes	Yes
18496	Dachshund (Unspecified/Other)	13	0	Female	No	No
18499	Crossbreed	10	0	Female entire	No	No
18761	Crossbreed	13	8	Female neutered	No	Yes
18783	Crossbreed	9	0	Female	Yes	Yes
18833	German Pointer (Unspecified/Other)	8	10	Female entire	No	No
18861	Jack Russell Terrier	11	3	Female	No	No
18895	Springer Spaniel (Unspecified/Other)	Not recorded	Not recorded	Female	No	Yes
18927	Cocker Spaniel (Unspecified/Other)	9	4	Female	Yes	No
18990	Shih Tzu	9	0	Female entire	No	Yes
18997	Shih Tzu	9	0	Female neutered	No	No
19001	Crossbreed	16	0	Female entire	Yes	No
19011	West Highland White Terrier	13	3	Female neutered	Yes	No
19039	Crossbreed	9	0	Female	No	No
19052	Jack Russell Terrier	6	9	Female neutered	No	No
19130	Shih Tzu	5	0	Female	No	No
19203	Schnauzer (Unspecified/Other)	8	0	Female neutered	No	No
19302	Labrador Retriever	10	0	Female	Yes	Yes
19380	Labrador Retriever	9	6	Female entire	No	No
19412	Boxer	9	1	Female neutered	No	No
19413	Golden Retriever	8	3	Female	No	No
19534	Jack Russell Terrier	5	0	Female neutered	No	No
19573	Cocker Spaniel (Unspecified/Other)	6	0	Female	No	Yes
19598	Springer Spaniel (Unspecified/Other)	10	0	Female	Yes	Yes
19605	Jack Russell Terrier	14	1	Female	Yes	No
19634	Cocker Spaniel (Unspecified/Other)	9	4	Female	No	No
19647	Flat-Coated Retriever	6	6	Female	Yes	No
19680	Staffordshire Bull Terrier	10	0	Female	Yes	Yes
19698	Springer Spaniel (Unspecified/Other)	11	1	Female	Yes	Yes
19737	Staffordshire Bull Terrier	10	0	Female	Yes	No
19792	Border Collie	8	0	Female neutered	No	Yes
19826	French Bulldog	10	0	Female neutered	Yes	No
19838	Greyhound (Unspecified/Other)	9	2	Female neutered	No	Yes
19859	Crossbreed	11	10	Female	Yes	No
19918	Boxer	6	6	Female entire	Yes	No
19935	Crossbreed	11	0	Female entire	Yes	Yes
19937	Labrador Retriever	12	3	Female neutered	No	No
19966	Crossbreed	6	0	Female neutered	No	Yes
19980	Other Purebred	7	5	Female	Yes	No
20000	Fox Terrier	Not recorded	Not recorded	Female	No	No
20055	Cocker Spaniel (Unspecified/Other)	7	7	Female entire	No	No
20093	Crossbreed	8	5	Female neutered	Yes	Yes
20105	Springer Spaniel (Unspecified/Other)	8	0	Female	No	Yes
20153	Crossbreed	14	0	Female	Yes	No
20176	Irish Setter	7	5	Female	No	No
20311	Boxer	10	2	Female neutered	Yes	No
20358	Golden Retriever	5	9	Female neutered	No	Yes
20375	Jack Russell Terrier	6	5	Female neutered	Yes	No
20393	Collie (Unspecified/Other)	7	0	Female	No	No
20410	Other Purebred	10	7	Female neutered	Yes	No
20524	Border Collie	11	10	Female	Yes	No
20560	Jack Russell Terrier	16	6	Female	No	Yes
20576	Labrador Retriever	9	8	Female	Yes	No
20606	Spaniel (Unspecified/Other)	10	6	Female	No	No
20627	Mastiff (Unspecified/Other)	9	10	Female neutered	Yes	No
20630	Husky (Unspecified/Other)	9	3	Female neutered	Yes	No
20648	West Highland White Terrier	9	11	Female entire	No	No
20674	Pointer (Unspecified/Other)	6	6	Female	No	Yes
20675	Other Purebred	6	0	Female	No	No
20678	Crossbreed	10	0	Female	Yes	No
20766	Miniature Poodle	12	3	Female neutered	No	Yes
20775	Border Collie	8	6	Female	No	No
20792	West Highland White Terrier	8	0	Female neutered	No	Yes
20810	Golden Retriever	7	0	Female neutered	No	No
20878	Staffordshire Bull Terrier	9	4	Female	Yes	No
20993	Crossbreed	3	0	Female neutered	No	No
21015	Border Collie	6	6	Female	Yes	No
21022	Crossbreed	7	0	Female entire	No	No
21046	Doberman	5	2	Female neutered	No	No
21065	Collie (Unspecified/Other)	11	0	Female	No	No
21110	West Highland White Terrier	8	1	Female	No	No
21128	Rottweiler	11	0	Female neutered	Yes	No
21131	Labrador Retriever	9	6	Female neutered	Yes	No
21176	Border Collie	9	6	Female	Yes	No
21207	Terrier (Unspecified/Other)	14	0	Female neutered	Yes	No
21247	Collie (Unspecified/Other)	13	0	Female neutered	Yes	No
21281	Labrador Retriever	9	0	Female	No	No
21308	Samoyed	8	1	Female	Yes	No
21338	German Shepherd Dog	12	1	Female neutered	No	No
21361	Cocker Spaniel (Unspecified/Other)	8	6	Female entire	No	Yes
21401	Cocker Spaniel (Unspecified/Other)	7	0	Female entire	No	Yes
21579	Jack Russell Terrier	7	7	Female entire	No	No
21698	Yorkshire Terrier	13	0	Female	No	Yes
21699	Poodle (Unspecified/Other)	10	0	Female	Yes	No
21724	Border Collie	12	9	Female	No	No
21815	Crossbreed	10	0	Female neutered	Yes	No
21820	Jack Russell Terrier	13	9	Female neutered	Yes	No
21900	Fox Terrier	10	0	Female	No	Yes
21904	Dogue de Bordeaux	4	0	Female neutered	No	No
21935	English Setter	7	7	Female neutered	Yes	Yes
21961	Yorkshire Terrier	13	3	Female	No	Yes
21968	Boxer	9	4	Female	Yes	Yes
22021	Bull Terrier (Unspecified/Other)	9	7	Female entire	Yes	No
22045	Crossbreed	13	3	Female	Yes	Yes
22072	Crossbreed	12	4	Female	Yes	No
22108	Springer Spaniel (Unspecified/Other)	7	9	Female entire	No	No
22113	Cocker Spaniel (Unspecified/Other)	6	11	Female entire	No	No
22162	Labrador Retriever	6	0	Female neutered	Yes	No
22193	Pointer (Unspecified/Other)	8	7	Female	No	No
22216	Crossbreed	10	2	Female entire	Yes	No
22273	Springer Spaniel (Unspecified/Other)	8	0	Female neutered	No	No
22322	Bichon (Unspecified/Other)	12	0	Female neutered	Yes	No
22394	Springer Spaniel (Unspecified/Other)	11	0	Female	No	No
22440	German Shepherd Dog	10	9	Female	No	No
22485	Crossbreed	13	9	Female neutered	Yes	Yes
22508	Crossbreed	10	0	Female	No	No
22570	Springer Spaniel (Unspecified/Other)	6	6	Female entire	No	No
22618	Other Purebred	10	0	Female neutered	No	No
22658	Jack Russell Terrier	10	2	Female neutered	No	No
22724	Cairn Terrier	Not recorded	Not recorded	Female	No	No
22733	West Highland White Terrier	8	11	Female	No	No
22750	Crossbreed	9	11	Female	No	Yes
22756	Staffordshire Bull Terrier	10	0	Female neutered	Yes	Yes
22776	Springer Spaniel (Unspecified/Other)	4	6	Female	No	No
22787	Crossbreed	13	6	Female neutered	Yes	No
22792	Springer Spaniel (Unspecified/Other)	8	9	Female	No	Yes
22901	Whippet	10	2	Female	Yes	No
22907	Golden Retriever	7	0	Female neutered	No	No
22972	Spaniel (Unspecified/Other)	5	0	Female	No	No
23000	Spaniel (Unspecified/Other)	10	8	Female	No	No
23046	Staffordshire Bull Terrier	12	0	Female	Yes	No
23108	Springer Spaniel (Unspecified/Other)	7	0	Female	No	No
23235	Border Terrier	9	6	Female neutered	No	No
23324	Springer Spaniel (Unspecified/Other)	8	5	Female	Yes	Yes
23349	Rottweiler	7	2	Female neutered	No	No
23369	Dalmatian	9	0	Female	No	No
23417	Greyhound (Unspecified/Other)	9	5	Female neutered	Yes	No
23424	Other Purebred	9	0	Female neutered	No	Yes
23457	Labrador Retriever	11	9	Female neutered	No	No
23462	German Shepherd Dog	6	6	Female	No	No
23472	Bichon (Unspecified/Other)	7	9	Female neutered	No	No
23477	Springer Spaniel (Unspecified/Other)	8	5	Female	No	No
23481	Yorkshire Terrier	10	10	Female neutered	No	Yes
23525	Cocker Spaniel (Unspecified/Other)	12	0	Female neutered	No	No
23528	Cocker Spaniel (Unspecified/Other)	12	0	Female neutered	Yes	No
23567	Border Collie	16	3	Female	Yes	No
23762	Miniature Poodle	11	6	Female neutered	Yes	Yes
23785	West Highland White Terrier	12	4	Female entire	No	Yes
23806	Cocker Spaniel (Unspecified/Other)	7	9	Female	No	Yes
23828	Border Collie	9	3	Female neutered	Yes	No
23838	Crossbreed	6	3	Female entire	No	Yes
23931	Mountain Dog (Unspecified/Other)	8	0	Female	Yes	No
23933	Labrador Retriever	8	2	Female entire	No	No
23988	West Highland White Terrier	11	0	Female neutered	No	No
24001	German Shepherd Dog	9	0	Female entire	No	Yes
24018	Other Purebred	11	0	Female neutered	Yes	No
24041	Crossbreed	13	1	Female	Yes	No
24049	Chihuahua	11	2	Female entire	No	No
24050	West Highland White Terrier	12	3	Female entire	Yes	Yes
24054	Miniature Dachshund (Unspecified/Other)	8	6	Female neutered	No	No
24095	Golden Retriever	12	1	Female	Yes	Yes
24097	Irish Setter	6	10	Female	No	Yes
24101	Fox Terrier	Not recorded	Not recorded	Female	No	Yes
24103	Labrador Retriever	10	7	Female entire	No	Yes
24122	Labrador Retriever	9	11	Female	Yes	Yes
24153	Other Purebred	7	1	Female entire	Yes	No
24169	Yorkshire Terrier	8	0	Female	No	Yes
24210	Cavalier King Charles Spaniel	9	6	Female	Yes	No
24220	Toy Poodle	9	0	Female neutered	No	Yes
24243	Cocker Spaniel (Unspecified/Other)	7	6	Female neutered	No	No
24289	German Shepherd Dog	9	0	Female	No	No
24368	Shih Tzu	8	7	Female	Yes	No
24394	Lhasa Apso	1	0	Female neutered	No	No
24417	Staffordshire Bull Terrier	5	10	Female neutered	Yes	No
24491	Terrier (Unspecified/Other)	7	0	Female entire	No	No
24498	Chihuahua	13	10	Female	Yes	No
24522	Labrador Retriever	5	6	Female	No	Yes
24536	Yorkshire Terrier	7	0	Female neutered	No	Yes
24589	Crossbreed	11	1	Female	No	Yes
24691	Crossbreed	11	0	Female	No	No
24704	Cavalier King Charles Spaniel	9	8	Female	Yes	No
24732	Cocker Spaniel (Unspecified/Other)	Not recorded	Not recorded	Female neutered	Yes	Yes
24733	Labrador Retriever	8	5	Female	Yes	No
24755	German Shepherd Dog	10	0	Female	No	Yes
24827	Border Collie	13	0	Female	No	No
24866	Crossbreed	8	11	Female	No	No
24962	Boxer	6	0	Female	No	No
24964	German Shepherd Dog	11	1	Female entire	Yes	No
24970	Crossbreed	11	0	Female neutered	No	Yes
24977	Staffordshire Bull Terrier	8	9	Female neutered	Yes	No
25037	Crossbreed	5	3	Female neutered	No	No
25080	Golden Retriever	13	0	Female entire	Yes	No
25167	German Shepherd Dog	6	4	Female neutered	Yes	No
25226	Springer Spaniel (Unspecified/Other)	Not recorded	Not recorded	Female	No	No
25239	Cocker Spaniel (Unspecified/Other)	5	2	Female neutered	No	No
25316	Shih Tzu	6	4	Female	No	Yes
25338	Border Terrier	7	2	Female	No	No
25339	Hungarian Vizsla	Not recorded	Not recorded	Female	No	No
25364	Labrador Retriever	11	8	Female neutered	Yes	Yes
25400	Crossbreed	10	4	Female entire	No	Yes
25426	West Highland White Terrier	8	11	Female entire	No	No
25466	Other Purebred	10	0	Female	No	Yes
25499	Shih Tzu	10	11	Female neutered	Yes	No
25512	Cairn Terrier	9	7	Female	Yes	No
25513	Crossbreed	3	0	Female neutered	No	No
25546	Crossbreed	8	9	Female neutered	No	No
25559	Pointer (Unspecified/Other)	Not recorded	Not recorded	Female	Yes	No
25641	Cocker Spaniel (Unspecified/Other)	7	0	Female	No	No
25650	Jack Russell Terrier	12	0	Female neutered	No	No
25672	Cavalier King Charles Spaniel	12	0	Female	Yes	Yes
25697	Crossbreed	14	0	Female neutered	Yes	Yes
25734	Cavalier King Charles Spaniel	10	0	Female neutered	No	No
25779	Springer Spaniel (Unspecified/Other)	14	6	Female neutered	Yes	No
25842	Terrier (Unspecified/Other)	8	7	Female neutered	Yes	No
25892	Terrier (Unspecified/Other)	8	6	Female neutered	No	No
25949	Crossbreed	8	6	Female entire	Yes	No
25950	Cocker Spaniel (Unspecified/Other)	7	2	Female	No	No
26019	Bedlington Terrier	10	0	Female	Yes	No
26044	Labrador Retriever	10	5	Female neutered	Yes	Yes
26047	Boxer	6	0	Female entire	No	No
26085	Springer Spaniel (Unspecified/Other)	7	4	Female entire	No	No
26125	Jack Russell Terrier	11	5	Female entire	Yes	Yes
26142	Griffon (Unspecified/Other)	8	0	Female neutered	Yes	Yes
26183	Yorkshire Terrier	11	3	Female	No	No
26201	German Shepherd Dog	11	0	Female neutered	Yes	No
26266	Shih Tzu	3	1	Female entire	No	Yes
26338	Old English Sheepdog	10	0	Female neutered	Yes	No
26348	Pointer (Unspecified/Other)	7	0	Female	Yes	No
26433	Griffon (Unspecified/Other)	5	0	Female	No	No
26477	Lurcher	13	1	Female	No	Yes
26528	Crossbreed	8	0	Female entire	No	No
26541	Crossbreed	12	0	Female neutered	Yes	Yes
26555	Springer Spaniel (Unspecified/Other)	12	0	Female	No	No
26585	Crossbreed	12	0	Female neutered	No	No
26607	Crossbreed	6	0	Female	No	Yes
26669	Collie (Unspecified/Other)	3	6	Female	No	No
26735	Yorkshire Terrier	11	0	Female entire	No	Yes
26778	Labrador Retriever	Not recorded	Not recorded	Female neutered	No	No
26823	Jack Russell Terrier	2	0	Female	Yes	No
26954	Labrador Retriever	9	3	Female	No	Yes
26971	Dachshund (Unspecified/Other)	11	0	Female	Yes	No
26997	Collie (Unspecified/Other)	9	0	Female	No	No
27023	Jack Russell Terrier	8	9	Female neutered	No	Yes
27055	Cocker Spaniel (Unspecified/Other)	7	1	Female neutered	Yes	No
27056	Border Terrier	8	4	Female neutered	Yes	No
27060	Jack Russell Terrier	11	10	Female neutered	No	Yes
27119	Lurcher	9	1	Female neutered	No	Yes
27129	Boxer	8	9	Female	Yes	No
27146	Labrador Retriever	7	0	Female entire	Yes	Yes
27147	Labrador Retriever	9	0	Female neutered	Yes	No
27162	Labrador Retriever	9	0	Female	Yes	No
27176	West Highland White Terrier	12	8	Female neutered	Yes	Yes
27221	Doberman	9	0	Female neutered	Yes	No
27226	Other Purebred	12	9	Female entire	Yes	No
27291	Cocker Spaniel (Unspecified/Other)	10	0	Female	Yes	Yes
27296	Fox Terrier	6	0	Female	Yes	No
27304	Maltese	7	11	Female	No	No
27323	Border Terrier	12	0	Female neutered	Yes	Yes
27364	Springer Spaniel (Unspecified/Other)	5	0	Female	No	No
27399	Bichon (Unspecified/Other)	8	0	Female entire	Yes	No
27454	Cocker Spaniel (Unspecified/Other)	12	0	Female	Yes	No
27525	Toy Poodle	10	5	Female neutered	No	No
27640	Collie (Unspecified/Other)	11	0	Female neutered	Yes	No
27646	Toy Poodle	8	0	Female	Yes	Yes
27668	Cavalier King Charles Spaniel	9	0	Female entire	Yes	No
27702	Staffordshire Bull Terrier	11	0	Female	Yes	No
27747	Cocker Spaniel (Unspecified/Other)	9	0	Female	Yes	Yes
27756	Crossbreed	8	2	Female neutered	No	No
27801	Cocker Spaniel (Unspecified/Other)	6	7	Female neutered	Yes	Yes
27823	Cocker Spaniel (Unspecified/Other)	10	8	Female	No	No
27837	Shih Tzu	6	0	Female neutered	Yes	No
27967	American Bulldog	7	10	Female entire	No	Yes
27982	Crossbreed	5	5	Female neutered	Yes	No
28049	Poodle (Unspecified/Other)	9	0	Female neutered	No	No
28055	Cocker Spaniel (Unspecified/Other)	10	8	Female	No	No
28074	Labrador Retriever	9	0	Female neutered	Yes	Yes
28078	Rottweiler	6	3	Female neutered	No	Yes
28127	Labrador Retriever	10	0	Female	No	Yes
28134	Terrier (Unspecified/Other)	5	10	Female	No	No
28137	Border Collie	11	0	Female	Yes	Yes
28185	Jack Russell Terrier	6	0	Female entire	No	Yes
28192	Jack Russell Terrier	10	3	Female entire	No	Yes
28296	Miniature Dachshund (Unspecified/Other)	10	1	Female neutered	No	No
28313	Border Terrier	10	10	Female neutered	Yes	No
28342	Labrador Retriever	7	5	Female	Yes	No
28352	Cavalier King Charles Spaniel	3	7	Female neutered	No	No
28486	Akita (Unspecified/Other)	9	0	Female neutered	Yes	No
28496	Labrador Retriever	6	3	Female	Yes	No
28518	Other Purebred	9	6	Female entire	Yes	No
28531	Boxer	8	6	Female	No	Yes
28562	Yorkshire Terrier	7	0	Female	No	Yes
28653	Cocker Spaniel (Unspecified/Other)	11	4	Female	No	No
28703	Springer Spaniel (Unspecified/Other)	5	0	Female	No	No
28704	Springer Spaniel (Unspecified/Other)	9	0	Female	Yes	No
28705	German Shepherd Dog	10	0	Female neutered	Yes	No
28723	Jack Russell Terrier	11	0	Female entire	Yes	Yes
28747	Labrador Retriever	7	0	Female entire	No	No
28764	Dachshund (Unspecified/Other)	11	0	Female	Yes	Yes
28772	Miniature Dachshund (Unspecified/Other)	7	2	Female	Yes	No
28777	Lurcher	12	1	Female	Yes	No
28815	Labrador Retriever	7	0	Female	No	Yes
28838	Labrador Retriever	12	0	Female	Yes	Yes
28882	Poodle (Unspecified/Other)	6	1	Female	Yes	No
28885	Jack Russell Terrier	11	0	Female neutered	Yes	No
28928	German Shepherd Dog	10	7	Female neutered	Yes	Yes
28992	Cocker Spaniel (Unspecified/Other)	7	0	Female	Yes	No
29010	Jack Russell Terrier	8	0	Female	Yes	No
29036	Jack Russell Terrier	10	10	Female entire	No	Yes
29048	Cavalier King Charles Spaniel	14	0	Female	Yes	Yes
29057	Lurcher	13	5	Female	Yes	Yes
29076	Crossbreed	10	2	Female neutered	No	No
29096	Bull Terrier (Unspecified/Other)	4	10	Female	No	No
29114	Border Collie	4	6	Female	No	No
29122	Poodle (Unspecified/Other)	3	0	Female	No	No
29157	Miniature Dachshund (Unspecified/Other)	5	0	Female	Yes	No
29175	Border Collie	8	7	Female neutered	Yes	No
29189	Labrador Retriever	12	0	Female	No	No
29194	Border Collie	11	0	Female neutered	No	No
29206	Staffordshire Bull Terrier	7	0	Female	Yes	No
29214	Crossbreed	7	0	Female neutered	Yes	Yes
29226	Miniature Dachshund (Unspecified/Other)	11	0	Female	Yes	Yes
29231	Jack Russell Terrier	10	1	Female	Yes	No
29234	Border Collie	11	6	Female entire	No	No
29235	Springer Spaniel (Unspecified/Other)	8	11	Female entire	Yes	Yes
29261	Doberman	8	0	Female neutered	Yes	No
29312	Staffordshire Bull Terrier	9	2	Female neutered	Yes	No
29373	German Shepherd Dog	9	0	Female entire	Yes	No
29381	German Shepherd Dog	10	3	Female	Yes	No
29399	Other Purebred	11	10	Female neutered	Yes	Yes
29404	Labrador Retriever	3	0	Female	No	No
29423	Labrador Retriever	5	8	Female entire	No	Yes
29433	Cocker Spaniel (Unspecified/Other)	6	10	Female	No	Yes
29521	Bearded Collie	7	11	Female entire	Yes	No
29534	Crossbreed	11	3	Female neutered	Yes	Yes
29556	Rottweiler	6	8	Female	Yes	No
29567	Yorkshire Terrier	11	2	Female	Yes	No
29597	Labrador Retriever	11	8	Female neutered	Yes	No
29605	Crossbreed	10	1	Female	No	No
29606	Other Purebred	10	6	Female	No	No
29621	Other Purebred	4	9	Female	No	No
29644	Springer Spaniel (Unspecified/Other)	7	10	Female entire	No	No
29680	Retriever (Unspecified/Other)	6	6	Female	Yes	No
29696	Jack Russell Terrier	13	11	Female neutered	No	Yes
29798	German Shepherd Dog	7	11	Female	No	Yes
29800	Golden Retriever	11	4	Female neutered	Yes	Yes
29803	Collie (Unspecified/Other)	Not recorded	Not recorded	Female	Yes	Yes
29819	German Shepherd Dog	9	8	Female neutered	No	No
29826	Springer Spaniel (Unspecified/Other)	12	3	Female entire	No	Yes
29896	Springer Spaniel (Unspecified/Other)	7	6	Female neutered	No	Yes
29915	Border Terrier	10	7	Female	Yes	No
30048	Boxer	9	5	Female	No	Yes
30051	Labrador Retriever	7	0	Female neutered	No	No
30098	Crossbreed	5	0	Female neutered	Yes	No
30100	Springer Spaniel (Unspecified/Other)	9	0	Female	No	No
30125	Lhasa Apso	8	0	Female	Yes	No
30155	Yorkshire Terrier	11	7	Female	Yes	Yes
30179	Springer Spaniel (Unspecified/Other)	10	7	Female	Yes	No
30200	Crossbreed	7	7	Female	Yes	No
30215	Crossbreed	9	10	Female	Yes	No
30225	Cocker Spaniel (Unspecified/Other)	10	8	Female	Yes	No
30231	Jack Russell Terrier	5	10	Female	No	No
30288	Labrador Retriever	9	5	Female neutered	No	No
30306	Cocker Spaniel (Unspecified/Other)	5	0	Female entire	No	Yes
30331	Dachshund (Unspecified/Other)	8	0	Female	No	No
30359	Cavalier King Charles Spaniel	8	10	Female entire	Yes	No
30375	Jack Russell Terrier	11	0	Female	Yes	No
30415	West Highland White Terrier	9	8	Female	Yes	No
30462	German Shepherd Dog	8	0	Female neutered	Yes	No
30478	German Shepherd Dog	12	11	Female entire	Yes	No
30479	Other Purebred	11	1	Female	Yes	Yes
30505	Crossbreed	7	9	Female neutered	Yes	No
30509	Labrador Retriever	14	0	Female neutered	No	Yes
30516	Cocker Spaniel (Unspecified/Other)	11	2	Female neutered	No	No
30578	Jack Russell Terrier	7	0	Female neutered	No	No
30623	Labrador Retriever	5	5	Female	No	No
30637	Boxer	7	2	Female neutered	No	No
30677	Labrador Retriever	7	8	Female entire	Yes	Yes
30683	English Setter	8	2	Female neutered	Yes	No
30684	Cocker Spaniel (Unspecified/Other)	9	3	Female neutered	No	No
30695	Boxer	9	0	Female neutered	Yes	Yes
30719	Labrador Retriever	7	0	Female entire	No	Yes
30731	Jack Russell Terrier	12	0	Female	Yes	Yes
30749	Labrador Retriever	6	0	Female	No	No
30791	German Shepherd Dog	5	2	Female	Yes	No
30794	Springer Spaniel (Unspecified/Other)	10	0	Female	Yes	Yes
30807	Other Purebred	6	10	Female neutered	No	No
30819	Crossbreed	11	10	Female neutered	Yes	Yes
30822	Staffordshire Bull Terrier	7	5	Female neutered	No	No
30898	Springer Spaniel (Unspecified/Other)	8	8	Female	Yes	No
30920	Leonberger	8	0	Female	No	No
30956	Doberman	8	11	Female neutered	Yes	No
31002	Akita (Unspecified/Other)	5	5	Female entire	No	No
31005	Cocker Spaniel (Unspecified/Other)	3	10	Female	No	No
31078	Rottweiler	10	0	Female	No	No
31125	Jack Russell Terrier	12	1	Female	No	No
31177	Crossbreed	9	1	Female neutered	No	Yes
31205	Jack Russell Terrier	11	4	Female entire	Yes	Yes
31212	English Setter	9	7	Female neutered	No	No
31241	Poodle (Unspecified/Other)	10	2	Female	No	No
31242	Irish Setter	4	0	Female entire	No	No
31256	Miniature Dachshund (Unspecified/Other)	3	9	Female	No	No
31296	Labrador Retriever	6	0	Female	No	No
31309	Labrador Retriever	10	6	Female	Yes	No
31318	Crossbreed	11	0	Female	Yes	Yes
31335	Labrador Retriever	10	0	Female entire	Yes	Yes
31375	Border Terrier	8	0	Female neutered	No	No
31395	Labrador Retriever	6	0	Female neutered	No	No
31401	Cocker Spaniel (Unspecified/Other)	9	0	Female	Yes	No
31475	Crossbreed	9	5	Female neutered	Yes	No
31476	Cocker Spaniel (Unspecified/Other)	10	9	Female	Yes	No
31488	Jack Russell Terrier	7	0	Female neutered	Yes	No
31514	West Highland White Terrier	10	0	Female entire	Yes	No
31547	Border Collie	12	0	Female neutered	Yes	No
31565	Collie (Unspecified/Other)	10	3	Female entire	Yes	Yes
31569	Rottweiler	8	2	Female	Yes	No
31571	Labrador Retriever	10	4	Female neutered	No	Yes
31586	Dachshund (Unspecified/Other)	9	1	Female neutered	No	Yes
31620	Cocker Spaniel (Unspecified/Other)	8	0	Female neutered	Yes	Yes
31623	Miniature Dachshund (Unspecified/Other)	5	9	Female entire	No	Yes
31662	Cavalier King Charles Spaniel	3	3	Female neutered	Yes	No
31790	Cavalier King Charles Spaniel	4	0	Female	Yes	No
31848	Other Purebred	10	0	Female neutered	Yes	No
31856	Crossbreed	6	11	Female entire	No	No
32017	Jack Russell Terrier	11	7	Female entire	No	No
32055	Spaniel (Unspecified/Other)	7	0	Female	No	No
32109	Yorkshire Terrier	9	0	Female	No	No
32120	Schnauzer (Unspecified/Other)	6	0	Female neutered	No	No
32126	Cocker Spaniel (Unspecified/Other)	8	0	Female	Yes	No
32134	German Shepherd Dog	12	0	Female	Yes	No
32143	Cocker Spaniel (Unspecified/Other)	12	8	Female entire	No	No
32174	Cocker Spaniel (Unspecified/Other)	10	0	Female entire	No	No
32175	Crossbreed	7	0	Female neutered	Yes	No
32198	Miniature Dachshund (Unspecified/Other)	Not recorded	Not recorded	Female	No	No
32211	Labrador Retriever	12	0	Female	Yes	Yes
32300	Cocker Spaniel (Unspecified/Other)	8	11	Female neutered	Yes	No
32339	Akita (Unspecified/Other)	7	0	Female entire	Yes	No
32379	Jack Russell Terrier	11	0	Female	Yes	No
32385	Terrier (Unspecified/Other)	8	0	Female	Yes	No
32393	Springer Spaniel (Unspecified/Other)	4	0	Female neutered	No	No
32400	Shih Tzu	11	1	Female entire	No	No
32420	Springer Spaniel (Unspecified/Other)	11	6	Female neutered	Yes	No
32509	Yorkshire Terrier	3	4	Female entire	Yes	No
32552	Basset Hound	4	0	Female neutered	No	Yes
32553	Springer Spaniel (Unspecified/Other)	7	0	Female neutered	Yes	No
32566	Labrador Retriever	9	0	Female neutered	No	Yes
32567	German Shepherd Dog	14	6	Female	Yes	No
32577	German Shepherd Dog	12	0	Female neutered	Yes	No
32616	Weimaraner	10	6	Female entire	Yes	No
32617	Crossbreed	0	11	Female neutered	Yes	No
32619	Dachshund (Unspecified/Other)	7	8	Female neutered	No	No
32651	Labrador Retriever	7	0	Female entire	Yes	Yes
32656	Labrador Retriever	13	3	Female neutered	No	No
32677	Springer Spaniel (Unspecified/Other)	7	0	Female entire	Yes	Yes
32694	Crossbreed	7	9	Female	Yes	Yes
32748	Crossbreed	10	5	Female entire	No	Yes
32767	Yorkshire Terrier	9	0	Female neutered	No	No
32795	Cocker Spaniel (Unspecified/Other)	8	0	Female	Yes	No
32814	Staffordshire Bull Terrier	5	6	Female neutered	No	No
32817	Collie (Unspecified/Other)	Not recorded	Not recorded	Female entire	No	No
32845	Yorkshire Terrier	5	2	Female neutered	No	No
32885	Springer Spaniel (Unspecified/Other)	10	8	Female neutered	Yes	No
32898	Labrador Retriever	10	3	Female neutered	No	No
32938	West Highland White Terrier	10	1	Female neutered	No	No
32955	Boxer	9	8	Female	Yes	No
32976	Poodle (Unspecified/Other)	5	6	Female	Yes	No
32982	Bichon (Unspecified/Other)	10	6	Female neutered	Yes	No
32999	Bichon (Unspecified/Other)	8	0	Female	Yes	Yes
33009	Doberman	7	3	Female	Yes	No
33034	Beagle (Unspecified/Other)	7	4	Female neutered	No	No
33038	Other Purebred	8	0	Female	Yes	No
33102	Doberman	9	1	Female neutered	No	No
33152	Cocker Spaniel (Unspecified/Other)	6	7	Female neutered	No	No
33174	Labrador Retriever	9	10	Female neutered	No	No
33217	English Setter	11	1	Female neutered	No	Yes
33234	German Shepherd Dog	10	0	Female entire	Yes	No
33281	Crossbreed	11	2	Female neutered	Yes	No
33282	Boxer	9	0	Female entire	Yes	Yes
33302	Cocker Spaniel (Unspecified/Other)	7	0	Female entire	Yes	Yes
33353	West Highland White Terrier	5	9	Female neutered	No	No
33398	Springer Spaniel (Unspecified/Other)	6	3	Female neutered	Yes	No
33443	Other Purebred	11	3	Female	No	No
33465	Springer Spaniel (Unspecified/Other)	8	0	Female neutered	Yes	No
33474	Toy Poodle	6	4	Female	Yes	No
33491	Miniature Schnauzer	7	0	Female	Yes	No
33504	Irish Setter	8	0	Female	No	Yes
33525	Collie (Unspecified/Other)	5	0	Female	Yes	No
33539	Chihuahua	7	0	Female	No	No
33583	Terrier (Unspecified/Other)	7	0	Female entire	Yes	No
33591	Spaniel (Unspecified/Other)	12	4	Female neutered	Yes	No
33595	Crossbreed	8	0	Female entire	No	No
33617	Crossbreed	10	8	Female	Yes	No
33649	Labrador Retriever	Not recorded	Not recorded	Female neutered	No	Yes
33771	Newfoundland	8	4	Female neutered	Yes	No
33778	Labrador Retriever	7	6	Female entire	Yes	No
33781	Cocker Spaniel (Unspecified/Other)	8	0	Female	No	Yes
33787	Schnauzer (Unspecified/Other)	8	8	Female entire	Yes	No
33801	Jack Russell Terrier	11	8	Female	No	No
33839	Miniature Dachshund (Unspecified/Other)	11	0	Female neutered	Yes	No
33880	Husky (Unspecified/Other)	7	1	Female entire	Yes	No
33933	Lurcher	8	9	Female neutered	Yes	Yes
33992	Yorkshire Terrier	10	0	Female	Yes	Yes
33995	Yorkshire Terrier	13	0	Female	Yes	No
34003	Cocker Spaniel (Unspecified/Other)	4	10	Female entire	No	No
34009	Collie (Unspecified/Other)	12	0	Female	No	No
34028	Staffordshire Bull Terrier	8	4	Female	Yes	No
34046	Yorkshire Terrier	9	8	Female neutered	Yes	Yes
34078	Cocker Spaniel (Unspecified/Other)	8	8	Female	No	No
34138	Border Collie	14	6	Female	Yes	No
34195	Springer Spaniel (Unspecified/Other)	7	0	Female neutered	No	No
34234	Weimaraner	7	0	Female	No	No
34254	Cocker Spaniel (Unspecified/Other)	Not recorded	Not recorded	Female	Yes	Yes
34347	Boxer	9	0	Female	Yes	No
34352	Pomeranian	10	0	Female entire	Yes	Yes
34401	Crossbreed	9	1	Female	No	Yes
34411	Jack Russell Terrier	6	0	Female	No	No
34430	Schnauzer (Unspecified/Other)	9	3	Female	Yes	No
34458	Other Purebred	4	0	Female entire	Yes	No
34470	Irish Setter	12	4	Female entire	No	No
34478	Soft-Coated Wheaten Terrier	6	8	Female entire	Yes	Yes
34530	German Shepherd Dog	8	1	Female	No	Yes
34551	Crossbreed	11	0	Female neutered	Yes	No
34600	West Highland White Terrier	8	0	Female neutered	Yes	No
34601	Greyhound (Unspecified/Other)	7	5	Female	Yes	No
34640	Labrador Retriever	4	0	Female	Yes	No
34663	Jack Russell Terrier	6	0	Female	No	No
34695	Bedlington Terrier	8	3	Female neutered	No	No
34696	Bichon (Unspecified/Other)	5	0	Female entire	No	No
34712	Collie (Unspecified/Other)	11	0	Female	No	No
34716	Great Dane	4	6	Female	Yes	No
34721	Crossbreed	10	0	Female neutered	No	No
34778	Boxer	8	0	Female neutered	No	No
34786	Bichon (Unspecified/Other)	4	0	Female	Yes	No
34792	Golden Retriever	7	9	Female	Yes	Yes
34797	German Shepherd Dog	Not recorded	Not recorded	Female neutered	Yes	Yes
34922	Labrador Retriever	13	0	Female	No	Yes
34971	Crossbreed	9	7	Female entire	Yes	No
35006	West Highland White Terrier	12	0	Female	Yes	Yes
35024	Terrier (Unspecified/Other)	12	0	Female neutered	No	Yes
35038	Crossbreed	6	0	Female neutered	Yes	No
35084	Crossbreed	3	7	Female neutered	No	No
35124	Yorkshire Terrier	11	0	Female	No	Yes
35145	Golden Retriever	10	0	Female	Yes	No
35189	Springer Spaniel (Unspecified/Other)	10	0	Female neutered	Yes	No
35225	Cavalier King Charles Spaniel	7	0	Female neutered	Yes	No
35234	Springer Spaniel (Unspecified/Other)	5	0	Female entire	No	No
35240	Staffordshire Bull Terrier	7	3	Female	No	No
35245	Collie (Unspecified/Other)	11	0	Female	Yes	Yes
35277	Jack Russell Terrier	10	6	Female entire	No	No
35387	Crossbreed	12	0	Female	No	Yes
35402	Doberman	11	0	Female neutered	Yes	No
35410	Jack Russell Terrier	7	2	Female	No	Yes
35423	Border Terrier	8	4	Female neutered	Yes	No
35474	Cocker Spaniel (Unspecified/Other)	7	7	Female neutered	No	No
35497	Cocker Spaniel (Unspecified/Other)	6	5	Female neutered	No	No
35500	Cocker Spaniel (Unspecified/Other)	7	11	Female	No	Yes
35505	Crossbreed	11	0	Female	Yes	Yes
35583	German Shepherd Dog	8	0	Female neutered	Yes	Yes
35595	Cavalier King Charles Spaniel	9	2	Female entire	Yes	No
35598	Border Collie	7	1	Female neutered	Yes	No
35624	German Shepherd Dog	6	10	Female	Yes	Yes
35638	Springer Spaniel (Unspecified/Other)	10	0	Female	No	No
35639	Crossbreed	10	8	Female neutered	No	Yes
35647	West Highland White Terrier	12	6	Female entire	Yes	No
35650	Miniature Poodle	Not recorded	Not recorded	Female neutered	Yes	Yes
35655	Lurcher	5	0	Female neutered	Yes	No
35786	Springer Spaniel (Unspecified/Other)	8	0	Female neutered	No	No
35809	Cavalier King Charles Spaniel	6	0	Female entire	Yes	No
35823	Crossbreed	10	10	Female	No	Yes
35913	Shih Tzu	8	1	Female neutered	Yes	No
35935	Setter (Unspecified/Other)	8	4	Female	No	Yes
35948	West Highland White Terrier	5	0	Female neutered	Yes	No
35954	Crossbreed	7	0	Female	No	No
36053	Boxer	7	0	Female neutered	No	No
36077	Golden Retriever	8	0	Female	Yes	No
36087	Crossbreed	9	0	Female neutered	Yes	No
36099	Crossbreed	11	0	Female	No	Yes
36129	Retriever (Unspecified/Other)	5	0	Female	Yes	Yes
36210	German Pointer (Unspecified/Other)	7	10	Female neutered	No	Yes
36230	Crossbreed	11	3	Female entire	Yes	Yes
36376	Scottish Terrier	Not recorded	Not recorded	Female neutered	Yes	No
36437	Cocker Spaniel (Unspecified/Other)	9	7	Female	Yes	Yes
36577	Irish Setter	7	6	Female	No	No
36579	Lurcher	9	2	Female neutered	Yes	No
36621	Jack Russell Terrier	8	0	Female	Yes	Yes
36629	Border Collie	12	0	Female	Yes	Yes
36633	Akita (Unspecified/Other)	6	0	Female neutered	Yes	No
36643	Toy Poodle	9	0	Female	Yes	No
36677	Miniature Poodle	10	11	Female	Yes	Yes
36707	German Shepherd Dog	7	0	Female	No	No
36759	German Shepherd Dog	9	0	Female neutered	Yes	Yes
36776	German Shepherd Dog	11	0	Female neutered	Yes	No
36797	Crossbreed	9	11	Female neutered	Yes	No
36827	German Shepherd Dog	8	8	Female	No	Yes
36832	Jack Russell Terrier	9	0	Female entire	Yes	Yes
36835	Jack Russell Terrier	8	5	Female	Yes	No
36952	Bichon (Unspecified/Other)	8	2	Female	Yes	No
36989	Cavalier King Charles Spaniel	5	11	Female neutered	No	No
36990	Boxer	12	1	Female neutered	No	Yes
37001	Rottweiler	Not recorded	Not recorded	Female	No	No
37014	Staffordshire Bull Terrier	14	0	Female neutered	Yes	No
37051	Dachshund (Unspecified/Other)	6	0	Female	Yes	No
37106	German Shepherd Dog	11	0	Female neutered	Yes	Yes
37149	Old English Sheepdog	9	9	Female	Yes	Yes
37203	West Highland White Terrier	12	0	Female neutered	Yes	No
37226	Shih Tzu	13	0	Female	No	Yes
37235	Soft-Coated Wheaten Terrier	5	2	Female	No	No
37246	Jack Russell Terrier	12	0	Female	Yes	Yes
37248	Border Collie	7	0	Female entire	No	No
37251	Shih Tzu	7	6	Female	No	No
37256	Springer Spaniel (Unspecified/Other)	8	0	Female entire	No	No
37283	Jack Russell Terrier	8	0	Female	No	No
37291	Labrador Retriever	9	2	Female neutered	Yes	No
37295	Crossbreed	6	0	Female entire	Yes	No
37302	Newfoundland	7	8	Female	Yes	Yes
37346	Crossbreed	10	0	Female neutered	No	Yes
37349	English Setter	12	6	Female	Yes	No
37351	West Highland White Terrier	8	3	Female neutered	Yes	Yes
37468	Toy Poodle	9	5	Female neutered	Yes	Yes
37475	Staffordshire Bull Terrier	11	0	Female entire	No	No
37549	Cocker Spaniel (Unspecified/Other)	15	6	Female neutered	No	No
37557	Border Collie	8	0	Female neutered	Yes	No
37571	Border Collie	5	6	Female neutered	Yes	No
37584	Staffordshire Bull Terrier	11	6	Female neutered	Yes	No
37621	Jack Russell Terrier	7	0	Female	No	No
37720	German Shepherd Dog	7	5	Female neutered	Yes	Yes
37752	Other Purebred	9	6	Female entire	Yes	Yes
37781	Airedale Terrier	9	0	Female neutered	No	No
37782	Crossbreed	12	11	Female entire	Yes	No
37805	Springer Spaniel (Unspecified/Other)	12	0	Female neutered	Yes	No
37823	Crossbreed	9	0	Female neutered	Yes	No
37845	Shih Tzu	9	0	Female neutered	No	Yes
37859	Jack Russell Terrier	13	1	Female	No	No
37890	Labrador Retriever	2	0	Female	Yes	No
37900	Pomeranian	8	0	Female	No	No
37914	Yorkshire Terrier	7	1	Female neutered	Yes	Yes
37939	Crossbreed	10	8	Female entire	Yes	Yes
37950	Springer Spaniel (Unspecified/Other)	6	5	Female neutered	No	No
37959	Basset Hound	12	0	Female neutered	Yes	No
37964	Crossbreed	8	9	Female	Yes	No
37985	Cocker Spaniel (Unspecified/Other)	6	11	Female	No	No
37986	Doberman	7	10	Female	No	Yes
37989	Irish Setter	10	2	Female	Yes	No
37997	Cocker Spaniel (Unspecified/Other)	9	0	Female	Yes	No
38007	Labrador Retriever	8	9	Female	No	Yes
38059	Jack Russell Terrier	11	1	Female	No	Yes
38114	German Shepherd Dog	11	0	Female	Yes	No
38126	Other Purebred	10	6	Female	Yes	Yes
38159	Border Collie	12	0	Female	No	Yes
38175	Labrador Retriever	9	0	Female	Yes	Yes
38250	Cocker Spaniel (Unspecified/Other)	9	1	Female	No	No
38279	Boxer	6	10	Female	No	Yes
38341	Border Terrier	12	0	Female neutered	Yes	Yes
38347	Labrador Retriever	7	4	Female neutered	Yes	No
38408	Staffordshire Bull Terrier	10	8	Female	No	No
38412	West Highland White Terrier	9	8	Female	Yes	No
38416	Boxer	5	6	Female neutered	Yes	Yes
38482	Other Purebred	9	2	Female	Yes	Yes
38496	Labrador Retriever	7	10	Female neutered	Yes	No
38559	Springer Spaniel (Unspecified/Other)	9	8	Female	No	No
38574	Jack Russell Terrier	9	11	Female	No	Yes
38595	Other Purebred	8	6	Female neutered	Yes	No
38629	Whippet	6	0	Female	Yes	No
38638	Labrador Retriever	10	0	Female	Yes	No
38660	Dachshund (Unspecified/Other)	12	0	Female neutered	Yes	No
38663	Staffordshire Bull Terrier	7	0	Female neutered	No	No
38747	Springer Spaniel (Unspecified/Other)	10	8	Female	Yes	Yes
38749	Springer Spaniel (Unspecified/Other)	3	8	Female	No	No
38752	Crossbreed	12	3	Female	Yes	No
38759	Husky (Unspecified/Other)	12	3	Female	Yes	No
38761	Dachshund (Unspecified/Other)	4	0	Female neutered	Yes	No
38783	Crossbreed	10	1	Female	No	No
38785	Golden Retriever	5	0	Female	No	No
38787	Labrador Retriever	8	11	Female entire	No	No
38804	Setter (Unspecified/Other)	11	0	Female	No	Yes
38835	Boxer	9	8	Female neutered	Yes	Yes
38971	Cocker Spaniel (Unspecified/Other)	9	0	Female	Yes	Yes
38999	Crossbreed	9	4	Female entire	No	No
39007	Spaniel (Unspecified/Other)	10	0	Female neutered	Yes	No
39019	Labrador Retriever	7	0	Female	No	No
39031	Crossbreed	8	9	Female neutered	Yes	Yes
39064	Cavalier King Charles Spaniel	9	0	Female entire	No	No
39068	Labrador Retriever	6	0	Female neutered	Yes	Yes
39073	Crossbreed	9	4	Female neutered	Yes	No
39085	Retriever (Unspecified/Other)	8	0	Female	Yes	No
39101	Boxer	Not recorded	Not recorded	Female entire	No	Yes
39129	Boxer	4	11	Female	No	No
39160	Springer Spaniel (Unspecified/Other)	10	3	Female entire	No	No
39177	Crossbreed	7	7	Female neutered	Yes	No
39196	German Pointer (Unspecified/Other)	7	8	Female neutered	Yes	No
39200	German Shepherd Dog	6	8	Female	No	No
39263	Miniature Dachshund (Unspecified/Other)	12	3	Female entire	No	No
39332	Labrador Retriever	12	0	Female neutered	No	Yes
39343	Shih Tzu	11	6	Female neutered	Yes	Yes
39351	Cocker Spaniel (Unspecified/Other)	8	0	Female entire	Yes	Yes
39389	English Setter	9	0	Female neutered	No	No
39416	Springer Spaniel (Unspecified/Other)	10	0	Female	No	Yes
39436	Border Terrier	6	7	Female	Yes	No
39439	Chihuahua	7	0	Female	No	No
39470	Soft-Coated Wheaten Terrier	6	0	Female	Yes	No
39474	West Highland White Terrier	10	0	Female	No	No
39475	Springer Spaniel (Unspecified/Other)	10	0	Female entire	No	No
39500	West Highland White Terrier	7	0	Female	Yes	No
39503	Shih Tzu	9	0	Female	Yes	No
39511	Miniature Dachshund (Unspecified/Other)	7	5	Female neutered	Yes	Yes
39591	Dachshund (Unspecified/Other)	9	0	Female entire	Yes	No
39633	Crossbreed	6	0	Female neutered	No	Yes
39640	Labrador Retriever	8	0	Female	No	No
39711	Crossbreed	4	0	Female neutered	Yes	Yes
39717	Yorkshire Terrier	12	1	Female	Yes	Yes
39750	Boxer	8	8	Female neutered	No	No
39752	Border Collie	9	7	Female	Yes	No
39811	Cocker Spaniel (Unspecified/Other)	7	10	Female entire	No	Yes
39850	Border Collie	4	11	Female	No	No
39866	Dachshund (Unspecified/Other)	9	0	Female	Yes	Yes
39868	Cairn Terrier	7	9	Female	Yes	Yes
39881	Jack Russell Terrier	12	0	Female	Yes	No
39886	Cocker Spaniel (Unspecified/Other)	10	0	Female	Yes	No
39940	Springer Spaniel (Unspecified/Other)	10	0	Female entire	Yes	No
39965	Other Purebred	8	0	Female neutered	No	No
39975	West Highland White Terrier	8	0	Female	Yes	Yes
40016	Labrador Retriever	9	6	Female neutered	Yes	No
40042	Cocker Spaniel (Unspecified/Other)	7	10	Female	No	Yes
40052	Staffordshire Bull Terrier	12	0	Female	Yes	No
40060	Labrador Retriever	13	0	Female neutered	Yes	No
40098	Maltese	8	0	Female	No	No
40101	Italian Spinone	11	0	Female entire	Yes	No
40114	Labrador Retriever	12	0	Female	Yes	Yes
40118	Crossbreed	13	7	Female	Yes	No
40132	Rottweiler	5	0	Female	No	No
40167	Patterdale Terrier	9	0	Female neutered	No	No
40334	Jack Russell Terrier	8	0	Female	No	No
40444	Labrador Retriever	6	1	Female entire	No	No
40480	Labrador Retriever	9	6	Female neutered	No	No
40484	Schnauzer (Unspecified/Other)	6	9	Female	No	No
40486	West Highland White Terrier	11	2	Female neutered	Yes	Yes
40488	Border Terrier	13	6	Female	Yes	Yes
40497	Cocker Spaniel (Unspecified/Other)	10	0	Female neutered	Yes	No
40522	Border Collie	6	2	Female entire	Yes	No
40529	Boxer	6	5	Female	No	No
40531	Boston Terrier	7	7	Female neutered	No	Yes
40597	German Shepherd Dog	12	0	Female entire	Yes	No
40612	Crossbreed	5	0	Female	Yes	No
40629	Hungarian Vizsla	5	2	Female entire	No	No
40655	German Shepherd Dog	10	0	Female neutered	Yes	No
40693	Crossbreed	13	9	Female entire	Yes	No
40727	Labrador Retriever	10	0	Female	No	Yes
40740	German Shepherd Dog	9	0	Female	Yes	Yes
40757	Yorkshire Terrier	7	0	Female	Yes	Yes
40780	Border Collie	9	3	Female entire	Yes	No
40825	Rottweiler	7	0	Female entire	Yes	Yes
40832	Staffordshire Bull Terrier	7	3	Female neutered	No	No
40845	Crossbreed	8	2	Female neutered	Yes	No
40851	Terrier (Unspecified/Other)	7	6	Female	No	Yes
40933	Golden Retriever	4	5	Female	No	No
40936	Greyhound (Unspecified/Other)	10	6	Female neutered	No	Yes
41052	Labrador Retriever	7	0	Female	Yes	No
41057	Poodle (Unspecified/Other)	10	8	Female	Yes	Yes
41155	Crossbreed	12	0	Female neutered	Yes	No
41174	Springer Spaniel (Unspecified/Other)	10	0	Female entire	Yes	Yes
41198	Border Collie	12	1	Female neutered	Yes	No
41248	German Shepherd Dog	8	3	Female	Yes	No
41250	Bull Terrier (Unspecified/Other)	9	10	Female	Yes	No
41261	Jack Russell Terrier	10	0	Female	Yes	No
41264	Golden Retriever	10	9	Female neutered	Yes	No
41301	Setter (Unspecified/Other)	8	3	Female	No	No
41322	Boxer	6	7	Female	No	No
41343	German Shepherd Dog	8	1	Female entire	Yes	No
41348	German Pointer (Unspecified/Other)	8	1	Female neutered	No	No
41365	Golden Retriever	13	4	Female	No	No
41390	Crossbreed	10	6	Female	Yes	No
41398	Shih Tzu	9	0	Female	No	No
41408	Springer Spaniel (Unspecified/Other)	11	0	Female neutered	Yes	Yes
41490	Labrador Retriever	6	9	Female neutered	Yes	No
41503	German Shepherd Dog	6	11	Female	Yes	No
41507	Kerry Blue Terrier	Not recorded	Not recorded	Female neutered	No	No
41531	Labrador Retriever	6	1	Female	No	No
41548	German Shepherd Dog	12	0	Female	Yes	No
41554	Cocker Spaniel (Unspecified/Other)	7	10	Female	No	Yes
41600	German Shepherd Dog	12	1	Female entire	Yes	No
41607	Cocker Spaniel (Unspecified/Other)	11	0	Female neutered	Yes	No
41631	Jack Russell Terrier	10	0	Female	No	No
41676	German Shepherd Dog	10	0	Female neutered	Yes	No
41678	Springer Spaniel (Unspecified/Other)	4	9	Female	No	No
41711	German Shepherd Dog	8	9	Female neutered	Yes	No
41746	Staffordshire Bull Terrier	11	0	Female	Yes	No
41755	Miniature Dachshund (Unspecified/Other)	5	3	Female	No	No
41779	Lurcher	7	9	Female entire	No	Yes
41787	Labrador Retriever	12	3	Female	Yes	Yes
41791	Border Collie	9	9	Female neutered	Yes	No
41811	Bulldog (Unspecified/Other)	6	0	Female entire	Yes	No
41850	Collie (Unspecified/Other)	9	1	Female	Yes	Yes
41899	Labrador Retriever	Not recorded	Not recorded	Female	Yes	Yes
41900	Other Purebred	10	6	Female	No	No
41939	Cavalier King Charles Spaniel	10	7	Female	Yes	No
41953	Yorkshire Terrier	9	2	Female neutered	Yes	Yes
41977	Fox Terrier	9	10	Female neutered	Yes	Yes
42018	Boxer	10	10	Female	Yes	No
42041	Springer Spaniel (Unspecified/Other)	9	4	Female	Yes	No
42128	Collie (Unspecified/Other)	14	0	Female neutered	Yes	Yes
42171	Bedlington Terrier	13	8	Female	Yes	No
42192	Boxer	6	0	Female neutered	Yes	No
42206	German Shepherd Dog	9	0	Female neutered	No	No
42216	Labrador Retriever	7	10	Female	No	No
42232	Cocker Spaniel (Unspecified/Other)	6	6	Female	No	No
42239	Border Collie	14	0	Female neutered	No	Yes
42241	Jack Russell Terrier	7	4	Female	No	No
42252	Cairn Terrier	9	8	Female	Yes	Yes
42269	German Shepherd Dog	9	0	Female	No	Yes
42279	Labrador Retriever	10	0	Female neutered	Yes	Yes
42312	Yorkshire Terrier	10	7	Female neutered	No	Yes
42354	Jack Russell Terrier	13	9	Female neutered	Yes	No
42369	Cocker Spaniel (Unspecified/Other)	9	0	Female	No	Yes
42423	Cocker Spaniel (Unspecified/Other)	13	0	Female entire	Yes	No
42497	Schnauzer (Unspecified/Other)	9	0	Female	Yes	No
42512	Cocker Spaniel (Unspecified/Other)	10	0	Female	Yes	No
42591	Staffordshire Bull Terrier	6	10	Female neutered	No	No
42628	Border Collie	12	0	Female neutered	Yes	No
42632	Crossbreed	7	0	Female	No	No
42646	Springer Spaniel (Unspecified/Other)	7	0	Female	No	Yes
42660	Scottish Terrier	10	4	Female	Yes	No
42721	German Shepherd Dog	10	2	Female entire	Yes	No
42726	Crossbreed	9	1	Female entire	Yes	No
42761	Miniature Dachshund (Unspecified/Other)	4	7	Female	No	No
42778	Terrier (Unspecified/Other)	9	0	Female	No	No
42799	Crossbreed	13	0	Female neutered	Yes	No
42858	Labrador Retriever	10	0	Female	No	No
42886	Crossbreed	6	0	Female neutered	No	No
42937	Lurcher	9	0	Female	No	Yes
42985	Cocker Spaniel (Unspecified/Other)	6	9	Female entire	Yes	No
43133	West Highland White Terrier	7	11	Female entire	Yes	Yes
43146	Boxer	4	0	Female entire	No	No
43154	Golden Retriever	8	3	Female neutered	No	Yes
43194	Labrador Retriever	9	7	Female entire	No	Yes
43267	Cocker Spaniel (Unspecified/Other)	3	9	Female	Yes	No
43303	Border Collie	6	11	Female	Yes	No
43371	Husky (Unspecified/Other)	10	0	Female neutered	Yes	No
43404	Labrador Retriever	8	6	Female	Yes	Yes
43441	Jack Russell Terrier	11	8	Female	Yes	Yes
43456	Labrador Retriever	9	1	Female entire	Yes	Yes
43506	Dachshund (Unspecified/Other)	9	0	Female	No	No
43575	Cairn Terrier	9	5	Female	No	Yes
43606	Labrador Retriever	7	7	Female entire	No	Yes
43637	Jack Russell Terrier	9	10	Female neutered	No	No
43676	Boxer	9	0	Female neutered	Yes	Yes
43685	Cocker Spaniel (Unspecified/Other)	12	0	Female	No	No
43760	Jack Russell Terrier	9	0	Female	Yes	No
43802	Other Purebred	10	0	Female entire	Yes	No
43876	West Highland White Terrier	10	2	Female entire	Yes	Yes
43877	Cocker Spaniel (Unspecified/Other)	12	6	Female entire	Yes	No
43923	Crossbreed	10	0	Female neutered	No	No
43956	Springer Spaniel (Unspecified/Other)	9	0	Female neutered	No	Yes
43978	Cocker Spaniel (Unspecified/Other)	6	8	Female	No	No
44034	Whippet	13	0	Female neutered	Yes	No
44039	Jack Russell Terrier	6	0	Female entire	No	Yes
44056	Boxer	12	0	Female	Yes	Yes
44066	Labrador Retriever	7	1	Female entire	Yes	No
44086	Yorkshire Terrier	10	0	Female neutered	No	No
44106	Staffordshire Bull Terrier	6	7	Female neutered	No	No
44129	Golden Retriever	9	6	Female	No	No
44131	Springer Spaniel (Unspecified/Other)	9	5	Female	Yes	No
44135	Crossbreed	7	0	Female neutered	No	No
44165	Yorkshire Terrier	7	2	Female	No	No
44187	Yorkshire Terrier	6	10	Female neutered	No	No
44228	Jack Russell Terrier	6	4	Female neutered	No	No
44283	Crossbreed	11	0	Female	No	No
44339	Labrador Retriever	11	0	Female	Yes	No
44411	Crossbreed	12	8	Female	No	Yes
44419	Old English Sheepdog	10	7	Female neutered	Yes	Yes
44456	Jack Russell Terrier	8	7	Female entire	Yes	No
44462	Bichon (Unspecified/Other)	6	5	Female neutered	No	No
44466	Pomeranian	13	4	Female entire	Yes	No
44508	Boxer	8	0	Female	No	Yes
44542	Crossbreed	11	2	Female neutered	Yes	No
44582	Springer Spaniel (Unspecified/Other)	4	0	Female neutered	Yes	No
44699	Crossbreed	11	0	Female	Yes	Yes
44732	German Shepherd Dog	11	7	Female	Yes	Yes
44817	Scottish Terrier	12	10	Female neutered	No	No
44844	Lurcher	11	6	Female	No	No
44863	Springer Spaniel (Unspecified/Other)	12	0	Female	No	No
44928	Yorkshire Terrier	11	8	Female entire	No	Yes
44984	Springer Spaniel (Unspecified/Other)	7	8	Female	Yes	No
45009	Dachshund (Unspecified/Other)	10	5	Female	No	Yes
45013	Crossbreed	13	7	Female	Yes	No
45081	Patterdale Terrier	8	0	Female	Yes	Yes
45103	Border Collie	13	6	Female neutered	Yes	No
45132	Cocker Spaniel (Unspecified/Other)	8	1	Female entire	Yes	No
45136	Boxer	5	0	Female neutered	Yes	No
45147	Springer Spaniel (Unspecified/Other)	8	0	Female	No	No
45186	Italian Spinone	4	0	Female	Yes	No
45187	Labrador Retriever	8	0	Female	Yes	No
45189	Labrador Retriever	8	2	Female neutered	Yes	Yes
45197	Border Collie	10	0	Female neutered	Yes	Yes
45295	Miniature Schnauzer	12	5	Female neutered	Yes	No
45354	Other Purebred	7	5	Female entire	No	No
45361	Crossbreed	15	0	Female	Yes	No
45401	Cavalier King Charles Spaniel	9	0	Female neutered	Yes	No
45414	Airedale Terrier	10	1	Female neutered	Yes	Yes
45431	Doberman	8	11	Female neutered	Yes	No
45445	Springer Spaniel (Unspecified/Other)	10	3	Female	No	No
45494	Golden Retriever	7	6	Female	Yes	No
45537	Boxer	8	1	Female	Yes	Yes
45578	Cocker Spaniel (Unspecified/Other)	10	0	Female neutered	No	No
45628	Cavalier King Charles Spaniel	8	9	Female	Yes	No
45662	Jack Russell Terrier	11	1	Female	Yes	No
45663	Springer Spaniel (Unspecified/Other)	10	11	Female	No	No
45707	Golden Retriever	12	4	Female neutered	Yes	No
45783	Shih Tzu	10	0	Female	No	No
45815	Springer Spaniel (Unspecified/Other)	10	3	Female neutered	No	Yes
45849	Staffordshire Bull Terrier	4	6	Female	Yes	Yes
45865	Jack Russell Terrier	8	0	Female	No	Yes
45954	Labrador Retriever	5	0	Female	No	No
45975	Irish Setter	9	0	Female neutered	No	No
46001	Jack Russell Terrier	8	6	Female	Yes	No
46023	Cocker Spaniel (Unspecified/Other)	9	0	Female neutered	Yes	Yes
46046	Crossbreed	Not recorded	Not recorded	Female	No	No
46071	Poodle (Unspecified/Other)	12	0	Female neutered	Yes	Yes
46075	Springer Spaniel (Unspecified/Other)	12	0	Female neutered	Yes	Yes
46113	Crossbreed	13	3	Female entire	Yes	Yes
46140	Crossbreed	11	0	Female neutered	No	No
46163	Other Purebred	11	0	Female neutered	Yes	No
46177	Labrador Retriever	7	10	Female	Yes	No
46205	Boxer	10	0	Female neutered	No	No
46284	West Highland White Terrier	7	4	Female	Yes	Yes
46305	Cocker Spaniel (Unspecified/Other)	8	11	Female	Yes	Yes
46320	Poodle (Unspecified/Other)	14	2	Female	Yes	No
46340	Crossbreed	7	0	Female entire	No	No
46427	German Shepherd Dog	11	0	Female	No	Yes
46451	German Pointer (Unspecified/Other)	9	5	Female entire	Yes	Yes
46553	Schnauzer (Unspecified/Other)	13	0	Female neutered	No	No
46568	Crossbreed	7	8	Female	No	Yes
46597	Lurcher	3	0	Female	No	No
46673	Staffordshire Bull Terrier	7	0	Female	Yes	Yes
46693	Irish Setter	8	0	Female neutered	Yes	No
46786	Labrador Retriever	3	2	Female	No	No
46791	Golden Retriever	9	0	Female entire	Yes	No
46807	Crossbreed	11	6	Female entire	Yes	Yes
46821	Jack Russell Terrier	11	9	Female neutered	Yes	No
46826	Cocker Spaniel (Unspecified/Other)	8	10	Female entire	No	No
46897	Yorkshire Terrier	Not recorded	Not recorded	Female	Yes	Yes
46984	Jack Russell Terrier	10	4	Female entire	Yes	No
46996	Labrador Retriever	9	0	Female	No	Yes
47011	Staffordshire Bull Terrier	12	11	Female	No	No
47036	Crossbreed	3	11	Female	No	No
47051	West Highland White Terrier	Not recorded	Not recorded	Female	Yes	No
47221	Labrador Retriever	9	0	Female	Yes	No
47226	Terrier (Unspecified/Other)	12	0	Female	No	No
47342	Yorkshire Terrier	7	5	Female entire	No	No
47359	Jack Russell Terrier	Not recorded	Not recorded	Female	Yes	Yes
47375	West Highland White Terrier	6	10	Female	Yes	No
47376	Labrador Retriever	6	10	Female neutered	No	Yes
47393	Other Purebred	8	3	Female entire	No	Yes
47434	Terrier (Unspecified/Other)	11	0	Female entire	Yes	No
47504	Golden Retriever	8	0	Female neutered	Yes	No
47586	Jack Russell Terrier	6	0	Female	Yes	No
47588	Border Terrier	8	9	Female	Yes	No
47611	Labrador Retriever	9	0	Female entire	Yes	Yes
47623	Dachshund (Unspecified/Other)	5	0	Female	Yes	No
47693	Cocker Spaniel (Unspecified/Other)	9	9	Female	No	Yes
47710	Cocker Spaniel (Unspecified/Other)	9	0	Female	No	No
47712	Dachshund (Unspecified/Other)	7	0	Female	Yes	No
47715	Jack Russell Terrier	11	0	Female	Yes	Yes
47786	Collie (Unspecified/Other)	10	0	Female	No	No
47807	German Shepherd Dog	8	11	Female	Yes	Yes
47831	Border Collie	9	6	Female	Yes	No
47870	Springer Spaniel (Unspecified/Other)	10	0	Female neutered	No	No
47882	Flat-Coated Retriever	6	8	Female neutered	Yes	No
47943	Jack Russell Terrier	Not recorded	Not recorded	Female	No	Yes
47955	Labrador Retriever	7	0	Female	No	No
47989	Labrador Retriever	8	7	Female neutered	No	Yes
48003	Cairn Terrier	Not recorded	Not recorded	Female neutered	Yes	No
48010	Labrador Retriever	7	1	Female	Yes	No
48014	Maltese	10	0	Female	Yes	No
48054	Collie (Unspecified/Other)	10	3	Female entire	No	No
48100	Springer Spaniel (Unspecified/Other)	9	2	Female	Yes	Yes
48103	Labrador Retriever	6	8	Female	Yes	Yes
48143	Doberman	7	8	Female	Yes	Yes
48170	Labrador Retriever	10	0	Female	Yes	Yes
48226	Shih Tzu	7	11	Female neutered	Yes	No
48233	Staffordshire Bull Terrier	10	9	Female neutered	Yes	Yes
48277	Boxer	10	0	Female	Yes	No
48280	Cocker Spaniel (Unspecified/Other)	9	0	Female	No	Yes
48284	Collie (Unspecified/Other)	8	0	Female neutered	Yes	No
48293	Jack Russell Terrier	13	0	Female neutered	Yes	Yes
48296	Jack Russell Terrier	12	0	Female	Yes	Yes
48298	Labrador Retriever	8	5	Female neutered	No	No
48330	Lhasa Apso	8	5	Female neutered	No	No
48331	Doberman	5	11	Female entire	Yes	Yes
48335	Miniature Schnauzer	5	5	Female neutered	No	No
48338	English Setter	5	11	Female	Yes	No
48380	Crossbreed	12	0	Female entire	Yes	Yes
48402	Beagle (Unspecified/Other)	11	3	Female entire	Yes	No
48448	German Shepherd Dog	8	0	Female	Yes	No
48486	Crossbreed	13	9	Female neutered	No	No
48516	Labrador Retriever	5	9	Female	No	No
48543	Golden Retriever	4	4	Female	No	No
48555	Kerry Blue Terrier	9	0	Female	Yes	No
48560	Irish Setter	9	0	Female	No	No
48675	Labrador Retriever	10	7	Female neutered	Yes	Yes
48680	Mastiff (Unspecified/Other)	8	0	Female neutered	Yes	No
48702	Cavalier King Charles Spaniel	8	5	Female neutered	Yes	No
48703	German Shepherd Dog	10	5	Female	Yes	Yes
48705	Bichon (Unspecified/Other)	7	6	Female	Yes	No
48709	Golden Retriever	4	0	Female entire	Yes	No
48725	Crossbreed	8	2	Female	Yes	Yes
48729	Springer Spaniel (Unspecified/Other)	6	0	Female neutered	Yes	Yes
48741	West Highland White Terrier	12	10	Female neutered	Yes	No
48742	Labrador Retriever	10	0	Female neutered	Yes	Yes
48783	Cavalier King Charles Spaniel	5	0	Female entire	Yes	No
48805	Crossbreed	7	0	Female	Yes	No
48830	Lhasa Apso	6	0	Female entire	Yes	No
48839	Cavalier King Charles Spaniel	10	7	Female entire	No	No
48858	Miniature Poodle	13	0	Female	No	Yes
48877	Border Collie	8	4	Female	No	No
48887	Labrador Retriever	7	1	Female entire	No	No
48961	Retriever (Unspecified/Other)	5	5	Female	No	No
49023	Cocker Spaniel (Unspecified/Other)	5	0	Female neutered	Yes	Yes
49047	Golden Retriever	4	3	Female	Yes	No
49132	Golden Retriever	9	6	Female	No	Yes
49144	Labrador Retriever	6	6	Female entire	No	Yes
49181	Labrador Retriever	10	1	Female	No	No
49266	Jack Russell Terrier	9	0	Female entire	Yes	Yes
49286	Springer Spaniel (Unspecified/Other)	8	0	Female	No	No
49317	Tibetan Terrier	13	6	Female neutered	Yes	No
49321	Springer Spaniel (Unspecified/Other)	10	6	Female neutered	No	Yes
49389	West Highland White Terrier	6	0	Female neutered	No	No
49398	Labrador Retriever	9	3	Female	No	No
49400	Labrador Retriever	8	0	Female neutered	Yes	Yes
49408	Scottish Terrier	7	0	Female	No	Yes
49411	Staffordshire Bull Terrier	9	1	Female	Yes	No
49454	Springer Spaniel (Unspecified/Other)	8	0	Female entire	Yes	No
49533	Jack Russell Terrier	7	6	Female neutered	Yes	No
49574	Staffordshire Bull Terrier	9	9	Female	Yes	No
49627	Crossbreed	10	10	Female neutered	Yes	Yes
49628	Crossbreed	10	9	Female	No	No
49673	Cocker Spaniel (Unspecified/Other)	11	8	Female neutered	Yes	No
49712	Terrier (Unspecified/Other)	11	4	Female	Yes	Yes
49766	Crossbreed	9	0	Female	No	Yes
49797	Cocker Spaniel (Unspecified/Other)	5	3	Female entire	No	No
49829	Boxer	6	9	Female neutered	Yes	No
49873	Labrador Retriever	8	0	Female neutered	No	No
49885	Poodle (Unspecified/Other)	11	6	Female	Yes	Yes
49923	Crossbreed	6	0	Female entire	Yes	No
49963	Crossbreed	10	0	Female neutered	Yes	No
49967	Rhodesian Ridgeback	7	6	Female	No	No
50030	Labrador Retriever	10	10	Female	No	No
50062	Cocker Spaniel (Unspecified/Other)	11	8	Female neutered	Yes	Yes
50067	Lhasa Apso	8	0	Female entire	Yes	No
50076	Jack Russell Terrier	8	5	Female neutered	No	No
50078	Labrador Retriever	10	6	Female neutered	Yes	No
50122	German Shepherd Dog	7	0	Female	Yes	No
50152	Staffordshire Bull Terrier	8	0	Female neutered	Yes	No
50153	Boxer	9	0	Female entire	Yes	Yes
50158	Jack Russell Terrier	8	8	Female	No	Yes
50184	Border Terrier	9	6	Female neutered	Yes	No
50202	Doberman	5	7	Female entire	Yes	No
50206	Rottweiler	7	0	Female	Yes	No
50251	Labrador Retriever	11	5	Female neutered	Yes	No
50286	West Highland White Terrier	10	0	Female entire	Yes	No
50297	Boxer	8	0	Female	Yes	No
50307	Jack Russell Terrier	4	4	Female neutered	Yes	No
50330	Jack Russell Terrier	9	0	Female	No	Yes
50331	Lurcher	8	0	Female neutered	No	No
50363	Bichon (Unspecified/Other)	9	4	Female	No	No
50398	Springer Spaniel (Unspecified/Other)	9	0	Female	No	Yes
50418	Cocker Spaniel (Unspecified/Other)	7	6	Female neutered	No	No
50458	Lhasa Apso	8	11	Female neutered	Yes	No
50475	Labrador Retriever	9	0	Female	Yes	Yes
50505	Jack Russell Terrier	11	9	Female neutered	Yes	Yes
50523	Springer Spaniel (Unspecified/Other)	8	8	Female	Yes	No
50535	Labrador Retriever	10	0	Female entire	No	Yes
50541	West Highland White Terrier	13	1	Female neutered	Yes	No
50571	Cocker Spaniel (Unspecified/Other)	11	0	Female	Yes	Yes
50588	Jack Russell Terrier	12	0	Female	No	No
50596	Labrador Retriever	6	0	Female neutered	No	No
50722	Crossbreed	11	3	Female entire	Yes	No
50814	West Highland White Terrier	14	0	Female entire	Yes	Yes
50867	Crossbreed	8	2	Female	No	Yes
50928	Yorkshire Terrier	14	0	Female entire	Yes	Yes
50943	Staffordshire Bull Terrier	6	0	Female	Yes	No
50944	Crossbreed	8	0	Female	Yes	Yes
50961	Jack Russell Terrier	6	0	Female	No	Yes
50981	Cocker Spaniel (Unspecified/Other)	8	0	Female	Yes	Yes
51022	Border Collie	6	6	Female entire	No	No
51059	Cavalier King Charles Spaniel	9	0	Female	Yes	No
51132	Scottish Terrier	Not recorded	Not recorded	Female	No	No
51141	Border Collie	8	0	Female entire	Yes	Yes
51168	Labrador Retriever	6	0	Female	No	No
51301	Labrador Retriever	3	2	Female entire	No	No
51323	Jack Russell Terrier	16	0	Female	Yes	No
51374	Boxer	8	0	Female	Yes	Yes
51401	Jack Russell Terrier	10	0	Female entire	No	No
51441	Crossbreed	9	0	Female	No	No
51648	Other Purebred	8	6	Female entire	Yes	No
51665	Other Purebred	4	0	Female	Yes	No
51695	Spaniel (Unspecified/Other)	7	8	Female	No	No
51782	Staffordshire Bull Terrier	11	1	Female entire	Yes	Yes
51796	Miniature Dachshund (Unspecified/Other)	5	0	Female	No	No
51889	Maltese	13	10	Female neutered	No	No
51929	Miniature Dachshund (Unspecified/Other)	11	0	Female	Yes	Yes
51941	Crossbreed	11	3	Female neutered	No	Yes
51980	English Setter	7	3	Female	Yes	Yes
52030	Jack Russell Terrier	10	0	Female neutered	No	Yes
52080	Yorkshire Terrier	5	0	Female entire	No	No
52145	Terrier (Unspecified/Other)	7	8	Female neutered	No	No
52160	Italian Spinone	8	0	Female	No	Yes
52173	West Highland White Terrier	11	0	Female neutered	Yes	Yes
52199	Crossbreed	12	8	Female	No	No
52222	Jack Russell Terrier	12	7	Female	No	No
52229	Other Purebred	Not recorded	Not recorded	Female	Yes	Yes
52304	Crossbreed	6	10	Female	No	No
52377	Staffordshire Bull Terrier	7	0	Female neutered	No	Yes
52397	Labrador Retriever	8	11	Female entire	No	No
52464	Jack Russell Terrier	12	8	Female	Yes	No
52500	Crossbreed	9	3	Female neutered	No	Yes
52504	Rottweiler	6	5	Female	Yes	No
52544	Pointer (Unspecified/Other)	10	0	Female entire	No	Yes
52662	Labrador Retriever	7	0	Female neutered	Yes	No
52680	Dachshund (Unspecified/Other)	6	4	Female	No	No
52703	Crossbreed	8	6	Female	Yes	Yes
52748	Labrador Retriever	10	0	Female	No	No
52814	Labrador Retriever	7	0	Female	No	Yes
52871	Springer Spaniel (Unspecified/Other)	14	2	Female entire	No	Yes
52893	Crossbreed	13	0	Female entire	No	No
52978	Crossbreed	7	0	Female neutered	Yes	Yes
53015	Poodle (Unspecified/Other)	10	2	Female	No	Yes
53051	Yorkshire Terrier	8	0	Female	Yes	No
53096	Labrador Retriever	7	0	Female	Yes	Yes
53127	Crossbreed	4	3	Female neutered	Yes	No
53128	Jack Russell Terrier	10	7	Female	Yes	No
53131	Border Collie	11	8	Female	Yes	No
53166	Crossbreed	9	0	Female neutered	Yes	No
53296	Irish Setter	7	0	Female	Yes	No
53299	Crossbreed	12	0	Female neutered	Yes	Yes
53305	Labrador Retriever	9	8	Female	No	No
53354	Newfoundland	8	5	Female	No	No
53391	Yorkshire Terrier	4	11	Female entire	No	No
53398	Crossbreed	11	3	Female entire	Yes	Yes
53419	Springer Spaniel (Unspecified/Other)	11	8	Female neutered	No	No
53450	Border Terrier	10	5	Female neutered	Yes	No
53482	Terrier (Unspecified/Other)	13	0	Female neutered	Yes	No
53498	German Shepherd Dog	8	10	Female neutered	No	No
53517	Crossbreed	7	0	Female neutered	No	No
53562	Weimaraner	10	0	Female neutered	Yes	Yes
53653	Jack Russell Terrier	10	0	Female	No	Yes
53656	Other Purebred	12	2	Female	Yes	No
53725	Basset Hound	7	5	Female neutered	Yes	No
53744	Bichon (Unspecified/Other)	12	0	Female	Yes	No
53748	Hungarian Vizsla	8	11	Female	No	Yes
53761	German Shepherd Dog	9	7	Female	Yes	Yes
53770	German Shepherd Dog	7	4	Female	Yes	No
53780	Labrador Retriever	Not recorded	Not recorded	Female entire	Yes	No
53815	Springer Spaniel (Unspecified/Other)	9	2	Female entire	No	No
53821	Springer Spaniel (Unspecified/Other)	9	6	Female neutered	No	Yes
53911	Scottish Terrier	5	10	Female entire	No	Yes
53914	Cocker Spaniel (Unspecified/Other)	11	10	Female	Yes	Yes
53929	Terrier (Unspecified/Other)	12	0	Female	Yes	No
53964	Cocker Spaniel (Unspecified/Other)	7	6	Female entire	No	No
53998	Border Terrier	Not recorded	Not recorded	Female	No	No
54036	Cocker Spaniel (Unspecified/Other)	8	0	Female	No	Yes
54039	Cocker Spaniel (Unspecified/Other)	14	2	Female neutered	Yes	No
54044	Crossbreed	9	1	Female	No	Yes
54106	Miniature Schnauzer	12	0	Female neutered	Yes	No
54113	Cocker Spaniel (Unspecified/Other)	8	0	Female entire	No	Yes
54124	Springer Spaniel (Unspecified/Other)	8	0	Female	Yes	Yes
54165	Collie (Unspecified/Other)	12	0	Female	No	No
54217	Jack Russell Terrier	9	4	Female neutered	Yes	No
54231	Crossbreed	10	0	Female neutered	No	No
54290	Border Collie	6	10	Female	No	No
54306	Cocker Spaniel (Unspecified/Other)	9	0	Female	No	Yes
54315	Jack Russell Terrier	10	7	Female entire	Yes	Yes
54317	Golden Retriever	7	0	Female	Yes	No
54346	Staffordshire Bull Terrier	8	5	Female neutered	Yes	No
54347	Irish Terrier	11	3	Female neutered	No	Yes
54381	German Pointer (Unspecified/Other)	6	0	Female	Yes	No
54396	Lurcher	10	0	Female	Yes	No
54426	Golden Retriever	7	5	Female	Yes	No
54427	Tibetan Terrier	13	1	Female	Yes	Yes
54466	Labrador Retriever	10	3	Female neutered	No	No
54479	Cocker Spaniel (Unspecified/Other)	5	0	Female	No	No
54556	German Shepherd Dog	7	6	Female	Yes	No
54560	Bichon (Unspecified/Other)	4	0	Female	No	No
54580	Crossbreed	7	9	Female	No	No
54596	Border Collie	7	0	Female	No	Yes
54603	Miniature Schnauzer	7	0	Female	No	No
54604	Miniature Schnauzer	7	0	Female	Yes	Yes
54614	Cocker Spaniel (Unspecified/Other)	8	3	Female entire	Yes	Yes
54636	Crossbreed	9	0	Female	Yes	No
54667	Staffordshire Bull Terrier	5	0	Female neutered	No	No
54670	Border Terrier	9	2	Female	No	No
54674	Springer Spaniel (Unspecified/Other)	11	11	Female	Yes	No
54682	Border Collie	7	0	Female entire	No	No
54752	Jack Russell Terrier	9	1	Female	No	Yes
54760	Labrador Retriever	12	5	Female	Yes	Yes
54761	Border Terrier	5	0	Female	No	Yes
54775	Great Dane	10	6	Female neutered	No	No
54804	Staffordshire Bull Terrier	12	7	Female neutered	No	Yes
54830	Cavalier King Charles Spaniel	9	0	Female	No	No
54847	English Setter	7	4	Female entire	Yes	Yes
54884	Labrador Retriever	10	0	Female	Yes	No
54890	German Shepherd Dog	7	1	Female entire	Yes	Yes
54893	Yorkshire Terrier	4	6	Female neutered	No	No
54931	Terrier (Unspecified/Other)	6	6	Female	Yes	No
54941	German Shepherd Dog	Not recorded	Not recorded	Female neutered	Yes	No
54946	Labrador Retriever	10	2	Female neutered	Yes	No
54971	Bichon (Unspecified/Other)	14	6	Female	No	No
54990	Crossbreed	7	5	Female neutered	No	Yes
55056	Golden Retriever	11	9	Female	Yes	Yes
55096	Collie (Unspecified/Other)	4	4	Female neutered	Yes	Yes
55102	Labrador Retriever	10	0	Female neutered	No	Yes
55123	Dachshund (Unspecified/Other)	5	4	Female neutered	No	Yes
55142	Golden Retriever	9	5	Female entire	No	No
55143	West Highland White Terrier	8	3	Female neutered	Yes	Yes
55150	Cocker Spaniel (Unspecified/Other)	10	0	Female	Yes	No
55168	Cocker Spaniel (Unspecified/Other)	11	0	Female neutered	No	No
55264	Old English Sheepdog	11	8	Female neutered	No	No
55305	Yorkshire Terrier	13	3	Female	No	No
55324	Border Collie	11	7	Female	No	No
55346	Golden Retriever	11	4	Female neutered	Yes	No
55370	Labrador Retriever	12	10	Female	No	No
55375	Jack Russell Terrier	9	9	Female	No	No
55389	Terrier (Unspecified/Other)	11	0	Female	No	Yes
55392	Crossbreed	10	0	Female neutered	No	No
55403	Jack Russell Terrier	3	0	Female	Yes	No
55411	German Shepherd Dog	9	9	Female	Yes	No
55415	Jack Russell Terrier	10	10	Female	No	Yes
55421	Flat-Coated Retriever	11	0	Female neutered	Yes	No
55446	Boxer	8	3	Female neutered	No	No
55463	Airedale Terrier	5	10	Female neutered	No	No
55489	Cocker Spaniel (Unspecified/Other)	5	0	Female	Yes	No
55596	Husky (Unspecified/Other)	9	8	Female entire	No	No
55608	Labrador Retriever	9	0	Female	Yes	No
55613	Chihuahua	3	10	Female	No	No
55621	Dachshund (Unspecified/Other)	9	6	Female	Yes	No
55627	Labrador Retriever	6	0	Female	Yes	No
55633	Doberman	10	0	Female entire	No	No
55665	Staffordshire Bull Terrier	6	2	Female neutered	No	No
55683	Retriever (Unspecified/Other)	12	0	Female entire	No	Yes
55706	Husky (Unspecified/Other)	8	2	Female neutered	Yes	No
55707	Crossbreed	8	0	Female	No	Yes
55713	Labrador Retriever	11	0	Female	Yes	No
55773	Toy Poodle	12	7	Female entire	No	Yes
55812	Yorkshire Terrier	5	6	Female neutered	No	Yes
55826	Crossbreed	13	0	Female	No	No
55891	Springer Spaniel (Unspecified/Other)	11	10	Female neutered	Yes	Yes
55908	Labrador Retriever	10	0	Female	No	Yes
55943	Labrador Retriever	5	0	Female	No	Yes
55973	German Pointer (Unspecified/Other)	8	0	Female neutered	No	No
55977	Golden Retriever	9	0	Female neutered	No	No
55978	Jack Russell Terrier	10	0	Female	No	No
55990	Labrador Retriever	8	0	Female	No	No
56012	Rottweiler	7	0	Female entire	No	No
56063	Pomeranian	7	0	Female neutered	Yes	No
56081	Jack Russell Terrier	11	1	Female	No	Yes
56098	Boxer	8	7	Female	No	Yes
56116	Border Collie	11	3	Female neutered	Yes	No
56130	Springer Spaniel (Unspecified/Other)	10	11	Female neutered	Yes	Yes
56172	Cavalier King Charles Spaniel	12	10	Female	Yes	Yes
56190	Crossbreed	10	0	Female	Yes	No
56232	Scottish Terrier	8	10	Female	Yes	No
56256	Labrador Retriever	5	5	Female entire	No	No
56303	Border Terrier	5	3	Female	Yes	No
56309	Lurcher	4	0	Female	No	No
56362	Crossbreed	6	0	Female	No	No
56363	Boxer	9	4	Female entire	Yes	Yes
56371	Miniature Dachshund (Unspecified/Other)	9	2	Female	No	No
56379	Crossbreed	8	0	Female neutered	Yes	No
56475	Dachshund (Unspecified/Other)	9	0	Female neutered	Yes	Yes
56504	Crossbreed	9	5	Female entire	No	No
56547	Golden Retriever	9	0	Female	Yes	No
56550	West Highland White Terrier	7	2	Female entire	Yes	No
56551	Labrador Retriever	6	0	Female	No	No
56556	Crossbreed	4	0	Female	No	Yes
56569	Cavalier King Charles Spaniel	8	0	Female entire	No	Yes
56597	Cavalier King Charles Spaniel	9	3	Female	Yes	No
56605	Crossbreed	10	0	Female entire	No	Yes
56612	Springer Spaniel (Unspecified/Other)	13	0	Female	Yes	Yes
56644	Labrador Retriever	12	7	Female neutered	Yes	No
56670	Yorkshire Terrier	11	9	Female entire	No	No
56674	Labrador Retriever	13	0	Female entire	No	No
56676	Staffordshire Bull Terrier	Not recorded	Not recorded	Female	Yes	No
56745	German Shepherd Dog	8	0	Female neutered	Yes	No
56780	Beagle (Unspecified/Other)	5	0	Female	Yes	No
56781	Jack Russell Terrier	10	0	Female neutered	Yes	No
56788	Bichon (Unspecified/Other)	16	0	Female	No	Yes
56804	Bichon (Unspecified/Other)	5	0	Female neutered	Yes	Yes
56813	Crossbreed	3	0	Female	No	No
56831	Yorkshire Terrier	13	4	Female neutered	Yes	No
56909	Springer Spaniel (Unspecified/Other)	11	0	Female	Yes	Yes
56914	Lurcher	10	8	Female	No	Yes
56936	Hungarian Vizsla	6	0	Female neutered	No	No
56949	Cocker Spaniel (Unspecified/Other)	9	4	Female entire	Yes	Yes
56954	Toy Poodle	8	8	Female neutered	Yes	Yes
56955	Jack Russell Terrier	7	3	Female neutered	No	No
57001	Labrador Retriever	8	2	Female	No	No
57034	Husky (Unspecified/Other)	6	0	Female neutered	Yes	No
57068	Border Collie	5	0	Female	Yes	No
57099	Labrador Retriever	10	1	Female	Yes	No
57105	Labrador Retriever	10	3	Female	No	Yes
57150	English Setter	8	4	Female neutered	Yes	No
57159	Bichon (Unspecified/Other)	10	0	Female entire	Yes	No
57176	Yorkshire Terrier	6	6	Female	No	No
57182	Weimaraner	10	9	Female neutered	Yes	No
57202	Cavalier King Charles Spaniel	5	8	Female entire	No	No
57255	Cocker Spaniel (Unspecified/Other)	9	10	Female entire	No	Yes
57276	German Shepherd Dog	10	4	Female entire	Yes	No
57358	Labrador Retriever	9	1	Female entire	No	No
57376	Crossbreed	5	0	Female neutered	Yes	Yes
57387	Golden Retriever	11	9	Female entire	Yes	Yes
57408	Shepherd Dog (Unspecified/Other)	10	3	Female neutered	Yes	No
57441	Labrador Retriever	9	0	Female neutered	Yes	No
57477	Border Collie	6	0	Female	No	No
57486	Cocker Spaniel (Unspecified/Other)	10	9	Female neutered	Yes	No
57513	Lhasa Apso	4	0	Female entire	No	Yes
57611	Cocker Spaniel (Unspecified/Other)	Not recorded	Not recorded	Female entire	No	No
57690	Golden Retriever	6	7	Female	Yes	Yes
57729	Labrador Retriever	6	4	Female	No	No
57879	Cocker Spaniel (Unspecified/Other)	5	8	Female entire	No	Yes
57902	Crossbreed	13	4	Female neutered	No	No
57923	Other Purebred	12	0	Female neutered	Yes	No
57959	West Highland White Terrier	6	0	Female entire	No	No
57969	Labrador Retriever	12	6	Female neutered	Yes	No
57978	German Shepherd Dog	8	0	Female neutered	Yes	No
57994	Collie (Unspecified/Other)	8	0	Female neutered	Yes	No
58056	Staffordshire Bull Terrier	9	7	Female	Yes	No
58143	Akita (Unspecified/Other)	6	0	Female neutered	No	No
58188	Springer Spaniel (Unspecified/Other)	8	0	Female	Yes	No
58193	Cocker Spaniel (Unspecified/Other)	8	1	Female entire	Yes	Yes
58197	Cocker Spaniel (Unspecified/Other)	6	11	Female neutered	No	No
58224	Labrador Retriever	10	8	Female entire	No	No
58257	Boxer	9	0	Female neutered	Yes	No
58262	Whippet	6	0	Female	No	No
58310	Jack Russell Terrier	9	6	Female neutered	No	Yes
58338	Jack Russell Terrier	7	0	Female	No	No
58341	Crossbreed	7	8	Female entire	No	Yes
58347	Cocker Spaniel (Unspecified/Other)	8	4	Female	No	No
58372	Boxer	12	7	Female neutered	Yes	No
58410	Terrier (Unspecified/Other)	12	6	Female	Yes	No
58422	Cocker Spaniel (Unspecified/Other)	7	0	Female	Yes	No
58441	Cavalier King Charles Spaniel	6	10	Female entire	Yes	Yes
58443	Labrador Retriever	10	11	Female neutered	Yes	Yes
58459	Jack Russell Terrier	8	2	Female neutered	Yes	Yes
58461	German Shepherd Dog	6	9	Female	Yes	No
58470	Cocker Spaniel (Unspecified/Other)	8	0	Female	No	No
58483	Bichon (Unspecified/Other)	6	0	Female neutered	Yes	No
58624	Jack Russell Terrier	7	8	Female	No	No
58637	Terrier (Unspecified/Other)	12	5	Female	Yes	Yes
58703	Setter (Unspecified/Other)	11	0	Female neutered	No	Yes
58709	Cavalier King Charles Spaniel	9	7	Female	Yes	No
58802	Maltese	8	3	Female	No	Yes
58863	Bichon (Unspecified/Other)	9	1	Female neutered	Yes	No
58901	Leonberger	8	6	Female neutered	No	No
58908	Crossbreed	11	6	Female	Yes	Yes
58915	Golden Retriever	10	0	Female neutered	No	No
58929	Collie (Unspecified/Other)	Not recorded	Not recorded	Female neutered	No	Yes
58953	Labrador Retriever	7	3	Female entire	No	No
59010	Cocker Spaniel (Unspecified/Other)	10	0	Female neutered	Yes	Yes
59016	Spaniel (Unspecified/Other)	6	8	Female	No	Yes
59027	German Shepherd Dog	10	5	Female entire	No	Yes
59041	Boxer	8	9	Female entire	Yes	Yes
59076	Flat-Coated Retriever	11	3	Female neutered	No	No
59106	Whippet	10	0	Female neutered	Yes	No
59116	Labrador Retriever	7	7	Female	No	Yes
59143	Springer Spaniel (Unspecified/Other)	9	0	Female neutered	No	Yes
59201	Cocker Spaniel (Unspecified/Other)	4	7	Female neutered	No	No
59245	Crossbreed	5	1	Female neutered	No	No
59249	Jack Russell Terrier	7	6	Female	No	Yes
59267	Lurcher	10	0	Female neutered	No	No
59330	Staffordshire Bull Terrier	7	0	Female	Yes	No
59341	Crossbreed	12	0	Female	No	Yes
59420	Yorkshire Terrier	9	0	Female neutered	No	No
59464	Jack Russell Terrier	12	1	Female	No	Yes
59485	Staffordshire Bull Terrier	6	4	Female neutered	No	No
59521	Crossbreed	11	0	Female	Yes	No
59537	Bichon (Unspecified/Other)	Not recorded	Not recorded	Female	No	No
59576	Crossbreed	10	0	Female	Yes	Yes
59611	English Setter	12	3	Female neutered	Yes	No
59640	Jack Russell Terrier	7	3	Female neutered	Yes	No
59642	Staffordshire Bull Terrier	7	2	Female	Yes	No
59649	Collie (Unspecified/Other)	10	0	Female	No	No
59653	Jack Russell Terrier	7	10	Female	No	Yes
59695	Jack Russell Terrier	13	4	Female neutered	No	Yes
59757	Crossbreed	7	3	Female neutered	Yes	No
59760	Shih Tzu	4	0	Female entire	Yes	No
59764	Jack Russell Terrier	8	0	Female	No	No
59794	Cocker Spaniel (Unspecified/Other)	9	0	Female entire	No	Yes
59917	Crossbreed	5	5	Female neutered	No	No
59927	Crossbreed	9	0	Female neutered	Yes	No
59977	Other Purebred	10	7	Female entire	Yes	Yes
59988	Yorkshire Terrier	7	0	Female	No	No
60005	West Highland White Terrier	9	11	Female neutered	Yes	No
60031	Bull Terrier (Unspecified/Other)	9	2	Female neutered	Yes	No
60036	Toy Poodle	11	10	Female neutered	Yes	Yes
60057	Yorkshire Terrier	10	0	Female	Yes	No
60067	Crossbreed	9	6	Female neutered	Yes	No
60077	Crossbreed	13	0	Female	Yes	No
60083	Border Collie	9	0	Female entire	No	No
60089	Scottish Terrier	8	2	Female	No	Yes
60092	Cavalier King Charles Spaniel	9	6	Female entire	No	No
60161	German Shepherd Dog	10	0	Female neutered	No	No
60187	Lurcher	6	0	Female entire	Yes	No
60194	Labrador Retriever	7	0	Female	No	Yes
60233	Crossbreed	8	0	Female neutered	No	No
60237	Basset Hound	8	9	Female neutered	Yes	No
60254	Staffordshire Bull Terrier	10	0	Female	Yes	No
60285	Jack Russell Terrier	9	0	Female	No	No
60376	Labrador Retriever	10	0	Female neutered	No	No
60399	Weimaraner	9	3	Female neutered	Yes	No
60419	Cocker Spaniel (Unspecified/Other)	Not recorded	Not recorded	Female	No	No
60429	Boxer	5	8	Female	No	Yes
60440	Miniature Dachshund (Unspecified/Other)	15	8	Female	Yes	Yes
60448	Labrador Retriever	6	8	Female neutered	No	No
60462	Pug	8	11	Female entire	Yes	No
60526	Cocker Spaniel (Unspecified/Other)	5	9	Female entire	No	Yes
60529	Jack Russell Terrier	8	8	Female neutered	No	No
60568	Schnauzer (Unspecified/Other)	Not recorded	Not recorded	Female neutered	Yes	Yes
60572	Labrador Retriever	11	0	Female neutered	Yes	No
60584	Crossbreed	6	0	Female neutered	Yes	No
60586	Labrador Retriever	9	0	Female neutered	Yes	No
60619	Lurcher	7	0	Female	Yes	No
60620	Labrador Retriever	8	0	Female	Yes	No
60625	Springer Spaniel (Unspecified/Other)	9	7	Female	Yes	Yes
60658	Yorkshire Terrier	6	8	Female neutered	No	No
60684	Labrador Retriever	8	0	Female	No	No
60739	Poodle (Unspecified/Other)	14	6	Female neutered	Yes	No
60764	Husky (Unspecified/Other)	8	0	Female neutered	Yes	No
60768	Labrador Retriever	6	11	Female entire	Yes	Yes
60775	Yorkshire Terrier	7	10	Female entire	No	Yes
60891	Labrador Retriever	9	10	Female neutered	No	No
60893	West Highland White Terrier	5	0	Female neutered	No	No
60911	Retriever (Unspecified/Other)	9	0	Female	No	No
60916	Jack Russell Terrier	6	0	Female	Yes	No
60952	Jack Russell Terrier	11	0	Female	Yes	No
60964	Boxer	9	6	Female neutered	Yes	Yes
60967	Springer Spaniel (Unspecified/Other)	10	0	Female	Yes	No
60975	Cavalier King Charles Spaniel	11	5	Female	Yes	Yes
60981	Labrador Retriever	7	6	Female neutered	Yes	No
60986	Crossbreed	7	7	Female entire	No	No
60995	Alaskan Malamute	8	0	Female	Yes	No
60999	Staffordshire Bull Terrier	9	5	Female neutered	Yes	No
61047	Cocker Spaniel (Unspecified/Other)	9	0	Female neutered	No	No
61067	Bichon (Unspecified/Other)	9	0	Female neutered	No	No
61086	Crossbreed	6	0	Female	No	No
61090	Other Purebred	8	0	Female	Yes	Yes
61097	Dachshund (Unspecified/Other)	6	0	Female neutered	No	No
61105	Boxer	6	6	Female	No	No
61114	Springer Spaniel (Unspecified/Other)	8	10	Female	No	No
61115	Cocker Spaniel (Unspecified/Other)	7	0	Female	Yes	No
61144	Miniature Dachshund (Unspecified/Other)	8	9	Female neutered	Yes	No
61152	Cocker Spaniel (Unspecified/Other)	6	3	Female neutered	Yes	No
61215	Italian Spinone	7	5	Female	No	Yes
61238	Cocker Spaniel (Unspecified/Other)	9	0	Female	No	No
61240	Greyhound (Unspecified/Other)	8	6	Female	Yes	No
61285	Lhasa Apso	14	0	Female	Yes	No
61320	Other Purebred	11	0	Female	Yes	No
61330	German Shepherd Dog	5	3	Female neutered	No	No
61334	Fox Terrier	7	8	Female neutered	No	No
61360	Crossbreed	9	0	Female entire	Yes	No
61363	Tibetan Terrier	10	3	Female entire	No	No
61413	West Highland White Terrier	11	4	Female neutered	Yes	No
61426	Jack Russell Terrier	5	10	Female	No	No
61459	Jack Russell Terrier	8	0	Female	No	No
61466	Staffordshire Bull Terrier	10	11	Female	Yes	No
61503	Terrier (Unspecified/Other)	12	0	Female	No	No
61537	Labrador Retriever	Not recorded	Not recorded	Female neutered	Yes	No
61562	Jack Russell Terrier	9	3	Female	Yes	Yes
61600	Crossbreed	5	8	Female	Yes	No
61618	Labrador Retriever	Not recorded	Not recorded	Female	No	Yes
61630	Other Purebred	7	4	Female entire	No	No
61681	Dogue de Bordeaux	Not recorded	Not recorded	Female	Yes	No
61741	Springer Spaniel (Unspecified/Other)	4	8	Female	No	No
61769	Cocker Spaniel (Unspecified/Other)	9	3	Female entire	Yes	Yes
61777	Jack Russell Terrier	7	0	Female	No	No
61799	West Highland White Terrier	9	0	Female	Yes	Yes
61860	Yorkshire Terrier	7	11	Female	No	Yes
61896	Other Purebred	8	2	Female entire	Yes	No
61897	Boxer	10	1	Female neutered	Yes	No
61902	Crossbreed	10	0	Female	Yes	No
61904	Jack Russell Terrier	8	6	Female	No	No
61912	West Highland White Terrier	11	4	Female neutered	No	No
61932	Rough Collie	10	0	Female entire	No	No
61934	Labrador Retriever	10	0	Female	Yes	Yes
61945	Crossbreed	14	5	Female neutered	Yes	Yes
62028	Jack Russell Terrier	5	0	Female	No	No
62057	Labrador Retriever	9	0	Female neutered	No	No
62058	Chihuahua	11	9	Female entire	Yes	No
62059	Beagle (Unspecified/Other)	3	0	Female neutered	No	No
62123	Cocker Spaniel (Unspecified/Other)	10	11	Female	Yes	Yes
62170	Toy Poodle	8	11	Female neutered	No	Yes
62187	Boxer	11	2	Female entire	No	No
62230	Jack Russell Terrier	12	6	Female neutered	No	No
62234	Boxer	7	6	Female neutered	Yes	No
62235	Border Collie	7	1	Female neutered	No	Yes
62248	German Shepherd Dog	4	9	Female entire	No	Yes
62265	Crossbreed	9	8	Female	Yes	Yes
62371	Labrador Retriever	Not recorded	Not recorded	Female neutered	No	No
62489	Cocker Spaniel (Unspecified/Other)	9	0	Female neutered	No	No
62521	Fox Terrier	10	4	Female neutered	No	No
62547	Staffordshire Bull Terrier	7	3	Female	No	No
62586	Boxer	9	0	Female	Yes	Yes
62613	Staffordshire Bull Terrier	9	1	Female	No	No
62638	Bichon (Unspecified/Other)	7	0	Female entire	Yes	No
62639	Crossbreed	5	2	Female	No	Yes
62643	Crossbreed	10	11	Female neutered	No	No
62646	Cocker Spaniel (Unspecified/Other)	10	11	Female	Yes	Yes
62688	Golden Retriever	10	7	Female	Yes	No
62696	Yorkshire Terrier	9	0	Female neutered	No	Yes
62776	Jack Russell Terrier	11	1	Female entire	No	Yes
62796	Crossbreed	11	8	Female	Yes	No
62812	Staffordshire Bull Terrier	8	1	Female	No	No
62832	Poodle (Unspecified/Other)	11	0	Female entire	Yes	Yes
62899	Boxer	7	7	Female neutered	No	No
62911	Crossbreed	7	6	Female entire	No	No
62962	Labrador Retriever	9	10	Female	No	Yes
62982	Crossbreed	10	2	Female	No	No
62988	Staffordshire Bull Terrier	11	0	Female neutered	No	No
63080	Lurcher	10	10	Female	Yes	No
63110	Poodle (Unspecified/Other)	11	11	Female neutered	No	No
63113	Boston Terrier	6	0	Female	No	Yes
63115	Jack Russell Terrier	6	6	Female entire	Yes	Yes
63127	Terrier (Unspecified/Other)	10	0	Female	Yes	Yes
63135	Cocker Spaniel (Unspecified/Other)	13	0	Female neutered	No	Yes
63159	Boxer	5	0	Female	No	No
63168	German Shepherd Dog	13	5	Female neutered	No	No
63211	Labrador Retriever	7	0	Female	No	No
63217	Tibetan Terrier	10	0	Female entire	No	No
63234	Tibetan Terrier	7	10	Female neutered	No	No
63246	Labrador Retriever	11	7	Female entire	No	Yes
63291	Other Purebred	6	8	Female neutered	Yes	No
63304	Labrador Retriever	10	10	Female neutered	Yes	No
63307	West Highland White Terrier	11	9	Female entire	Yes	Yes
63321	Cocker Spaniel (Unspecified/Other)	Not recorded	Not recorded	Female neutered	No	No
63336	Crossbreed	10	0	Female	Yes	Yes
63363	Crossbreed	11	3	Female	No	Yes
63371	German Shepherd Dog	7	11	Female	Yes	No
63454	Samoyed	9	9	Female	No	Yes
63460	Labrador Retriever	12	6	Female	Yes	No
63461	Crossbreed	10	10	Female neutered	No	Yes
63462	Boxer	10	0	Female	Yes	Yes
63463	Golden Retriever	Not recorded	Not recorded	Female	Yes	No
63504	Springer Spaniel (Unspecified/Other)	8	0	Female	Yes	Yes
63526	Labrador Retriever	7	1	Female	No	Yes
63546	Boxer	7	0	Female	No	Yes
63549	West Highland White Terrier	8	8	Female	No	No
63561	Golden Retriever	10	0	Female entire	No	No
63589	Shepherd Dog (Unspecified/Other)	10	6	Female neutered	Yes	No
63597	West Highland White Terrier	9	6	Female entire	Yes	No
63645	Whippet	5	11	Female	No	No
63659	Labrador Retriever	11	7	Female	No	No
63664	Golden Retriever	11	11	Female neutered	Yes	Yes
63672	Boxer	11	0	Female	Yes	Yes
63687	Boxer	9	0	Female	No	No
63706	Fox Terrier	8	8	Female	No	Yes
[truncated: 11,402 more rows]
