# Supplementary material for: Associations Between Dog Breed and Clinical Features of Mammary Epithelial Neoplasia in Bitches: an Epidemiological Study of Submissions to a Single Diagnostic Pathology Centre Between 2008–2021
Source: J Mammary Gland Biol Neoplasia. 2023 Mar 24;28(1):6. doi: 10.1007/s10911-023-09531-3 (PMC10039094; doi:10.1007/s10911-023-09531-3)
Supplement: Supplementary file 6 — Additional file 6: Supplementary Table S6. Descriptive statistics of each case used for regression analysis. [file 10911_2023_9531_MOESM6_ESM.xlsx]

## Sheet: Mammary vs Not Mammary
Category	Number (%)
Diagnosis
Non-Mammary	115550 (89.6)
Mammary	13401 (10.4)
Breed
Airedale Terrier	293 ( 0.2)
Akita (Unspecified/Other)	233 ( 0.2)
Alaskan Malamute	237 ( 0.2)
American Bulldog	247 ( 0.2)
Basset Hound	518 ( 0.4)
Beagle (Unspecified/Other)	1283 ( 1.0)
Bearded Collie	247 ( 0.2)
Bedlington Terrier	151 ( 0.1)
Bichon (Unspecified/Other)	1790 ( 1.4)
Border Collie	2913 ( 2.3)
Border Terrier	1413 ( 1.1)
Boston Terrier	221 ( 0.2)
Boxer	4848 ( 3.8)
Bull Terrier (Unspecified/Other)	644 ( 0.5)
Bulldog (Unspecified/Other)	727 ( 0.6)
Cairn Terrier	505 ( 0.4)
Cavalier King Charles Spaniel	2003 ( 1.6)
Chihuahua	692 ( 0.5)
Cocker Spaniel (Unspecified/Other)	6401 ( 5.0)
Collie (Unspecified/Other)	1254 ( 1.0)
Crossbreed	22660 (17.6)
Dachshund (Unspecified/Other)	835 ( 0.6)
Dalmatian	449 ( 0.3)
Doberman	788 ( 0.6)
Dogue de Bordeaux	313 ( 0.2)
English Setter	244 ( 0.2)
Flat-Coated Retriever	894 ( 0.7)
Fox Terrier	233 ( 0.2)
French Bulldog	930 ( 0.7)
German Pointer (Unspecified/Other)	541 ( 0.4)
German Shepherd Dog	3754 ( 2.9)
Golden Retriever	4399 ( 3.4)
Great Dane	319 ( 0.2)
Greyhound (Unspecified/Other)	1055 ( 0.8)
Griffon (Unspecified/Other)	131 ( 0.1)
Hound (Unspecified/Other)	163 ( 0.1)
Hungarian Vizsla	1006 ( 0.8)
Husky (Unspecified/Other)	867 ( 0.7)
Irish Setter	519 ( 0.4)
Irish Terrier	133 ( 0.1)
Italian Spinone	155 ( 0.1)
Jack Russell Terrier	5879 ( 4.6)
Kerry Blue Terrier	141 ( 0.1)
Labrador Retriever	16538 (12.8)
Leonberger	156 ( 0.1)
Lhasa Apso	623 ( 0.5)
Lurcher	1193 ( 0.9)
Maltese	270 ( 0.2)
Mastiff (Unspecified/Other)	558 ( 0.4)
Miniature Dachshund (Unspecified/Other)	380 ( 0.3)
Miniature Poodle	283 ( 0.2)
Miniature Schnauzer	1300 ( 1.0)
Mountain Dog (Unspecified/Other)	452 ( 0.4)
Newfoundland	221 ( 0.2)
Old English Sheepdog	232 ( 0.2)
Other Purebred	3025 ( 2.3)
Patterdale Terrier	303 ( 0.2)
Pointer (Unspecified/Other)	375 ( 0.3)
Pomeranian	273 ( 0.2)
Poodle (Unspecified/Other)	586 ( 0.5)
Pug	1231 ( 1.0)
Retriever (Unspecified/Other)	481 ( 0.4)
Rhodesian Ridgeback	603 ( 0.5)
Rottweiler	1365 ( 1.1)
Rough Collie	175 ( 0.1)
Samoyed	190 ( 0.1)
Schnauzer (Unspecified/Other)	626 ( 0.5)
Scottish Terrier	387 ( 0.3)
Setter (Unspecified/Other)	195 ( 0.2)
Shar Pei	290 ( 0.2)
Shepherd Dog (Unspecified/Other)	525 ( 0.4)
Shih Tzu	1936 ( 1.5)
Soft-Coated Wheaten Terrier	241 ( 0.2)
Spaniel (Unspecified/Other)	453 ( 0.4)
Springer Spaniel (Unspecified/Other)	5581 ( 4.3)
St. Bernard	156 ( 0.1)
Staffordshire Bull Terrier	6443 ( 5.0)
Terrier (Unspecified/Other)	1011 ( 0.8)
Tibetan Terrier	437 ( 0.3)
Toy Poodle	228 ( 0.2)
Weimaraner	952 ( 0.7)
West Highland White Terrier	2799 ( 2.2)
Whippet	790 ( 0.6)
Yorkshire Terrier	2060 ( 1.6)
Sex_Neuter
Female_Entire	6710 ( 5.2)
Female_Neutered	79186 (61.4)
Female_Unspecified	43055 (33.4)
Age
<3	10749 ( 8.3)
>12	14561 (11.3)
3 to <6	19885 (15.4)
6 to <9	39637 (30.7)
9 to <12	40613 (31.5)
Age_Unrecorded	3506 ( 2.7)

## Sheet: Clinical features
Category	Number (%)
Diagnosis
Benign	6858 (51.2)
Malignant	6543 (48.8)
Breed
Airedale Terrier	26 ( 0.2)
Akita (Unspecified/Other)	51 ( 0.4)
Alaskan Malamute	33 ( 0.2)
American Bulldog	30 ( 0.2)
Basset Hound	32 ( 0.2)
Beagle (Unspecified/Other)	101 ( 0.8)
Bearded Collie	26 ( 0.2)
Bedlington Terrier	23 ( 0.2)
Bichon (Unspecified/Other)	282 ( 2.1)
Border Collie	348 ( 2.6)
Border Terrier	169 ( 1.3)
Boston Terrier	28 ( 0.2)
Boxer	269 ( 2.0)
Bull Terrier (Unspecified/Other)	35 ( 0.3)
Bulldog (Unspecified/Other)	57 ( 0.4)
Cairn Terrier	31 ( 0.2)
Cavalier King Charles Spaniel	270 ( 2.0)
Chihuahua	123 ( 0.9)
Cocker Spaniel (Unspecified/Other)	1001 ( 7.5)
Collie (Unspecified/Other)	167 ( 1.2)
Crossbreed	1979 (14.8)
Dachshund (Unspecified/Other)	172 ( 1.3)
Dalmatian	15 ( 0.1)
Doberman	78 ( 0.6)
Dogue de Bordeaux	14 ( 0.1)
English Setter	63 ( 0.5)
Flat-Coated Retriever	26 ( 0.2)
Fox Terrier	38 ( 0.3)
French Bulldog	46 ( 0.3)
German Pointer (Unspecified/Other)	64 ( 0.5)
German Shepherd Dog	453 ( 3.4)
Golden Retriever	282 ( 2.1)
Great Dane	11 ( 0.1)
Greyhound (Unspecified/Other)	53 ( 0.4)
Griffon (Unspecified/Other)	7 ( 0.1)
Hound (Unspecified/Other)	12 ( 0.1)
Hungarian Vizsla	50 ( 0.4)
Husky (Unspecified/Other)	94 ( 0.7)
Irish Setter	70 ( 0.5)
Irish Terrier	17 ( 0.1)
Italian Spinone	15 ( 0.1)
Jack Russell Terrier	1123 ( 8.4)
Kerry Blue Terrier	20 ( 0.1)
Labrador Retriever	1288 ( 9.6)
Leonberger	18 ( 0.1)
Lhasa Apso	66 ( 0.5)
Lurcher	141 ( 1.0)
Maltese	46 ( 0.3)
Mastiff (Unspecified/Other)	35 ( 0.3)
Miniature Dachshund (Unspecified/Other)	110 ( 0.8)
Miniature Poodle	55 ( 0.4)
Miniature Schnauzer	45 ( 0.3)
Mountain Dog (Unspecified/Other)	5 ( 0.0)
Newfoundland	14 ( 0.1)
Old English Sheepdog	32 ( 0.2)
Other Purebred	381 ( 2.8)
Patterdale Terrier	42 ( 0.3)
Pointer (Unspecified/Other)	40 ( 0.3)
Pomeranian	72 ( 0.5)
Poodle (Unspecified/Other)	73 ( 0.5)
Pug	19 ( 0.1)
Retriever (Unspecified/Other)	30 ( 0.2)
Rhodesian Ridgeback	29 ( 0.2)
Rottweiler	75 ( 0.6)
Rough Collie	7 ( 0.1)
Samoyed	45 ( 0.3)
Schnauzer (Unspecified/Other)	37 ( 0.3)
Scottish Terrier	47 ( 0.4)
Setter (Unspecified/Other)	21 ( 0.2)
Shar Pei	17 ( 0.1)
Shepherd Dog (Unspecified/Other)	26 ( 0.2)
Shih Tzu	333 ( 2.5)
Soft-Coated Wheaten Terrier	32 ( 0.2)
Spaniel (Unspecified/Other)	86 ( 0.6)
Springer Spaniel (Unspecified/Other)	684 ( 5.1)
St. Bernard	3 ( 0.0)
Staffordshire Bull Terrier	482 ( 3.6)
Terrier (Unspecified/Other)	155 ( 1.2)
Tibetan Terrier	36 ( 0.3)
Toy Poodle	54 ( 0.4)
Weimaraner	31 ( 0.2)
West Highland White Terrier	301 ( 2.2)
Whippet	53 ( 0.4)
Yorkshire Terrier	531 ( 4.0)
Number of lesions
Multiple	4372 (32.6)
Single	9029 (67.4)
Sex_Neuter
Female_Entire	1670 (12.5)
Female_Neutered	5161 (38.5)
Female_Unspecified	6570 (49.0)
Age
<3	62 ( 0.5)
>12	1673 (12.5)
3 to <6	1138 ( 8.5)
6 to <9	4698 (35.1)
9 to <12	5452 (40.7)
Age_Unrecorded	378 ( 2.8)
