# Supplementary material for: Associations Between Dog Breed and Clinical Features of Mammary Epithelial Neoplasia in Bitches: an Epidemiological Study of Submissions to a Single Diagnostic Pathology Centre Between 2008–2021
Source: J Mammary Gland Biol Neoplasia. 2023 Mar 24;28(1):6. doi: 10.1007/s10911-023-09531-3 (PMC10039094; doi:10.1007/s10911-023-09531-3)
Supplement: Supplementary file 7 — Additional file 7: Supplementary Table S7. Outcomes of univariable and multivariable regression analyses of differential odds of being diagnosed with a mammary epithelial neoplasm (as opposed to any other diagnosis), of being diagnosed with malignant (as opposed to benign) disease and of presenting with multiple (as opposed to single) lesions. [file 10911_2023_9531_MOESM7_ESM.xlsx]

## Sheet: Univariable Mammary
Category	OR	CI	Pvalue
Breed			< 2.2e-16
Crossbreed	Base
Miniature Dachshund (Unspecified/Other)	4.26	3.39 - 5.34	<0.001
Pomeranian	3.74	2.85 - 4.92	<0.001
English Setter	3.64	2.72 - 4.86	<0.001
Yorkshire Terrier	3.63	3.25 - 4.05	<0.001
Samoyed	3.24	2.31 - 4.55	<0.001
Toy Poodle	3.24	2.38 - 4.42	<0.001
Akita (Unspecified/Other)	2.93	2.14 - 4.01	<0.001
Dachshund (Unspecified/Other)	2.71	2.28 - 3.23	<0.001
Miniature Poodle	2.48	1.83 - 3.34	<0.001
Jack Russell Terrier	2.47	2.28 - 2.67	<0.001
Spaniel (Unspecified/Other)	2.45	1.93 - 3.11	<0.001
Chihuahua	2.26	1.85 - 2.76	<0.001
Shih Tzu	2.17	1.91 - 2.46	<0.001
Maltese	2.15	1.56 - 2.96	<0.001
Fox Terrier	2.04	1.43 - 2.89	<0.001
Bichon (Unspecified/Other)	1.95	1.71 - 2.24	<0.001
Cocker Spaniel (Unspecified/Other)	1.94	1.79 - 2.1	<0.001
Terrier (Unspecified/Other)	1.89	1.58 - 2.26	<0.001
Bedlington Terrier	1.88	1.2 - 2.93	0.006
Kerry Blue Terrier	1.73	1.07 - 2.78	0.024
Alaskan Malamute	1.69	1.17 - 2.45	0.005
Patterdale Terrier	1.68	1.21 - 2.34	0.002
Old English Sheepdog	1.67	1.15 - 2.44	0.007
Cavalier King Charles Spaniel	1.63	1.42 - 1.87	<0.001
Irish Setter	1.63	1.26 - 2.1	<0.001
Collie (Unspecified/Other)	1.61	1.36 - 1.9	<0.001
Soft-Coated Wheaten Terrier	1.6	1.1 - 2.33	0.014
Boston Terrier	1.52	1.02 - 2.26	0.041
Other Purebred	1.51	1.34 - 1.69	<0.001
Poodle (Unspecified/Other)	1.49	1.16 - 1.91	0.002
Springer Spaniel (Unspecified/Other)	1.46	1.33 - 1.6	<0.001
American Bulldog	1.44	0.98 - 2.12	0.061
Irish Terrier	1.44	0.85 - 2.44	0.172
Scottish Terrier	1.44	1.06 - 1.97	0.019
German Shepherd Dog	1.43	1.29 - 1.6	<0.001
Border Collie	1.42	1.26 - 1.6	<0.001
Border Terrier	1.42	1.2 - 1.68	<0.001
German Pointer (Unspecified/Other)	1.4	1.08 - 1.83	0.012
Lurcher	1.39	1.16 - 1.67	<0.001
Leonberger	1.36	0.83 - 2.23	0.218
Husky (Unspecified/Other)	1.27	1.02 - 1.58	0.032
Setter (Unspecified/Other)	1.26	0.8 - 1.99	0.318
West Highland White Terrier	1.26	1.11 - 1.43	<0.001
Pointer (Unspecified/Other)	1.25	0.9 - 1.74	0.19
Lhasa Apso	1.24	0.96 - 1.6	0.106
Bearded Collie	1.23	0.82 - 1.85	0.322
Doberman	1.15	0.9 - 1.46	0.256
Italian Spinone	1.12	0.66 - 1.91	0.679
Airedale Terrier	1.02	0.68 - 1.53	0.933
Tibetan Terrier	0.94	0.67 - 1.32	0.716
Beagle (Unspecified/Other)	0.89	0.73 - 1.1	0.287
Bulldog (Unspecified/Other)	0.89	0.68 - 1.17	0.401
Labrador Retriever	0.88	0.82 - 0.95	0.001
Staffordshire Bull Terrier	0.84	0.76 - 0.94	0.001
Hound (Unspecified/Other)	0.83	0.46 - 1.5	0.537
Whippet	0.75	0.57 - 1	0.048
Golden Retriever	0.72	0.63 - 0.81	<0.001
Newfoundland	0.71	0.41 - 1.22	0.211
Mastiff (Unspecified/Other)	0.7	0.5 - 0.99	0.042
Retriever (Unspecified/Other)	0.7	0.48 - 1.01	0.056
Basset Hound	0.69	0.48 - 0.99	0.042
Cairn Terrier	0.68	0.47 - 0.99	0.042
Schnauzer (Unspecified/Other)	0.66	0.47 - 0.92	0.014
Shar Pei	0.65	0.4 - 1.06	0.087
Boxer	0.61	0.54 - 0.7	<0.001
Rottweiler	0.61	0.48 - 0.77	<0.001
Bull Terrier (Unspecified/Other)	0.6	0.43 - 0.85	0.004
Griffon (Unspecified/Other)	0.59	0.28 - 1.27	0.175
Greyhound (Unspecified/Other)	0.55	0.42 - 0.73	<0.001
Hungarian Vizsla	0.55	0.41 - 0.73	<0.001
French Bulldog	0.54	0.4 - 0.73	<0.001
Shepherd Dog (Unspecified/Other)	0.54	0.37 - 0.81	0.003
Rhodesian Ridgeback	0.53	0.36 - 0.77	0.001
Dogue de Bordeaux	0.49	0.29 - 0.84	0.009
Rough Collie	0.44	0.2 - 0.93	0.031
Great Dane	0.37	0.2 - 0.68	0.001
Miniature Schnauzer	0.37	0.28 - 0.51	<0.001
Dalmatian	0.36	0.22 - 0.61	<0.001
Weimaraner	0.35	0.25 - 0.5	<0.001
Flat-Coated Retriever	0.31	0.21 - 0.46	<0.001
St. Bernard	0.2	0.07 - 0.64	0.007
Pug	0.16	0.1 - 0.26	<0.001
Mountain Dog (Unspecified/Other)	0.12	0.05 - 0.28	<0.001
Sex_Neuter			< 2.2e16
Female_Entire	Base
Female_Neutered	0.21	0.2 - 0.22	<0.001
Female_Unspecified	0.54	0.51 - 0.58	<0.001
Age			<2.2e-16
<3	Base
>12	22.38	17.34 - 28.87	<0.001
3 to <6	10.46	8.1 - 13.52	<0.001
6 to <9	23.18	18.03 - 29.8	<0.001
9 to <12	26.73	20.79 - 34.36	<0.001
Age_Unrecorded	20.83	15.88 - 27.33	<0.001

## Sheet: Multivariable Mammary
Category	OR	CI	pvalue		Area under the ROC curve	0.743
Breed			<2.2e-16
Crossbreed	Base				VIF Scores
Miniature Dachshund (Unspecified/Other)	4.77	3.74 - 6.09	<0.001		Category	VIF^(1/(2*Df))
Pomeranian	3.2	2.39 - 4.29	<0.001		Breed	1.00035
Yorkshire Terrier	3.12	2.78 - 3.49	<0.001		Age	1.00627
Toy Poodle	2.95	2.13 - 4.09	<0.001		Sex_Neuter	1.00621
English Setter	2.82	2.08 - 3.83	<0.001
Akita (Unspecified/Other)	2.74	1.96 - 3.83	<0.001
Samoyed	2.56	1.8 - 3.64	<0.001
Dachshund (Unspecified/Other)	2.52	2.1 - 3.03	<0.001
Miniature Poodle	2.48	1.81 - 3.39	<0.001
Chihuahua	2.3	1.86 - 2.85	<0.001
Bedlington Terrier	2.21	1.39 - 3.52	0.001
Shih Tzu	2.16	1.89 - 2.47	<0.001
Spaniel (Unspecified/Other)	2.13	1.66 - 2.74	<0.001
Jack Russell Terrier	2.11	1.94 - 2.29	<0.001
Maltese	1.98	1.41 - 2.78	<0.001
Fox Terrier	1.9	1.32 - 2.73	0.001
Bichon (Unspecified/Other)	1.84	1.6 - 2.11	<0.001
Cocker Spaniel (Unspecified/Other)	1.79	1.65 - 1.95	<0.001
Boston Terrier	1.78	1.17 - 2.71	0.007
Alaskan Malamute	1.72	1.17 - 2.53	0.006
Kerry Blue Terrier	1.62	0.99 - 2.66	0.054
Patterdale Terrier	1.57	1.12 - 2.21	0.009
Terrier (Unspecified/Other)	1.54	1.28 - 1.85	<0.001
Cavalier King Charles Spaniel	1.51	1.31 - 1.74	<0.001
Old English Sheepdog	1.48	1 - 2.18	0.047
American Bulldog	1.46	0.98 - 2.18	0.062
Soft-Coated Wheaten Terrier	1.44	0.98 - 2.12	0.062
German Pointer (Unspecified/Other)	1.41	1.07 - 1.86	0.014
Border Terrier	1.4	1.18 - 1.66	<0.001
German Shepherd Dog	1.38	1.23 - 1.54	<0.001
Lurcher	1.37	1.14 - 1.66	0.001
Other Purebred	1.35	1.2 - 1.52	<0.001
Leonberger	1.34	0.8 - 2.23	0.261
Poodle (Unspecified/Other)	1.31	1.01 - 1.69	0.041
Springer Spaniel (Unspecified/Other)	1.29	1.17 - 1.42	<0.001
Collie (Unspecified/Other)	1.27	1.07 - 1.51	0.007
Border Collie	1.25	1.1 - 1.42	<0.001
Lhasa Apso	1.25	0.96 - 1.64	0.099
Irish Setter	1.23	0.95 - 1.61	0.121
Pointer (Unspecified/Other)	1.23	0.87 - 1.72	0.243
Scottish Terrier	1.22	0.88 - 1.68	0.227
West Highland White Terrier	1.13	0.99 - 1.29	0.061
Husky (Unspecified/Other)	1.12	0.9 - 1.41	0.313
Irish Terrier	1.1	0.64 - 1.89	0.727
Doberman	1.08	0.84 - 1.38	0.555
Italian Spinone	1.05	0.61 - 1.83	0.849
Bearded Collie	1.01	0.67 - 1.54	0.95
Bulldog (Unspecified/Other)	0.99	0.75 - 1.32	0.96
Airedale Terrier	0.95	0.63 - 1.44	0.815
Tibetan Terrier	0.95	0.66 - 1.35	0.758
Setter (Unspecified/Other)	0.94	0.59 - 1.5	0.801
French Bulldog	0.93	0.68 - 1.26	0.625
Beagle (Unspecified/Other)	0.88	0.71 - 1.09	0.258
Staffordshire Bull Terrier	0.8	0.72 - 0.89	<0.001
Labrador Retriever	0.78	0.73 - 0.84	<0.001
Whippet	0.77	0.57 - 1.02	0.073
Hound (Unspecified/Other)	0.76	0.42 - 1.39	0.372
Basset Hound	0.69	0.48 - 0.99	0.046
Golden Retriever	0.66	0.58 - 0.75	<0.001
Mastiff (Unspecified/Other)	0.66	0.46 - 0.94	0.022
Shar Pei	0.65	0.39 - 1.08	0.096
Bull Terrier (Unspecified/Other)	0.64	0.45 - 0.91	0.012
Dogue de Bordeaux	0.63	0.37 - 1.1	0.104
Schnauzer (Unspecified/Other)	0.63	0.45 - 0.88	0.007
Griffon (Unspecified/Other)	0.62	0.29 - 1.35	0.23
Newfoundland	0.62	0.36 - 1.08	0.089
Cairn Terrier	0.6	0.41 - 0.87	0.007
Hungarian Vizsla	0.6	0.45 - 0.8	0.001
Boxer	0.59	0.51 - 0.67	<0.001
Retriever (Unspecified/Other)	0.55	0.38 - 0.81	0.002
Greyhound (Unspecified/Other)	0.54	0.41 - 0.72	<0.001
Rottweiler	0.53	0.42 - 0.68	<0.001
Rhodesian Ridgeback	0.51	0.35 - 0.74	<0.001
Great Dane	0.45	0.24 - 0.82	0.01
Shepherd Dog (Unspecified/Other)	0.43	0.29 - 0.65	<0.001
Miniature Schnauzer	0.39	0.28 - 0.52	<0.001
Weimaraner	0.38	0.26 - 0.55	<0.001
Dalmatian	0.36	0.21 - 0.61	<0.001
Rough Collie	0.33	0.15 - 0.71	0.005
Flat-Coated Retriever	0.29	0.19 - 0.43	<0.001
St. Bernard	0.19	0.06 - 0.61	0.005
Pug	0.18	0.12 - 0.29	<0.001
Mountain Dog (Unspecified/Other)	0.1	0.04 - 0.25	<0.001
Age			<2.2e-16
<3	Base
>12	29.33	22.69 - 37.91	<0.001
3 to <6	13.55	10.47 - 17.54	<0.001
6 to <9	32.09	24.92 - 41.32	<0.001
9 to <12	36.7	28.51 - 47.26	<0.001
Age_Unrecorded	23.03	17.51 - 30.28	<0.001
Sex_Neuter			<2.2e-16
Female_Entire	Base
Female_Neutered	0.17	0.16 - 0.18	<0.001
Female_Unspecified	0.47	0.44 - 0.5	<0.001

## Sheet: Univariable_Multiple
Category	OR	CI	Pvalue
Breed			2.793e-15
Crossbreed	Base
Setter (Unspecified/Other)	2.67	1.12 - 6.37	0.027
American Bulldog	2.29	1.11 - 4.72	0.025
Tibetan Terrier	2	1.04 - 3.88	0.039
Spaniel (Unspecified/Other)	1.91	1.24 - 2.95	0.003
Rhodesian Ridgeback	1.87	0.9 - 3.9	0.095
Toy Poodle	1.73	1 - 2.97	0.049
Yorkshire Terrier	1.57	1.29 - 1.9	<0.001
Akita (Unspecified/Other)	1.52	0.87 - 2.67	0.144
Miniature Poodle	1.49	0.86 - 2.57	0.156
German Pointer (Unspecified/Other)	1.46	0.88 - 2.42	0.141
Cocker Spaniel (Unspecified/Other)	1.38	1.18 - 1.61	<0.001
Soft-Coated Wheaten Terrier	1.37	0.67 - 2.79	0.385
Miniature Dachshund (Unspecified/Other)	1.34	0.9 - 1.98	0.149
Mountain Dog (Unspecified/Other)	1.34	0.22 - 8.01	0.752
Greyhound (Unspecified/Other)	1.31	0.75 - 2.3	0.337
Airedale Terrier	1.25	0.56 - 2.77	0.58
Old English Sheepdog	1.2	0.58 - 2.47	0.618
Lurcher	1.18	0.83 - 1.69	0.352
Fox Terrier	1.17	0.6 - 2.27	0.647
Maltese	1.17	0.64 - 2.15	0.603
Shih Tzu	1.16	0.91 - 1.47	0.234
Kerry Blue Terrier	1.08	0.43 - 2.72	0.873
Bedlington Terrier	1.07	0.45 - 2.53	0.881
Jack Russell Terrier	1.07	0.91 - 1.24	0.419
German Shepherd Dog	1.05	0.85 - 1.3	0.644
Terrier (Unspecified/Other)	1.04	0.74 - 1.47	0.82
Alaskan Malamute	1	0.48 - 2.08	0.997
Italian Spinone	1	0.34 - 2.94	0.998
Springer Spaniel (Unspecified/Other)	0.99	0.82 - 1.19	0.901
Boston Terrier	0.95	0.43 - 2.11	0.897
Weimaraner	0.95	0.45 - 2.04	0.903
Dachshund (Unspecified/Other)	0.94	0.67 - 1.31	0.724
Hungarian Vizsla	0.94	0.52 - 1.72	0.847
Boxer	0.93	0.7 - 1.22	0.578
Irish Terrier	0.91	0.32 - 2.63	0.862
Bearded Collie	0.89	0.39 - 2.06	0.786
Border Terrier	0.89	0.63 - 1.25	0.502
Labrador Retriever	0.88	0.76 - 1.02	0.096
English Setter	0.86	0.5 - 1.49	0.603
Other Purebred	0.86	0.67 - 1.09	0.199
Retriever (Unspecified/Other)	0.86	0.39 - 1.88	0.704
Bulldog (Unspecified/Other)	0.85	0.48 - 1.51	0.583
Scottish Terrier	0.85	0.45 - 1.6	0.614
Doberman	0.84	0.51 - 1.37	0.483
West Highland White Terrier	0.83	0.63 - 1.08	0.162
Border Collie	0.8	0.62 - 1.02	0.075
Bull Terrier (Unspecified/Other)	0.8	0.38 - 1.68	0.557
Griffon (Unspecified/Other)	0.8	0.16 - 4.14	0.791
Newfoundland	0.8	0.25 - 2.56	0.709
Patterdale Terrier	0.8	0.41 - 1.58	0.52
Bichon (Unspecified/Other)	0.79	0.6 - 1.04	0.099
Basset Hound	0.78	0.36 - 1.7	0.539
Beagle (Unspecified/Other)	0.77	0.49 - 1.2	0.246
Chihuahua	0.77	0.51 - 1.15	0.196
Irish Setter	0.75	0.44 - 1.27	0.284
Collie (Unspecified/Other)	0.74	0.52 - 1.05	0.094
Schnauzer (Unspecified/Other)	0.74	0.36 - 1.54	0.424
Staffordshire Bull Terrier	0.73	0.59 - 0.91	0.006
Whippet	0.72	0.39 - 1.33	0.295
Golden Retriever	0.71	0.54 - 0.94	0.018
Cairn Terrier	0.7	0.31 - 1.57	0.382
Poodle (Unspecified/Other)	0.7	0.41 - 1.2	0.197
Hound (Unspecified/Other)	0.67	0.18 - 2.47	0.546
Pointer (Unspecified/Other)	0.67	0.32 - 1.37	0.273
Pomeranian	0.67	0.39 - 1.15	0.144
Miniature Schnauzer	0.65	0.33 - 1.29	0.215
Samoyed	0.65	0.33 - 1.29	0.215
French Bulldog	0.63	0.32 - 1.25	0.185
Lhasa Apso	0.59	0.33 - 1.06	0.075
Rottweiler	0.59	0.34 - 1.02	0.057
Leonberger	0.57	0.19 - 1.75	0.327
Dogue de Bordeaux	0.55	0.15 - 1.96	0.355
Husky (Unspecified/Other)	0.51	0.3 - 0.85	0.009
Mastiff (Unspecified/Other)	0.5	0.22 - 1.15	0.104
Cavalier King Charles Spaniel	0.46	0.33 - 0.63	<0.001
Great Dane	0.45	0.1 - 2.07	0.301
Shar Pei	0.43	0.12 - 1.5	0.185
Flat-Coated Retriever	0.36	0.12 - 1.06	0.064
Shepherd Dog (Unspecified/Other)	0.36	0.12 - 1.06	0.064
Rough Collie	0.33	0.04 - 2.78	0.31
Dalmatian	0.31	0.07 - 1.37	0.122
Pug	0.11	0.01 - 0.84	0.033
St. Bernard	0	0 - 2.75273323388695e+154	0.95
Sex_Neuter			3.05e-13
Female_Entire	Base
Female_Neutered	0.72	0.64 - 0.8	<0.001
Female_Unspecified	0.94	0.84 - 1.05	0.299
Age			<2.2e-16
<3	Base
>12	2.17	1.15 - 4.11	0.017
3 to <6	1	0.53 - 1.92	0.99
6 to <9	1.77	0.94 - 3.32	0.079
9 to <12	2.47	1.31 - 4.64	0.005
Age_Unrecorded	2.48	1.28 - 4.81	0.007

## Sheet: Univariable_Malignant
Category	OR	CI	Pvalue
Breed			<2.2e-16
Crossbreed	Base
Mountain Dog (Unspecified/Other)	303666	0 - 1.2720381855166e+129	0.931
Samoyed	4.24	2.03 - 8.84	<0.001
Alaskan Malamute	3.93	1.7 - 9.11	0.001
Dalmatian	2.91	0.92 - 9.18	0.068
Husky (Unspecified/Other)	2.77	1.75 - 4.39	<0.001
Newfoundland	2.65	0.83 - 8.47	0.101
Weimaraner	2.59	1.19 - 5.65	0.017
Kerry Blue Terrier	2.47	0.95 - 6.46	0.065
Basset Hound	2.33	1.1 - 4.95	0.028
Cavalier King Charles Spaniel	2.19	1.67 - 2.87	<0.001
Italian Spinone	2.12	0.72 - 6.22	0.172
St. Bernard	2.12	0.19 - 23.4	0.54
West Highland White Terrier	2.04	1.58 - 2.62	<0.001
Miniature Schnauzer	1.92	1.04 - 3.56	0.038
Greyhound (Unspecified/Other)	1.9	1.07 - 3.35	0.027
German Shepherd Dog	1.81	1.47 - 2.24	<0.001
Bull Terrier (Unspecified/Other)	1.79	0.9 - 3.58	0.098
Doberman	1.79	1.12 - 2.86	0.015
Old English Sheepdog	1.77	0.86 - 3.63	0.122
Beagle (Unspecified/Other)	1.68	1.12 - 2.54	0.013
Whippet	1.61	0.92 - 2.82	0.092
Retriever (Unspecified/Other)	1.59	0.76 - 3.32	0.217
Soft-Coated Wheaten Terrier	1.55	0.76 - 3.15	0.228
Golden Retriever	1.52	1.18 - 1.95	0.001
Shar Pei	1.51	0.57 - 3.99	0.402
Cairn Terrier	1.47	0.71 - 3.01	0.296
Pug	1.46	0.58 - 3.64	0.42
Lhasa Apso	1.44	0.88 - 2.36	0.151
Shepherd Dog (Unspecified/Other)	1.44	0.66 - 3.16	0.357
Staffordshire Bull Terrier	1.42	1.16 - 1.73	0.001
Bulldog (Unspecified/Other)	1.36	0.8 - 2.3	0.261
Leonberger	1.32	0.52 - 3.37	0.556
Bichon (Unspecified/Other)	1.31	1.02 - 1.69	0.034
Mastiff (Unspecified/Other)	1.26	0.64 - 2.46	0.503
Border Collie	1.24	0.99 - 1.56	0.06
Collie (Unspecified/Other)	1.24	0.9 - 1.7	0.186
Flat-Coated Retriever	1.24	0.57 - 2.69	0.593
Rhodesian Ridgeback	1.13	0.54 - 2.36	0.735
Bearded Collie	1.06	0.49 - 2.3	0.884
Dogue de Bordeaux	1.06	0.37 - 3.03	0.914
French Bulldog	1.06	0.59 - 1.9	0.847
Pointer (Unspecified/Other)	1.06	0.57 - 1.98	0.857
Boxer	1.05	0.82 - 1.36	0.699
Scottish Terrier	1.02	0.57 - 1.81	0.959
Schnauzer (Unspecified/Other)	1	0.52 - 1.92	0.991
Other Purebred	0.97	0.78 - 1.21	0.777
Fox Terrier	0.95	0.5 - 1.81	0.884
Pomeranian	0.95	0.59 - 1.52	0.823
Akita (Unspecified/Other)	0.94	0.54 - 1.64	0.832
Labrador Retriever	0.94	0.82 - 1.09	0.423
Rottweiler	0.93	0.58 - 1.47	0.747
Lurcher	0.92	0.65 - 1.29	0.626
Poodle (Unspecified/Other)	0.92	0.58 - 1.48	0.739
Airedale Terrier	0.91	0.42 - 1.97	0.807
Terrier (Unspecified/Other)	0.9	0.64 - 1.24	0.509
Springer Spaniel (Unspecified/Other)	0.87	0.73 - 1.04	0.127
Jack Russell Terrier	0.86	0.74 - 0.99	0.039
Dachshund (Unspecified/Other)	0.84	0.61 - 1.15	0.271
Border Terrier	0.83	0.6 - 1.13	0.234
American Bulldog	0.81	0.39 - 1.68	0.57
Griffon (Unspecified/Other)	0.79	0.18 - 3.56	0.764
Rough Collie	0.79	0.18 - 3.56	0.764
Cocker Spaniel (Unspecified/Other)	0.76	0.65 - 0.88	<0.001
Hound (Unspecified/Other)	0.76	0.24 - 2.39	0.635
Spaniel (Unspecified/Other)	0.76	0.49 - 1.18	0.225
English Setter	0.74	0.45 - 1.24	0.256
Miniature Poodle	0.73	0.42 - 1.26	0.258
German Pointer (Unspecified/Other)	0.72	0.44 - 1.2	0.213
Patterdale Terrier	0.72	0.39 - 1.34	0.302
Hungarian Vizsla	0.71	0.4 - 1.25	0.234
Boston Terrier	0.69	0.32 - 1.47	0.332
Bedlington Terrier	0.68	0.29 - 1.58	0.371
Irish Terrier	0.64	0.23 - 1.76	0.382
Shih Tzu	0.63	0.49 - 0.8	<0.001
Chihuahua	0.61	0.42 - 0.89	0.011
Great Dane	0.61	0.18 - 2.07	0.424
Miniature Dachshund (Unspecified/Other)	0.58	0.39 - 0.87	0.008
Maltese	0.56	0.31 - 1.04	0.068
Yorkshire Terrier	0.53	0.43 - 0.64	<0.001
Toy Poodle	0.45	0.25 - 0.81	0.007
Irish Setter	0.37	0.21 - 0.63	<0.001
Tibetan Terrier	0.35	0.17 - 0.75	0.007
Setter (Unspecified/Other)	0.33	0.12 - 0.91	0.032
Sex_Neuter			4.454e-12
Female_Entire	Base
Female_Neutered	1.34	1.2 - 1.5	<0.001
Female_Unspecified	1.05	0.94 - 1.17	0.397
Age			<2.2e-16
<3	Base
>12	4.42	2.51 - 7.78	<0.001
3 to <6	1.41	0.79 - 2.49	0.241
6 to <9	2.02	1.15 - 3.54	0.014
9 to <12	2.96	1.69 - 5.18	<0.001
Age_Unrecorded	2.28	1.26 - 4.13	0.006

## Sheet: Multivariable_Multiple
Category	OR	CI	pvalue					Area under ROC curve	0.61
Breed			1.68e-15
Crossbreed	Base							VIF Scores for colinearity
Setter (Unspecified/Other)	2.55	1.06 - 6.11	0.036					Breed	1.00059
American Bulldog	2.4	1.16 - 4.98	0.018					Age	1.00888
Spaniel (Unspecified/Other)	2.02	1.3 - 3.13	0.002					Sex_Neuter	1.00638
Akita (Unspecified/Other)	1.85	1.05 - 3.27	0.035
Tibetan Terrier	1.85	0.95 - 3.61	0.069
Rhodesian Ridgeback	1.84	0.88 - 3.86	0.108
Toy Poodle	1.64	0.95 - 2.84	0.076
Miniature Poodle	1.54	0.89 - 2.68	0.126
German Pointer (Unspecified/Other)	1.52	0.91 - 2.53	0.107
Yorkshire Terrier	1.51	1.24 - 1.84	<0.001
Soft-Coated Wheaten Terrier	1.45	0.71 - 2.99	0.309
Miniature Dachshund (Unspecified/Other)	1.41	0.95 - 2.1	0.091
Mountain Dog (Unspecified/Other)	1.4	0.23 - 8.41	0.713
Cocker Spaniel (Unspecified/Other)	1.37	1.17 - 1.6	<0.001
Airedale Terrier	1.34	0.6 - 3	0.473
Greyhound (Unspecified/Other)	1.24	0.71 - 2.19	0.447
Shih Tzu	1.23	0.96 - 1.57	0.101
Lurcher	1.2	0.84 - 1.72	0.315
Fox Terrier	1.19	0.6 - 2.33	0.619
Old English Sheepdog	1.18	0.57 - 2.44	0.657
Maltese	1.16	0.63 - 2.15	0.626
Alaskan Malamute	1.15	0.55 - 2.41	0.709
Boston Terrier	1.11	0.49 - 2.48	0.809
German Shepherd Dog	1.05	0.85 - 1.31	0.649
Kerry Blue Terrier	1.03	0.4 - 2.62	0.951
Bedlington Terrier	1.02	0.43 - 2.45	0.957
Italian Spinone	1.01	0.34 - 3.01	0.981
Jack Russell Terrier	1.01	0.86 - 1.18	0.946
Weimaraner	1	0.46 - 2.14	0.99
Bulldog (Unspecified/Other)	0.99	0.56 - 1.78	0.983
Terrier (Unspecified/Other)	0.99	0.7 - 1.4	0.959
Newfoundland	0.98	0.3 - 3.15	0.969
Springer Spaniel (Unspecified/Other)	0.97	0.81 - 1.17	0.762
Boxer	0.96	0.73 - 1.27	0.77
Hungarian Vizsla	0.96	0.53 - 1.77	0.907
Dachshund (Unspecified/Other)	0.91	0.65 - 1.28	0.595
Doberman	0.91	0.55 - 1.51	0.724
Griffon (Unspecified/Other)	0.89	0.17 - 4.66	0.889
Basset Hound	0.88	0.4 - 1.93	0.748
Dogue de Bordeaux	0.87	0.24 - 3.22	0.837
Labrador Retriever	0.86	0.74 - 1	0.047
Irish Terrier	0.85	0.29 - 2.46	0.759
Border Terrier	0.84	0.6 - 1.19	0.33
English Setter	0.84	0.49 - 1.46	0.539
Other Purebred	0.82	0.65 - 1.05	0.112
Scottish Terrier	0.81	0.43 - 1.54	0.525
Beagle (Unspecified/Other)	0.8	0.51 - 1.26	0.341
French Bulldog	0.8	0.4 - 1.6	0.532
Bichon (Unspecified/Other)	0.79	0.6 - 1.05	0.105
Chihuahua	0.79	0.52 - 1.18	0.248
Patterdale Terrier	0.79	0.4 - 1.56	0.5
Bearded Collie	0.78	0.34 - 1.81	0.567
Bull Terrier (Unspecified/Other)	0.78	0.37 - 1.64	0.509
Retriever (Unspecified/Other)	0.78	0.35 - 1.73	0.546
Schnauzer (Unspecified/Other)	0.78	0.37 - 1.62	0.499
West Highland White Terrier	0.77	0.59 - 1.01	0.058
Border Collie	0.75	0.58 - 0.96	0.024
Staffordshire Bull Terrier	0.74	0.59 - 0.92	0.008
Pointer (Unspecified/Other)	0.73	0.35 - 1.51	0.392
Collie (Unspecified/Other)	0.69	0.48 - 0.98	0.041
Irish Setter	0.69	0.41 - 1.19	0.185
Poodle (Unspecified/Other)	0.69	0.4 - 1.18	0.173
Golden Retriever	0.67	0.5 - 0.89	0.005
Whippet	0.67	0.36 - 1.24	0.203
Cairn Terrier	0.66	0.29 - 1.49	0.318
Hound (Unspecified/Other)	0.64	0.17 - 2.4	0.511
Leonberger	0.64	0.21 - 1.96	0.43
Pomeranian	0.64	0.37 - 1.11	0.111
Mastiff (Unspecified/Other)	0.63	0.27 - 1.46	0.278
Miniature Schnauzer	0.63	0.31 - 1.25	0.186
Rottweiler	0.61	0.35 - 1.07	0.083
Samoyed	0.61	0.31 - 1.22	0.164
Lhasa Apso	0.59	0.33 - 1.06	0.08
Great Dane	0.58	0.12 - 2.73	0.493
Husky (Unspecified/Other)	0.52	0.31 - 0.86	0.012
Shar Pei	0.5	0.14 - 1.76	0.28
Cavalier King Charles Spaniel	0.45	0.33 - 0.62	<0.001
Flat-Coated Retriever	0.38	0.13 - 1.11	0.077
Shepherd Dog (Unspecified/Other)	0.31	0.11 - 0.92	0.035
Dalmatian	0.29	0.06 - 1.28	0.101
Rough Collie	0.26	0.03 - 2.2	0.217
Pug	0.12	0.02 - 0.91	0.041
St. Bernard	0	0 - 4.79045910181896e+153	0.95
Age			<2.2e-16
<3	Base
>12	2.23	1.17 - 4.25	0.015
3 to <6	0.95	0.49 - 1.82	0.872
6 to <9	1.69	0.89 - 3.21	0.106
9 to <12	2.42	1.28 - 4.59	0.007
Age_Unrecorded	2.42	1.24 - 4.73	0.01
Sex_Neuter			7.189e-13
Female_Entire	Base
Female_Neutered	0.71	0.63 - 0.8	<0.001
Female_Unspecified	0.93	0.83 - 1.04	0.224

## Sheet: Multivariable_Malignant
Category	OR	CI	pvalue				Area under ROC curve	0.638
Breed			<2.2e-16
Crossbreed	Base						VIF scores for colinearity
Mountain Dog (Unspecified/Other)	343166	0 - 2.21756531930652e+125	0.928				Breed	1.00065
Alaskan Malamute	4.69	2.01 - 10.92	<0.001				Age	1.00952
Samoyed	4.18	1.99 - 8.8	<0.001				Sex_Neuter	1.00617
Newfoundland	3.84	1.2 - 12.34	0.024
Husky (Unspecified/Other)	3.01	1.89 - 4.79	<0.001
Dalmatian	2.65	0.81 - 8.62	0.106
Kerry Blue Terrier	2.6	0.99 - 6.86	0.053
Weimaraner	2.55	1.16 - 5.62	0.02
Basset Hound	2.48	1.16 - 5.31	0.019
Cavalier King Charles Spaniel	2.32	1.77 - 3.05	<0.001
Italian Spinone	2.28	0.76 - 6.82	0.14
Doberman	2.1	1.31 - 3.37	0.002
Greyhound (Unspecified/Other)	1.93	1.09 - 3.42	0.025
German Shepherd Dog	1.91	1.55 - 2.37	<0.001
St. Bernard	1.84	0.16 - 20.53	0.621
Old English Sheepdog	1.83	0.88 - 3.79	0.107
Miniature Schnauzer	1.82	0.98 - 3.4	0.059
West Highland White Terrier	1.82	1.41 - 2.35	<0.001
Beagle (Unspecified/Other)	1.78	1.17 - 2.7	0.007
Bull Terrier (Unspecified/Other)	1.78	0.89 - 3.58	0.106
Soft-Coated Wheaten Terrier	1.74	0.85 - 3.56	0.133
Retriever (Unspecified/Other)	1.68	0.8 - 3.54	0.174
Bulldog (Unspecified/Other)	1.67	0.98 - 2.86	0.06
Shar Pei	1.66	0.62 - 4.44	0.312
Dogue de Bordeaux	1.6	0.55 - 4.61	0.387
Mastiff (Unspecified/Other)	1.6	0.81 - 3.17	0.175
Flat-Coated Retriever	1.52	0.69 - 3.34	0.297
Golden Retriever	1.5	1.16 - 1.93	0.002
Leonberger	1.5	0.58 - 3.84	0.399
Pug	1.46	0.58 - 3.7	0.426
Whippet	1.44	0.82 - 2.53	0.209
French Bulldog	1.4	0.77 - 2.52	0.269
Bichon (Unspecified/Other)	1.38	1.07 - 1.78	0.014
Shepherd Dog (Unspecified/Other)	1.38	0.63 - 3.05	0.423
Staffordshire Bull Terrier	1.38	1.12 - 1.69	0.002
Lhasa Apso	1.35	0.82 - 2.24	0.242
Pointer (Unspecified/Other)	1.29	0.69 - 2.43	0.43
Akita (Unspecified/Other)	1.22	0.69 - 2.15	0.486
Border Collie	1.18	0.93 - 1.48	0.173
Boxer	1.18	0.91 - 1.52	0.217
Cairn Terrier	1.18	0.57 - 2.45	0.662
Collie (Unspecified/Other)	1.18	0.86 - 1.63	0.309
Rhodesian Ridgeback	1.18	0.56 - 2.47	0.666
Scottish Terrier	1.06	0.59 - 1.92	0.834
Schnauzer (Unspecified/Other)	1.04	0.54 - 2.02	0.901
Rottweiler	1.01	0.63 - 1.62	0.959
Other Purebred	0.98	0.78 - 1.22	0.846
American Bulldog	0.97	0.46 - 2.01	0.924
Airedale Terrier	0.96	0.44 - 2.11	0.926
Labrador Retriever	0.96	0.83 - 1.11	0.603
Pomeranian	0.96	0.6 - 1.55	0.878
Lurcher	0.93	0.66 - 1.33	0.702
Fox Terrier	0.92	0.48 - 1.76	0.797
Dachshund (Unspecified/Other)	0.91	0.66 - 1.25	0.546
Springer Spaniel (Unspecified/Other)	0.87	0.73 - 1.04	0.12
Great Dane	0.86	0.25 - 3	0.819
Poodle (Unspecified/Other)	0.86	0.54 - 1.39	0.548
Boston Terrier	0.85	0.4 - 1.84	0.688
Rough Collie	0.85	0.19 - 3.85	0.836
Spaniel (Unspecified/Other)	0.85	0.55 - 1.32	0.47
Bearded Collie	0.84	0.38 - 1.83	0.653
Terrier (Unspecified/Other)	0.84	0.6 - 1.18	0.317
Griffon (Unspecified/Other)	0.82	0.18 - 3.73	0.794
German Pointer (Unspecified/Other)	0.81	0.49 - 1.35	0.42
Hungarian Vizsla	0.79	0.44 - 1.41	0.424
Jack Russell Terrier	0.78	0.67 - 0.91	0.001
Cocker Spaniel (Unspecified/Other)	0.77	0.66 - 0.91	0.001
English Setter	0.77	0.46 - 1.29	0.315
Miniature Poodle	0.75	0.43 - 1.31	0.315
Border Terrier	0.74	0.54 - 1.02	0.069
Hound (Unspecified/Other)	0.69	0.22 - 2.24	0.543
Shih Tzu	0.68	0.54 - 0.87	0.002
Patterdale Terrier	0.65	0.34 - 1.22	0.18
Bedlington Terrier	0.64	0.27 - 1.49	0.298
Chihuahua	0.64	0.43 - 0.93	0.02
Miniature Dachshund (Unspecified/Other)	0.63	0.42 - 0.95	0.028
Irish Terrier	0.59	0.21 - 1.65	0.314
Maltese	0.58	0.31 - 1.08	0.087
Yorkshire Terrier	0.52	0.43 - 0.64	<0.001
Toy Poodle	0.4	0.22 - 0.73	0.003
Irish Setter	0.35	0.2 - 0.6	<0.001
Setter (Unspecified/Other)	0.32	0.11 - 0.88	0.027
Tibetan Terrier	0.32	0.15 - 0.7	0.004
Age			<2.2e-16
<3	Base
>12	4.77	2.68 - 8.48	<0.001
3 to <6	1.43	0.8 - 2.55	0.231
6 to <9	2.06	1.16 - 3.65	0.013
9 to <12	3.12	1.76 - 5.52	<0.001
Age_Unrecorded	2.39	1.3 - 4.37	0.005
Sex_Neuter			3.567e-07
Female_Entire	Base
Female_Neutered	1.25	1.11 - 1.4	<0.001
Female_Unspecified	1.03	0.92 - 1.15	0.621
