# Supplementary material for: Associations Between Dog Breed and Clinical Features of Mammary Epithelial Neoplasia in Bitches: an Epidemiological Study of Submissions to a Single Diagnostic Pathology Centre Between 2008–2021
Source: J Mammary Gland Biol Neoplasia. 2023 Mar 24;28(1):6. doi: 10.1007/s10911-023-09531-3 (PMC10039094; doi:10.1007/s10911-023-09531-3)
Supplement: Supplementary file 8 — Additional file 8: Supplementary Table S8. Mean weight for females >18 months old for breeds where information is available breed and the mean body weight for a female of that breed (taken from VetCompass estimates of average mass) [30, 42]. The odds of being diagnosed with a mammary epithelial neoplasm (as opposed to any other diagnosis) are also provided (from Table S7). [file 10911_2023_9531_MOESM8_ESM.xlsx]

## Sheet: Breed weights
Breed	Relative Risk of Mammary Epithelial Neoplasm Diagnosis (Odds Ratio)	P value	Mean weight over 18 months for females of that breed
Airedale Terrier	0.95	0.815	25.06
Akita (Unspecified/Other)	2.74	<0.001	61.18
Alaskan Malamute	1.72	0.006	37.55
American Bulldog	1.46	0.062	34.94
Basset Hound	0.69	0.046	24.32
Beagle (Unspecified/Other)	0.88	0.258	16.5
Bearded Collie	1.01	0.95	22.2
Bedlington Terrier	2.21	0.001	9.57
Bichon (Unspecified/Other)	1.84	<0.001	7.55
Border Collie	1.25	<0.001	19.62
Border Terrier	1.4	<0.001	9.02
Boston Terrier	1.78	0.007	7.92
Boxer	0.59	<0.001	27.34
Bull Terrier (Unspecified/Other)	0.64	0.012	24
Bulldog (Unspecified/Other)	0.99	0.96	24.8
Cairn Terrier	0.6	0.007	8.99
Cavalier King Charles Spaniel	1.51	<0.001	9.75
Chihuahua	2.3	<0.001	3.68
Cocker Spaniel (Unspecified/Other)	1.79	<0.001	13.78
Collie (Unspecified/Other)	1.27	0.007	19.72
Crossbreed	1	N/A	12.14
Dachshund (Unspecified/Other)	2.52	<0.001	7.3
Dalmatian	0.36	<0.001	27.13
Dogue de Bordeaux	0.63	0.104	47.82
English Setter	2.82	<0.001	23.77
Flat-Coated Retriever	0.29	<0.001	29.8
Fox Terrier	1.9	0.001	9.05
French Bulldog	0.93	0.625	11.54
German Pointer (Unspecified/Other)	1.41	0.014	26.36
German Shepherd Dog	1.38	<0.001	33.39
Golden Retriever	0.66	<0.001	32.06
Great Dane	0.45	0.01	55.57
Greyhound (Unspecified/Other)	0.54	<0.001	27.2
Griffon (Unspecified/Other)	0.62	0.23	5.15
Hound (Unspecified/Other)	0.76	0.372	20.69
Hungarian Vizsla	0.6	0.001	22.85
Husky (Unspecified/Other)	1.12	0.313	23.46
Irish Setter	1.23	0.121	27.1
Irish Terrier	1.1	0.727	15.89
Italian Spinone	1.05	0.849	35.65
Jack Russell Terrier	2.11	<0.001	7.28
Kerry Blue Terrier	1.62	0.054	14.12
Labrador Retriever	0.78	<0.001	29.78
Leonberger	1.34	0.261	51.17
Lhasa Apso	1.25	0.099	7.42
Maltese	1.98	<0.001	4.18
Mastiff (Unspecified/Other)	0.66	0.022	46.56
Miniature Dachshund (Unspecified/Other)	4.77	<0.001	5.74
Miniature Poodle	2.48	<0.001	7.22
Miniature Schnauzer	0.39	<0.001	8.93
Mountain Dog (Unspecified/Other)	0.1	<0.001	17.51
Newfoundland	0.62	0.089	53.54
Old English Sheepdog	1.48	0.047	31.84
Patterdale Terrier	1.57	0.009	9.48
Pointer (Unspecified/Other)	1.23	0.243	24.16
Pomeranian	3.2	<0.001	5.21
Poodle (Unspecified/Other)	1.31	0.041	7.52
Pug	0.18	<0.001	8.12
Retriever (Unspecified/Other)	0.55	0.002	31.07
Rhodesian Ridgeback	0.51	<0.001	38.88
Rottweiler	0.53	<0.001	39.62
Samoyed	2.56	<0.001	23.63
Schnauzer (Unspecified/Other)	0.63	0.007	11.28
Scottish Terrier	1.22	0.227	11.81
Setter (Unspecified/Other)	0.94	0.801	25.19
Shepherd Dog (Unspecified/Other)	0.43	<0.001	57.9
Shih Tzu	2.16	<0.001	7.26
Soft-Coated Wheaten Terrier	1.44	0.062	18.08
Spaniel (Unspecified/Other)	2.13	<0.001	15.65
Springer Spaniel (Unspecified/Other)	1.29	<0.001	18.6
St. Bernard	0.19	0.005	61.39
Staffordshire Bull Terrier	0.8	<0.001	19.01
Terrier (Unspecified/Other)	1.54	<0.001	8.96
Tibetan Terrier	0.95	0.758	11.81
Toy Poodle	2.95	<0.001	4.67
Weimaraner	0.38	<0.001	30.75
West Highland White Terrier	1.13	0.061	9
Whippet	0.77	0.073	13.21
Yorkshire Terrier	3.12	<0.001	4.65
