# Supplementary material for: Associations Between Dog Breed and Clinical Features of Mammary Epithelial Neoplasia in Bitches: an Epidemiological Study of Submissions to a Single Diagnostic Pathology Centre Between 2008–2021
Source: J Mammary Gland Biol Neoplasia. 2023 Mar 24;28(1):6. doi: 10.1007/s10911-023-09531-3 (PMC10039094; doi:10.1007/s10911-023-09531-3)
Supplement: Supplementary file 9 — Additional file 9: Supplementary Table S9. Summary table indicating relationship between age, neuter status and breeds and associations with increased or decreased odds of developing malignant disease or being diagnosed with multiple lesions, relative to the baseline for that analysis. Only categories within each risk factor (e.g. individual breeds) which showed a significant increase or decrease in odds relative to baseline in at least one of the two categories are shown. [file 10911_2023_9531_MOESM9_ESM.xlsx]

## Sheet: Sheet1
	Factor		Relative risk of
			Malignant disease is	Multiple lesions is	Compared to
	Age	6 to <9 years	Increased	Not changed	<3 years old
		9 to <12 years	Increased	Increased	<3 years old
		>12 years	Increased	Increased	<3 years old
	Neuter status	Neutered	Increased	Decreased	Entire animals
	Breed	Cocker Spaniel (Unspecified/Other)	Decreased	Increased	Crossbreeds
		Setter (Unspecified/Other)	Decreased	Increased	Crossbreeds
		Yorkshire Terrier	Decreased	Increased	Crossbreeds
		Chihuahua	Decreased	Not changed	Crossbreeds
		Irish Setter	Decreased	Not changed	Crossbreeds
		Jack Russell Terrier	Decreased	Not changed	Crossbreeds
		Miniature Dachshund (Unspecified/Other)	Decreased	Not changed	Crossbreeds
		Shih Tzu	Decreased	Not changed	Crossbreeds
		Tibetan Terrier	Decreased	Not changed	Crossbreeds
		Toy Poodle	Decreased	Not changed	Crossbreeds
		Cavalier King Charles Spaniel	Increased	Decreased	Crossbreeds
		Golden Retriever	Increased	Decreased	Crossbreeds
		Husky (Unspecified/Other)	Increased	Decreased	Crossbreeds
		Staffordshire Bull Terrier	Increased	Decreased	Crossbreeds
		Alaskan Malamute	Increased	Not changed	Crossbreeds
		Basset Hound	Increased	Not changed	Crossbreeds
		Beagle (Unspecified/Other)	Increased	Not changed	Crossbreeds
		Bichon (Unspecified/Other)	Increased	Not changed	Crossbreeds
		Doberman	Increased	Not changed	Crossbreeds
		German Shepherd Dog	Increased	Not changed	Crossbreeds
		Greyhound (Unspecified/Other)	Increased	Not changed	Crossbreeds
		Newfoundland	Increased	Not changed	Crossbreeds
		Samoyed	Increased	Not changed	Crossbreeds
		Weimaraner	Increased	Not changed	Crossbreeds
		West Highland White Terrier	Increased	Not changed	Crossbreeds
		Border Collie	Not changed	Decreased	Crossbreeds
		Collie (Unspecified/Other)	Not changed	Decreased	Crossbreeds
		Pug	Not changed	Decreased	Crossbreeds
		Shepherd Dog (Unspecified/Other)	Not changed	Decreased	Crossbreeds
		Akita (Unspecified/Other)	Not changed	Increased	Crossbreeds
		American Bulldog	Not changed	Increased	Crossbreeds
		Spaniel (Unspecified/Other)	Not changed	Increased	Crossbreeds
