# Supplementary material for: Associations Between Dog Breed and Clinical Features of Mammary Epithelial Neoplasia in Bitches: an Epidemiological Study of Submissions to a Single Diagnostic Pathology Centre Between 2008–2021
Source: J Mammary Gland Biol Neoplasia. 2023 Mar 24;28(1):6. doi: 10.1007/s10911-023-09531-3 (PMC10039094; doi:10.1007/s10911-023-09531-3)
Supplement: Supplementary file 10 — Additional file 10: Supplementary Data File. Python script as a Jupyter Notebook (.ipynb) file for automated extraction of pathology features. The script can be uploaded to a Kaggle notebook (www.kaggle.com) and used to extract features from data uploaded as an Excel spreadsheet. Data files uploaded for analysis should be in the form of six columns with the following headers: CaseNumber; CaseBreed; CaseAnimalAgeYears; CaseAnimalAgeMonths; CaseSex; CaseHistologicalDiagnosis. [file 10911_2023_9531_MOESM10_ESM.ipynb]

# %% [code]
!pip install openpyxl

import pandas as pd
import re
from nltk import sent_tokenize


"""
To install nltk:
    * Run pip install nltk
    * Run python -m nltk.downloader popular
"""


def main():
    # Read clinical_database.xlsx
    df = pd.read_excel('../input/clinical-database/clinical_database.xlsx')

    # Fill blank values in the column 'CaseHistologicalDiagnosis' with 'N/A'
    df = df.fillna(value={'CaseHistologicalDiagnosis': 'N/A'})

    # Use nltk sent_tokenize to breakdown column 'CaseHistologicalDiagnosis' into a list of sentences
    df['CaseHistologicalDiagnosis'] = df['CaseHistologicalDiagnosis'].apply(sent_tokenize)

    itr = 0     # iterator for use as index in the new blank dataframe
    new_df = pd.DataFrame(columns = [   # new blank dataframe, where we will append the processed data
        'CaseNumber', 'CaseBreed', 'CaseAnimalAgeYears', 'CaseAnimalAgeMonths',
        'CaseSex', 'CaseHistologicalDiagnosis', 'Pathology', 'AnatomicalInfectedArea'], dtype=pd.StringDtype())
    
    for index, row in df.iterrows():    # iterate over the original dataframe df
        for sentence in row['CaseHistologicalDiagnosis']:   # iterate over each sentence in the list on column 'CaseHistologicalDiagnosis'
            clean_sentence = ''     # set a variable to store the processed sentence
            if sentence != 'N/A':   # if sentence is not N/A
                dirty = bool(re.match('[A-Z1-9]\W\W|[A-Z1-9]\W', sentence))     # check if there are ordered list symbols (A., B., 1., 2., A & B:, ...), returns True if there are instances found
                if dirty:   # if there are ordered list symbols and other necessary data
                    clean_sentence = str(re.sub('[A-Z1-9]\W\W|[A-Z1-9]\W', '', sentence)).strip()   # replace with blank then strip
                else:   # if there are no unncessary characters in the sentence
                    clean_sentence = sentence   # store the sentence as the processed sentence
            else:       # if sentence is N/A
                clean_sentence = sentence   # store N/A as the processed sentence

            if clean_sentence.strip() != '':    # now, if cleaned sentence is not equal to blank when stripped
                # create a list with two values, splitting the cleaned sentence,
                # and using the last instance of the comma as separator
                # this is done using rsplit function
                k = [j.strip().replace('.', '') for j in clean_sentence.replace('-', ',').rsplit(',', 1)] if clean_sentence != 'N/A' else [None, None]

                # this code adds a row to the blank dataframe for each cleaned sentence
                new_df.loc[itr] = [row['CaseNumber'], row['CaseBreed'], row['CaseAnimalAgeYears'],
                    row['CaseAnimalAgeMonths'], row['CaseSex'], row['CaseHistologicalDiagnosis'], k[0], k[1]]

                # increase index everytime data is added to the dataframe
                itr += 1

    # output the new dataframe to an excel file
    new_df.to_excel('clinical_database_rewrite.xlsx')

# driver function, ensures that runtime starts with the main() function
if __name__ == '__main__':
    main()

# %% [code]
import pandas as pd

# mention the path of the dataset eg filename = 'Pathology.csv' or 'user/Pathology.csv'
file_name = './clinical_database_rewrite.xlsx'

read_file = pd.read_excel(file_name)
read_file.to_csv(r'./converted_csv.csv', index = None, header = True)

# %% [code]
# mention the path of the dataset eg filename = 'Pathology.csv' or 'user/Pathology.csv'
file_name = './converted_csv.csv'

df = pd.read_csv(file_name)

# %% [code]
df

# %% [code]
PathologicalName = []
PathologyInformation = []

# getting all values of Pathology in sequence 
Pathology = df['Pathology']

# %% [code]
Pathology

# %% [code]
for txt in Pathology:

    data = str(txt).split(',')

    PathologicalName.append(data[0])

    info = ' '.join(data[1:])
    PathologyInformation.append(info)

# adding column and values in df

# %% [code]
df

# %% [code]
df.insert(8, 'PathologyName', '')
df.insert(9, 'PathologyInformation', '')

# %% [code]
df['PathologyName'] = PathologicalName
df['PathologyInformation'] = PathologyInformation

# %% [code]
df

# %% [code]
df.to_excel('clinical_database_rewrite2.xlsx')
